# Supplementary material for: Crystal structures of di-μ-chlorido-bis­({(E)-5-(ethyl­amino)-4-methyl-2-[(pyridin-2-yl)diazen­yl]phen­o­lato}copper(II)) and chlorido­bis­(1,10-phen­anthroline)copper(II) chloride tetra­hydrate
Source: Acta Crystallogr E Crystallogr Commun. 2023 Feb 21;79(Pt 3):201–6. doi: 10.1107/S205698902300138X (PMC9993926; doi:10.1107/S205698902300138X)
Supplement: Supplementary file 1 [file e-79-00201-sup1.cif]

##############################################################################
#                                                                            #
# This CIF contains the data in a paper accepted for publication in          #
# Acta Crystallographica Section E. It conforms to the requirements of       #
# Notes for Authors for Acta Crystallographica Section E, and has been       #
# peer reviewed under the auspices of the IUCr Commission on Journals.       #
#                                                                            #
# Full details of the Crystallographic Information File format               #
# are given in the paper "The Crystallographic Information File (CIF):       #
# a New Standard Archive File for Crystallography" by S. R. Hall, F. H.      #
# Allen and I. D. Brown [Acta Cryst. (1991), A47, 655-685].                  #
#                                                                            #
# The current version of the core CIF dictionary is obtainable from          #
# ftp://ftp.iucr.org/pub/cif_core.dic.                                       #
#                                                                            #
# Software is freely available for graphical display of the structure(s)     #
# in this CIF. For information consult the CIF software page                 #
# http://www.iucr.org/resources/cif/software.                                #
#                                                                            #
# This file may be used for bona fide research purposes within the           #
# scientific community so long as proper attribution is given to the journal # 
# article from which it was obtained.                                        #
#                                                                            #
##############################################################################
data_global
_audit_creation_method
;
Olex2 1.3
(compiled 2020.02.04 svn.rd84adfe8 for OlexSys, GUI svn.r6032)
;
_journal_date_recd_electronic     2022-09-21
_journal_date_accepted     2023-02-15
_journal_name_full     'Acta Crystallographica, Section E'
_journal_year     2023
_journal_volume     79
_journal_issue      3
_journal_page_first     0
_journal_page_last     0
_journal_paper_category     GM
_journal_paper_doi     10.1107/S205698902300138X
_journal_coeditor_code     ZV2019
_publ_contact_author_name     'Minae Mure'
_publ_contact_author_address
;
1567 Irving Hill Rd, Lawrence, KS, 66045
;
_publ_contact_author_email     'mmure@ku.edu'
_publ_contact_author_fax     ?
_publ_contact_author_phone     ?
_publ_section_title
;\
Crystal structures of
di-\m-chlorido-bis({(<i>E</i>)-5-(ethylamino)-4-methyl-2-[(pyridin-2-yl)\
diazenyl]phenolato}copper(II)) and chloridobis(1,10-phenanthroline)copper(II)
chloride tetrahydrate
;
loop_
    _publ_author_name
    _publ_author_footnote
    _publ_author_address
    'Meier, Alex' .
;
Department of Chemistry, The University of Kansas, Lawrence, KS 66045, USA
;
    'Mian, Mohammad Rasel' .
;
X-ray Crystallography Laboratory, The University of Kansas, Lawrence, KS 66045,
 USA
;
    'Ou, Siyu' .
;
Department of Chemistry, The University of Kansas, Lawrence, KS 66045, USA
;
    'Lovell, Scott' .
;
X-ray Crystallography Laboratory, The University of Kansas, Lawrence, KS 66045,
 USA
Protein Structure Laboratory, The University of Kansas, Lawrence, KS66047, USA
;
    'Mure, Minae' .
;
Department of Chemistry, The University of Kansas, Lawrence, KS 66045, USA
;
_publ_section_synopsis
;
(<i>E</i>)-5-(Ethylamino)-4-methyl-2-[(pyridin-2-yl)diazenyl]phenol forms a
centrosymmetric dimeric Cu^II^ complex with a double apical-basal chlorido
bridge between square-pyramidal Cu centers, while 1,10-phenanthroline forms a
monomeric trigonal--bipyramidal cation with equatorial Cl ligand.
;
data_3
_audit_creation_method
;
Olex2 1.5
(compiled 2022.04.07 svn.rca3783a0 for OlexSys, GUI svn.r6498)
;
_chemical_name_systematic
;
Di-\m-chlorido-bis({(<i>E</i>)-5-(ethylamino)-4-methyl-2-[(pyridin-2-\
yl)diazenyl]phenolato}copper(II))
;
_chemical_name_common     ?
_chemical_formula_moiety     'C28 H30 Cl2 Cu2 N8 O2'
_chemical_formula_sum     'C28 H30 Cl2 Cu2 N8 O2'
_chemical_formula_iupac     '[Cu2 Cl2 (C14 H15 N4 O1)2]'
_chemical_formula_weight     708.58
_chemical_melting_point     ?
_space_group_crystal_system     triclinic
_space_group_name_H-M_alt     'P -1'
_space_group_name_Hall     '-P 1'
loop_
    _space_group_symop_operation_xyz
    'x, y, z'
    '-x, -y, -z'
_cell_length_a     8.6965(3)
_cell_length_b     8.7974(4)
_cell_length_c     9.5574(4)
_cell_angle_alpha     88.6165(17)
_cell_angle_beta     79.3644(16)
_cell_angle_gamma     73.0017(15)
_cell_volume     686.90(5)
_cell_formula_units_Z     1
_cell_measurement_reflns_used     9951
_cell_measurement_theta_min     2.42
_cell_measurement_theta_max     37.89
_cell_measurement_temperature     100.0
_exptl_crystal_description     plate
_exptl_crystal_colour     'clear dark red'
_exptl_crystal_size_max     0.1
_exptl_crystal_size_mid     0.05
_exptl_crystal_size_min     0.02
_exptl_crystal_density_diffrn     1.713
_exptl_crystal_density_meas     ?
_exptl_crystal_density_method     ?
_exptl_crystal_F_000     362
_exptl_absorpt_coefficient_mu     1.788
_exptl_absorpt_correction_type     multi-scan
_exptl_absorpt_process_details
;
(SADABS; Krause et al., 2015)
;
_exptl_absorpt_correction_T_min     0.89
_exptl_absorpt_correction_T_max     0.94
_diffrn_ambient_temperature     100.00
_diffrn_source     ?
_diffrn_radiation_type     MoK\a
_diffrn_radiation_wavelength     0.71073
_diffrn_measurement_device_type     'Bruker D8 Venture'
_diffrn_measurement_device     'four-circle diffractometer'
_diffrn_measurement_method     '\f and \w scans'
_diffrn_detector_area_resol_mean     ?
_diffrn_reflns_number     120912
_diffrn_reflns_av_R_equivalents     0.0470
_diffrn_reflns_av_unetI/netI     0.0211
_diffrn_reflns_theta_min     2.169
_diffrn_reflns_theta_max     37.783
_diffrn_reflns_theta_full     37.500
_diffrn_measured_fraction_theta_max     1.000
_diffrn_measured_fraction_theta_full     1.000
_diffrn_reflns_limit_h_min     -14
_diffrn_reflns_limit_h_max     14
_diffrn_reflns_limit_k_min     -15
_diffrn_reflns_limit_k_max     15
_diffrn_reflns_limit_l_min     -16
_diffrn_reflns_limit_l_max     16
_refine_special_details     ?
_reflns_number_total     7366
_reflns_number_gt     6202
_reflns_threshold_expression     'I > 2\s(I)'
_refine_ls_structure_factor_coef     Fsqd
_refine_ls_matrix_type     full
_refine_ls_R_factor_all     0.0474
_refine_ls_R_factor_gt     0.0350
_refine_ls_wR_factor_gt     0.0822
_refine_ls_wR_factor_ref     0.0900
_refine_ls_goodness_of_fit_ref     1.025
_refine_ls_restrained_S_all     1.025
_refine_ls_number_reflns     7366
_refine_ls_number_parameters     250
_refine_ls_number_restraints     0
_refine_ls_hydrogen_treatment     refall
_refine_ls_weighting_scheme     calc
_refine_ls_weighting_details
              'w=1/[\s^2^(Fo^2^)+(0.0360P)^2^+0.8401P] where P=(Fo^2^+2Fc^2^)/3'
_atom_sites_solution_hydrogens     difmap
_atom_sites_solution_primary     dual
_atom_sites_solution_secondary     difmap
_refine_ls_shift/su_max     0.000
_refine_ls_shift/su_mean     0.000
_refine_diff_density_max     0.745
_refine_diff_density_min     -0.871
_refine_ls_extinction_method     none
_refine_ls_extinction_coef     .
loop_
    _atom_type_symbol
    _atom_type_description
    _atom_type_scat_dispersion_real
    _atom_type_scat_dispersion_imag
    _atom_type_scat_source
    'C' 'C' 0.0033 0.0016
                         'International Tables Vol C Tables 4.2.6.8 and 6.1.1.4'
    'H' 'H' 0.0000 0.0000
                         'International Tables Vol C Tables 4.2.6.8 and 6.1.1.4'
    'Cl' 'Cl' 0.1484 0.1585
                         'International Tables Vol C Tables 4.2.6.8 and 6.1.1.4'
    'Cu' 'Cu' 0.3201 1.2651
                         'International Tables Vol C Tables 4.2.6.8 and 6.1.1.4'
    'N' 'N' 0.0061 0.0033
                         'International Tables Vol C Tables 4.2.6.8 and 6.1.1.4'
    'O' 'O' 0.0106 0.0060
                         'International Tables Vol C Tables 4.2.6.8 and 6.1.1.4'
_computing_data_collection
;
APEX4 v2021.4-0 (Bruker, 2021)
;
_computing_cell_refinement
;
SAINT V8.40B (Bruker, 2016)
;
_computing_data_reduction
;
SAINT V8.40B (Bruker, 2016)
;
_computing_structure_solution
;
SHELXT2014/5 (Sheldrick, 2015a)
;
_computing_structure_refinement
;
SHELXL2018/3 (Sheldrick, 2015b)
;
_computing_molecular_graphics
;
Olex2 1.5 (Dolomanov <i>et al.</i>,  2009)
;
_computing_publication_material
;
Olex2 1.5 (Dolomanov <i>et al.</i>,  2009)
;
loop_
    _atom_site_type_symbol
    _atom_site_label
    _atom_site_fract_x
    _atom_site_fract_y
    _atom_site_fract_z
    _atom_site_U_iso_or_equiv
    _atom_site_adp_type
    _atom_site_calc_flag
    _atom_site_occupancy
    _atom_site_disorder_assembly
    _atom_site_disorder_group
    Cu Cu1 0.50615(2) 0.52883(2) 0.17788(2) 0.01407(4) Uani d 1 . .
    Cl Cl 0.69781(4) 0.37524(4) -0.00149(3) 0.01526(6) Uani d 1 . .
    O O1 0.40583(13) 0.36521(12) 0.25883(10) 0.01722(17) Uani d 1 . .
    N N1 0.40360(14) 0.63488(13) 0.36379(11) 0.01349(17) Uani d 1 . .
    N N2 0.41967(14) 0.77150(13) 0.39617(12) 0.01471(18) Uani d 1 . .
    N N3 0.57379(14) 0.72690(14) 0.16097(12) 0.01486(18) Uani d 1 . .
    N N4 0.04781(15) 0.28003(15) 0.67389(12) 0.01713(19) Uani d 1 . .
    H H4 -0.004(3) 0.314(3) 0.747(3) 0.029(6) Uiso d 1 . .
    C C1 0.13310(16) 0.51697(16) 0.66217(13) 0.01461(19) Uani d 1 . .
    C C2 0.13569(16) 0.36764(15) 0.59774(13) 0.01418(19) Uani d 1 . .
    C C3 0.22722(16) 0.31670(16) 0.46195(13) 0.0150(2) Uani d 1 . .
    H H3 0.228(3) 0.226(3) 0.421(3) 0.024(6) Uiso d 1 . .
    C C4 0.32015(16) 0.40792(15) 0.38531(13) 0.01372(19) Uani d 1 . .
    C C5 0.31703(15) 0.55528(15) 0.45068(13) 0.01324(18) Uani d 1 . .
    C C6 0.22484(16) 0.60569(16) 0.58941(13) 0.0148(2) Uani d 1 . .
    H H6 0.228(3) 0.703(3) 0.629(2) 0.017(5) Uiso d 1 . .
    C C7 0.51507(16) 0.82151(15) 0.28082(13) 0.01416(19) Uani d 1 . .
    C C8 0.54550(18) 0.96791(16) 0.28910(15) 0.0172(2) Uani d 1 . .
    H H8 0.503(3) 1.033(3) 0.375(3) 0.023(6) Uiso d 1 . .
    C C9 0.63549(18) 1.01756(17) 0.17109(16) 0.0191(2) Uani d 1 . .
    H H9 0.653(3) 1.115(3) 0.180(3) 0.032(7) Uiso d 1 . .
    C C10 0.69318(19) 0.92108(18) 0.04851(16) 0.0207(2) Uani d 1 . .
    H H10 0.750(3) 0.952(3) -0.035(3) 0.032(7) Uiso d 1 . .
    C C11 0.65869(18) 0.77677(17) 0.04711(15) 0.0188(2) Uani d 1 . .
    H H11 0.685(3) 0.710(3) -0.032(2) 0.021(5) Uiso d 1 . .
    C C12 0.02602(18) 0.57081(19) 0.80418(14) 0.0187(2) Uani d 1 . .
    H H12A 0.060(3) 0.489(3) 0.876(3) 0.027(6) Uiso d 1 . .
    H H12B -0.086(3) 0.582(3) 0.802(3) 0.032(6) Uiso d 1 . .
    H H12C 0.033(3) 0.668(3) 0.835(3) 0.026(6) Uiso d 1 . .
    C C13 0.03874(19) 0.12852(17) 0.62425(15) 0.0186(2) Uani d 1 . .
    H H13A 0.146(3) 0.055(3) 0.590(2) 0.022(5) Uiso d 1 . .
    H H13B -0.020(3) 0.149(3) 0.549(3) 0.022(5) Uiso d 1 . .
    C C14 -0.0508(2) 0.05186(18) 0.74318(16) 0.0210(2) Uani d 1 . .
    H H14A -0.056(3) -0.046(3) 0.710(2) 0.021(5) Uiso d 1 . .
    H H14B -0.160(3) 0.118(3) 0.781(3) 0.031(6) Uiso d 1 . .
    H H14C 0.007(3) 0.025(3) 0.821(2) 0.015(5) Uiso d 1 . .
loop_
    _atom_site_aniso_label
    _atom_site_aniso_U_11
    _atom_site_aniso_U_22
    _atom_site_aniso_U_33
    _atom_site_aniso_U_12
    _atom_site_aniso_U_13
    _atom_site_aniso_U_23
    Cu1 0.01659(8) 0.01450(7) 0.01084(6) -0.00724(5) 0.00253(5) 0.00021(5)
    Cl 0.01503(12) 0.01630(12) 0.01354(11) -0.00511(9) 0.00058(9) -0.00025(9)
    O1 0.0209(4) 0.0173(4) 0.0123(4) -0.0080(3) 0.0040(3) -0.0005(3)
    N1 0.0132(4) 0.0147(4) 0.0128(4) -0.0055(3) -0.0010(3) 0.0019(3)
    N2 0.0164(5) 0.0154(4) 0.0126(4) -0.0071(4) 0.0006(3) 0.0004(3)
    N3 0.0157(4) 0.0162(4) 0.0124(4) -0.0066(4) 0.0012(3) 0.0014(3)
    N4 0.0190(5) 0.0194(5) 0.0134(4) -0.0094(4) 0.0018(4) 0.0022(4)
    C1 0.0137(5) 0.0191(5) 0.0106(4) -0.0059(4) 0.0006(4) 0.0014(4)
    C2 0.0136(5) 0.0168(5) 0.0122(4) -0.0057(4) -0.0009(4) 0.0033(4)
    C3 0.0155(5) 0.0164(5) 0.0129(4) -0.0066(4) 0.0011(4) 0.0013(4)
    C4 0.0142(5) 0.0148(5) 0.0120(4) -0.0053(4) -0.0002(4) 0.0020(3)
    C5 0.0132(5) 0.0157(5) 0.0109(4) -0.0060(4) 0.0003(3) 0.0019(3)
    C6 0.0152(5) 0.0176(5) 0.0116(4) -0.0064(4) 0.0002(4) 0.0012(4)
    C7 0.0145(5) 0.0142(5) 0.0132(4) -0.0050(4) 0.0002(4) 0.0009(4)
    C8 0.0196(6) 0.0150(5) 0.0171(5) -0.0070(4) -0.0004(4) 0.0007(4)
    C9 0.0197(6) 0.0162(5) 0.0216(6) -0.0082(4) -0.0001(5) 0.0027(4)
    C10 0.0230(6) 0.0201(6) 0.0190(5) -0.0108(5) 0.0030(5) 0.0034(4)
    C11 0.0209(6) 0.0196(5) 0.0152(5) -0.0091(5) 0.0036(4) 0.0010(4)
    C12 0.0181(6) 0.0255(6) 0.0128(5) -0.0096(5) 0.0019(4) -0.0007(4)
    C13 0.0214(6) 0.0187(5) 0.0165(5) -0.0097(5) 0.0011(4) 0.0020(4)
    C14 0.0233(6) 0.0206(6) 0.0201(6) -0.0112(5) 0.0011(5) 0.0035(5)
_geom_special_details
;
 All esds (except the esd in the dihedral angle between two l.s. planes)
 are estimated using the full covariance matrix.  The cell esds are taken
 into account individually in the estimation of esds in distances, angles
 and torsion angles; correlations between esds in cell parameters are only
 used when they are defined by crystal symmetry.  An approximate (isotropic)
 treatment of cell esds is used for estimating esds involving l.s. planes.
;
loop_
    _geom_bond_atom_site_label_1
    _geom_bond_atom_site_label_2
    _geom_bond_site_symmetry_2
    _geom_bond_distance
    _geom_bond_publ_flag
    Cu1 Cl 2_665 2.6192(4) ?
    Cu1 Cl . 2.2985(3) ?
    Cu1 O1 . 1.9654(10) ?
    Cu1 N1 . 1.9574(11) ?
    Cu1 N3 . 1.9897(11) ?
    O1 C4 . 1.2974(15) ?
    N1 N2 . 1.3008(15) ?
    N1 C5 . 1.3402(16) ?
    N2 C7 . 1.3963(16) ?
    N3 C7 . 1.3591(17) ?
    N3 C11 . 1.3385(17) ?
    N4 H4 . 0.77(3) ?
    N4 C2 . 1.3490(16) ?
    N4 C13 . 1.4539(19) ?
    C1 C2 . 1.4567(19) ?
    C1 C6 . 1.3647(17) ?
    C1 C12 . 1.4967(18) ?
    C2 C3 . 1.3989(18) ?
    C3 H3 . 0.90(2) ?
    C3 C4 . 1.4021(17) ?
    C4 C5 . 1.4436(18) ?
    C5 C6 . 1.4233(17) ?
    C6 H6 . 0.96(2) ?
    C7 C8 . 1.3954(18) ?
    C8 H8 . 0.96(2) ?
    C8 C9 . 1.3876(19) ?
    C9 H9 . 0.92(3) ?
    C9 C10 . 1.388(2) ?
    C10 H10 . 0.94(3) ?
    C10 C11 . 1.388(2) ?
    C11 H11 . 0.92(2) ?
    C12 H12A . 1.00(3) ?
    C12 H12B . 0.96(3) ?
    C12 H12C . 0.93(2) ?
    C13 H13A . 0.97(2) ?
    C13 H13B . 0.94(2) ?
    C13 C14 . 1.5154(19) ?
    C14 H14A . 0.94(2) ?
    C14 H14B . 0.97(3) ?
    C14 H14C . 0.96(2) ?
loop_
    _geom_angle_atom_site_label_1
    _geom_angle_atom_site_label_2
    _geom_angle_atom_site_label_3
    _geom_angle_site_symmetry_1
    _geom_angle_site_symmetry_3
    _geom_angle
    _geom_angle_publ_flag
    Cl Cu1 Cl . 2_665 90.307(12) ?
    O1 Cu1 Cl . 2_665 93.88(3) ?
    O1 Cu1 Cl . . 98.20(3) ?
    O1 Cu1 N3 . . 160.67(4) ?
    N1 Cu1 Cl . 2_665 108.61(3) ?
    N1 Cu1 Cl . . 161.00(4) ?
    N1 Cu1 O1 . . 82.69(4) ?
    N1 Cu1 N3 . . 77.99(4) ?
    N3 Cu1 Cl . . 99.86(3) ?
    N3 Cu1 Cl . 2_665 92.90(4) ?
    Cu1 Cl Cu1 . 2_665 89.693(12) ?
    C4 O1 Cu1 . . 111.30(8) ?
    N2 N1 Cu1 . . 121.35(8) ?
    N2 N1 C5 . . 124.44(11) ?
    C5 N1 Cu1 . . 114.21(9) ?
    N1 N2 C7 . . 109.40(10) ?
    C7 N3 Cu1 . . 112.44(8) ?
    C11 N3 Cu1 . . 127.97(10) ?
    C11 N3 C7 . . 119.48(12) ?
    C2 N4 H4 . . 118.0(19) ?
    C2 N4 C13 . . 124.10(12) ?
    C13 N4 H4 . . 117.8(19) ?
    C2 C1 C12 . . 119.00(11) ?
    C6 C1 C2 . . 118.99(11) ?
    C6 C1 C12 . . 121.99(12) ?
    N4 C2 C1 . . 117.71(11) ?
    N4 C2 C3 . . 121.30(12) ?
    C3 C2 C1 . . 120.99(11) ?
    C2 C3 H3 . . 121.3(15) ?
    C2 C3 C4 . . 120.54(12) ?
    C4 C3 H3 . . 118.2(15) ?
    O1 C4 C3 . . 122.38(12) ?
    O1 C4 C5 . . 119.72(11) ?
    C3 C4 C5 . . 117.89(11) ?
    N1 C5 C4 . . 111.97(11) ?
    N1 C5 C6 . . 126.70(12) ?
    C6 C5 C4 . . 121.28(11) ?
    C1 C6 C5 . . 120.28(12) ?
    C1 C6 H6 . . 121.2(13) ?
    C5 C6 H6 . . 118.5(13) ?
    N3 C7 N2 . . 118.82(11) ?
    N3 C7 C8 . . 121.30(11) ?
    C8 C7 N2 . . 119.86(12) ?
    C7 C8 H8 . . 120.2(14) ?
    C9 C8 C7 . . 118.74(13) ?
    C9 C8 H8 . . 121.0(14) ?
    C8 C9 H9 . . 116.4(16) ?
    C8 C9 C10 . . 119.56(13) ?
    C10 C9 H9 . . 124.0(17) ?
    C9 C10 H10 . . 122.3(16) ?
    C9 C10 C11 . . 118.88(12) ?
    C11 C10 H10 . . 118.7(16) ?
    N3 C11 C10 . . 122.01(13) ?
    N3 C11 H11 . . 113.9(14) ?
    C10 C11 H11 . . 124.0(14) ?
    C1 C12 H12A . . 109.4(14) ?
    C1 C12 H12B . . 111.7(16) ?
    C1 C12 H12C . . 112.1(15) ?
    H12A C12 H12B . . 107(2) ?
    H12A C12 H12C . . 109(2) ?
    H12B C12 H12C . . 108(2) ?
    N4 C13 H13A . . 112.4(14) ?
    N4 C13 H13B . . 107.4(14) ?
    N4 C13 C14 . . 110.26(12) ?
    H13A C13 H13B . . 108.9(19) ?
    C14 C13 H13A . . 108.5(14) ?
    C14 C13 H13B . . 109.2(14) ?
    C13 C14 H14A . . 109.6(14) ?
    C13 C14 H14B . . 112.8(16) ?
    C13 C14 H14C . . 112.1(13) ?
    H14A C14 H14B . . 109(2) ?
    H14A C14 H14C . . 104.7(19) ?
    H14B C14 H14C . . 108(2) ?
loop_
    _geom_torsion_atom_site_label_1
    _geom_torsion_atom_site_label_2
    _geom_torsion_atom_site_label_3
    _geom_torsion_atom_site_label_4
    _geom_torsion_site_symmetry_1
    _geom_torsion_site_symmetry_2
    _geom_torsion_site_symmetry_3
    _geom_torsion_site_symmetry_4
    _geom_torsion
    _geom_torsion_publ_flag
    Cu1 O1 C4 C3 . . . . 175.56(10) ?
    Cu1 O1 C4 C5 . . . . -3.62(15) ?
    Cu1 N1 N2 C7 . . . . 0.45(15) ?
    Cu1 N1 C5 C4 . . . . -0.01(14) ?
    Cu1 N1 C5 C6 . . . . -177.55(11) ?
    Cu1 N3 C7 N2 . . . . 0.24(15) ?
    Cu1 N3 C7 C8 . . . . -178.40(11) ?
    Cu1 N3 C11 C10 . . . . 177.82(12) ?
    O1 C4 C5 N1 . . . . 2.50(18) ?
    O1 C4 C5 C6 . . . . -179.81(12) ?
    N1 N2 C7 N3 . . . . -0.44(17) ?
    N1 N2 C7 C8 . . . . 178.23(12) ?
    N1 C5 C6 C1 . . . . 175.44(13) ?
    N2 N1 C5 C4 . . . . 179.48(12) ?
    N2 N1 C5 C6 . . . . 1.9(2) ?
    N2 C7 C8 C9 . . . . -177.61(13) ?
    N3 C7 C8 C9 . . . . 1.0(2) ?
    N4 C2 C3 C4 . . . . -178.88(13) ?
    C1 C2 C3 C4 . . . . 0.7(2) ?
    C2 N4 C13 C14 . . . . 172.24(13) ?
    C2 C1 C6 C5 . . . . 2.1(2) ?
    C2 C3 C4 O1 . . . . -179.58(13) ?
    C2 C3 C4 C5 . . . . -0.39(19) ?
    C3 C4 C5 N1 . . . . -176.72(12) ?
    C3 C4 C5 C6 . . . . 0.98(19) ?
    C4 C5 C6 C1 . . . . -1.9(2) ?
    C5 N1 N2 C7 . . . . -179.00(12) ?
    C6 C1 C2 N4 . . . . 178.01(12) ?
    C6 C1 C2 C3 . . . . -1.5(2) ?
    C7 N3 C11 C10 . . . . 1.9(2) ?
    C7 C8 C9 C10 . . . . -0.2(2) ?
    C8 C9 C10 C11 . . . . 0.2(2) ?
    C9 C10 C11 N3 . . . . -1.1(2) ?
    C11 N3 C7 N2 . . . . 176.77(13) ?
    C11 N3 C7 C8 . . . . -1.9(2) ?
    C12 C1 C2 N4 . . . . -3.82(19) ?
    C12 C1 C2 C3 . . . . 176.62(13) ?
    C12 C1 C6 C5 . . . . -175.99(13) ?
    C13 N4 C2 C1 . . . . -179.80(13) ?
    C13 N4 C2 C3 . . . . -0.2(2) ?
loop_
    _geom_hbond_atom_site_label_D
    _geom_hbond_atom_site_label_H
    _geom_hbond_atom_site_label_A
    _geom_hbond_site_symmetry_A
    _geom_hbond_distance_DH
    _geom_hbond_distance_HA
    _geom_hbond_distance_DA
    _geom_hbond_angle_DHA
    _geom_hbond_publ_flag
    C9 H9 Cl 1_565 0.92(3) 2.91(3) 3.6514(14) 138(2) .
    C9 H9 O1 1_565 0.92(3) 2.59(3) 3.1592(18) 120(2) .
    C11 H11 Cl . 0.92(2) 2.93(2) 3.4825(15) 120.2(17) .
    C11 H11 O1 2_665 0.92(2) 2.60(2) 3.4083(18) 146.5(19) .
    C12 H12B O1 2_566 0.96(3) 2.85(3) 3.7902(19) 169(2) .
    C12 H12C Cl 2_666 0.93(2) 3.00(2) 3.4542(15) 111.9(17) .
    C14 H14B Cl 1_456 0.97(3) 2.94(3) 3.6821(16) 134.8(19) .
_shelx_space_group_comment
;
The symmetry employed for this shelxl refinement is uniquely defined
by the following loop, which should always be used as a source of
symmetry information in preference to the above space-group names.
They are only intended as comments.
;
_shelx_estimated_absorpt_T_min     0.841
_shelx_estimated_absorpt_T_max     0.965
_shelx_hkl_file
;
   1   0   0    0.04    0.05
   1   0   0   -0.03    0.03
   1   0   0    0.00    0.02
  -2   0   0   97.37    3.03
  -2   0   0   97.10    3.09
  -2   0   0   95.95    3.03
  -2   0   0   96.86    3.04
  -2   0   0   95.95    3.02
   2   0   0   98.86    3.02
   2   0   0   98.60    3.03
   2   0   0   96.44    3.04
   2   0   0   97.12    3.03
   2   0   0   96.76    3.03
  -3   0   0    2.68    0.20
  -3   0   0    2.55    0.21
  -3   0   0    1.75    0.24
  -3   0   0    3.07    0.20
  -3   0   0    2.37    0.18
   3   0   0    1.81    0.16
   3   0   0    2.31    0.18
   3   0   0    1.96    0.16
   3   0   0    2.22    0.18
   3   0   0    2.35    0.17
  -4   0   0   40.61    1.35
  -4   0   0   40.43    1.34
  -4   0   0   41.96    1.39
  -4   0   0   38.99    1.47
   4   0   0   38.49    1.34
   4   0   0   40.51    1.32
   4   0   0   39.57    1.35
   4   0   0   38.95    1.34
   4   0   0   38.51    1.36
   4   0   0   40.28    1.33
  -5   0   0   39.10    1.39
  -5   0   0   39.59    1.54
  -5   0   0   39.80    1.39
  -5   0   0   40.96    1.38
  -5   0   0   39.01    1.42
   5   0   0   40.75    1.34
   5   0   0   40.62    1.36
   5   0   0   39.25    1.34
  -6   0   0   25.79    1.06
  -6   0   0   25.12    1.26
  -6   0   0   27.18    1.02
  -6   0   0   25.07    1.01
  -6   0   0   26.20    1.00
   6   0   0   27.13    0.96
   6   0   0   27.56    0.98
   6   0   0   27.19    0.93
  -7   0   0    2.62    0.38
  -7   0   0    2.75    0.48
  -7   0   0    2.21    0.30
  -7   0   0    2.90    0.33
  -7   0   0    2.59    0.30
   7   0   0    3.26    0.30
   7   0   0    2.74    0.25
   7   0   0    3.06    0.31
  -8   0   0    0.75    0.30
  -8   0   0    0.52    0.21
  -8   0   0    0.77    0.38
  -8   0   0    0.68    0.25
   8   0   0    0.49    0.19
   8   0   0    0.76    0.20
   8   0   0    0.63    0.16
  -9   0   0    5.83    0.61
  -9   0   0    4.86    0.48
  -9   0   0    5.22    0.46
  -9   0   0    5.10    0.50
  -9   0   0    5.63    0.76
   9   0   0    5.16    0.39
   9   0   0    4.60    0.38
   9   0   0    5.59    0.35
 -10   0   0    9.22    0.75
 -10   0   0   10.66    0.65
 -10   0   0    9.21    0.65
 -10   0   0    9.28    0.64
 -10   0   0    9.91    0.93
  10   0   0    8.78    0.55
  10   0   0    9.72    0.63
  10   0   0    9.71    0.57
  10   0   0    9.32    0.54
  10   0   0    9.53    0.50
 -11   0   0   28.57    1.31
 -11   0   0   31.22    1.46
 -11   0   0   30.93    1.32
 -11   0   0   30.99    1.74
  11   0   0   29.77    1.18
  11   0   0   26.74    1.19
  11   0   0   30.95    1.31
  11   0   0   29.73    1.13
  11   0   0   30.60    1.23
 -12   0   0    0.69    0.34
 -12   0   0   -0.38    0.39
 -12   0   0    0.39    0.60
  12   0   0    0.45    0.29
  12   0   0    0.23    0.29
 -13   0   0    1.17    0.72
 -13   0   0    0.17    0.47
  13   0   0    0.47    0.36
 -14   0   0    0.96    0.82
 -14   0   0    0.76    0.56
  13  -1   0    0.32    0.38
 -13   1   0   -0.08    0.50
 -13   1   0    1.11    0.78
  12  -1   0    1.36    0.39
 -12   1   0    0.34    0.67
 -12   1   0    1.17    0.50
  11  -1   0    8.64    0.55
  11  -1   0    7.99    0.57
  11  -1   0    8.17    0.66
  11  -1   0    8.81    0.58
 -11   1   0    8.51    1.08
  10  -1   0   13.12    0.68
  10  -1   0   13.31    0.72
 -10   1   0   13.07    1.31
 -10   1   0   12.93    0.76
 -10   1   0   13.45    0.75
 -10   1   0   11.86    0.88
   9  -1   0   13.85    0.67
   9  -1   0   12.63    0.56
   9  -1   0   13.48    0.65
  -9   1   0   13.56    0.74
  -9   1   0   12.54    0.83
  -9   1   0   12.98    0.70
  -9   1   0   12.76    1.01
   8  -1   0   12.18    0.59
   8  -1   0   13.08    0.62
   8  -1   0   12.02    0.47
   8  -1   0   11.72    0.53
  -8   1   0   14.25    0.68
  -8   1   0   13.12    0.67
  -8   1   0   12.94    0.94
  -8   1   0   12.98    0.77
   7  -1   0    2.71    0.17
   7  -1   0    3.82    0.32
   7  -1   0    3.16    0.32
   7  -1   0    2.79    0.22
   7  -1   0    2.87    0.16
  -7   1   0    3.46    0.35
  -7   1   0    2.92    0.51
  -7   1   0    2.97    0.32
  -7   1   0    2.92    0.40
  -7   1   0    3.55    0.37
   6  -1   0   11.25    0.49
   6  -1   0   10.94    0.39
   6  -1   0   10.81    0.39
  -6   1   0   11.67    0.54
  -6   1   0   10.45    0.70
  -6   1   0   10.87    0.54
  -6   1   0   10.11    0.60
  -6   1   0   11.14    0.54
   5  -1   0   42.98    1.52
   5  -1   0   47.21    1.55
   5  -1   0   45.82    1.44
   5  -1   0   44.27    1.52
   5  -1   0   45.41    1.44
   5  -1   0   46.57    1.48
  -5   1   0   47.43    1.57
  -5   1   0   45.41    1.62
  -5   1   0   44.76    1.74
  -5   1   0   45.53    1.57
  -5   1   0   47.09    1.56
   4  -1   0   33.84    1.06
   4  -1   0   32.66    1.07
   4  -1   0   32.19    1.04
   4  -1   0   32.11    1.11
   4  -1   0   34.78    1.14
   4  -1   0   31.51    1.13
   4  -1   0   32.81    1.04
  -4   1   0   33.01    1.19
  -4   1   0   34.21    1.14
  -4   1   0   32.86    1.13
  -4   1   0   33.54    1.15
  -4   1   0   32.55    1.29
  -4   1   0   32.54    1.14
   3  -1   0   69.48    2.18
   3  -1   0   64.09    2.21
   3  -1   0   70.27    2.19
   3  -1   0   66.60    2.18
   3  -1   0   69.95    2.18
   3  -1   0   68.26    2.14
   3  -1   0   66.02    2.20
   3  -1   0   71.82    2.24
   3  -1   0   69.17    2.12
   3  -1   0   69.37    2.15
   3  -1   0   65.47    2.12
   3  -1   0   70.75    2.14
  -3   1   0   67.99    2.26
  -3   1   0   70.51    2.23
  -3   1   0   68.51    2.19
  -3   1   0   68.33    2.31
  -3   1   0   67.65    2.19
  -3   1   0   69.28    2.20
   2  -1   0    0.38    0.09
   2  -1   0    0.32    0.08
   2  -1   0    0.36    0.11
   2  -1   0    0.48    0.10
   2  -1   0    0.29    0.06
   2  -1   0    0.47    0.08
   2  -1   0    0.18    0.09
   2  -1   0    0.37    0.07
   2  -1   0    0.28    0.07
   2  -1   0    0.40    0.06
   2  -1   0    0.27    0.09
   2  -1   0    0.29    0.06
   2  -1   0    0.51    0.06
   2  -1   0    0.43    0.08
  -2   1   0    0.42    0.10
  -2   1   0    0.37    0.13
  -2   1   0    0.43    0.10
  -2   1   0    0.69    0.19
  -2   1   0    0.48    0.07
  -2   1   0    0.35    0.06
  -2   1   0    0.26    0.11
  -2   1   0    0.40    0.09
  -2   1   0    0.40    0.07
   1  -1   0   83.26    2.57
   1  -1   0   82.94    2.58
   1  -1   0   82.72    2.57
   1  -1   0   80.70    2.57
   1  -1   0   81.49    2.56
   1  -1   0   80.81    2.58
   1  -1   0   87.93    2.57
   1  -1   0   82.64    2.58
   1  -1   0   83.29    2.56
   1  -1   0   82.67    2.57
   1  -1   0   80.97    2.56
   1  -1   0   83.64    2.57
  -1   1   0   82.34    2.58
  -1   1   0   82.50    2.58
  -1   1   0   84.49    2.59
  -1   1   0   81.99    2.59
  -1   1   0   85.59    2.56
  -1   1   0   81.98    2.56
  -1   1   0   84.32    2.56
  -1   1   0   79.89    2.56
  -1   1   0   85.21    2.57
  -1   1   0   85.90    2.58
   0  -1   0   18.77    0.60
  -1  -1   0   48.57    1.50
  -1  -1   0   47.79    1.50
  -1  -1   0   47.81    1.49
  -1  -1   0   47.54    1.48
  -1  -1   0   48.41    1.48
   1   1   0   48.33    1.49
   1   1   0   47.85    1.48
   1   1   0   48.56    1.49
   1   1   0   49.93    1.49
   1   1   0   48.03    1.49
   1   1   0   48.65    1.50
   1   1   0   47.58    1.49
   1   1   0   43.87    1.52
   1   1   0   47.19    1.50
  -2  -1   0   10.10    0.39
  -2  -1   0   10.46    0.40
  -2  -1   0   11.09    0.40
  -2  -1   0    9.78    0.44
  -2  -1   0   10.37    0.37
   2   1   0   10.99    0.39
   2   1   0   10.14    0.38
   2   1   0   10.37    0.35
   2   1   0   10.42    0.33
   2   1   0   10.39    0.39
   2   1   0    9.67    0.37
   2   1   0   10.05    0.37
   2   1   0   10.44    0.39
  -3  -1   0    4.85    0.24
  -3  -1   0    4.43    0.25
  -3  -1   0    4.51    0.34
  -3  -1   0    5.01    0.27
  -3  -1   0    4.82    0.26
   3   1   0    4.92    0.25
   3   1   0    4.52    0.23
   3   1   0    4.85    0.23
   3   1   0    4.73    0.25
   3   1   0    4.24    0.23
  -4  -1   0   15.68    0.70
  -4  -1   0   15.62    0.61
  -4  -1   0   15.63    0.58
   4   1   0   15.45    0.59
   4   1   0   14.62    0.57
   4   1   0   14.31    0.58
   4   1   0   14.20    0.60
  -5  -1   0   29.50    1.09
  -5  -1   0   31.61    1.14
  -5  -1   0   31.44    1.14
  -5  -1   0   31.56    1.12
  -5  -1   0   30.95    1.25
   5   1   0   32.39    1.09
  -6  -1   0   30.38    1.16
  -6  -1   0   31.67    1.14
  -6  -1   0   32.04    1.19
  -6  -1   0   30.15    1.31
  -6  -1   0   30.85    1.19
   6   1   0   33.17    1.15
   6   1   0   32.39    1.13
  -7  -1   0    0.83    0.27
  -7  -1   0    0.80    0.22
  -7  -1   0    0.71    0.21
  -7  -1   0    0.66    0.34
  -7  -1   0    0.82    0.22
   7   1   0    0.58    0.17
   7   1   0    0.72    0.17
   7   1   0    0.82    0.18
  -8  -1   0    1.92    0.31
  -8  -1   0    2.07    0.31
  -8  -1   0    2.16    0.36
  -8  -1   0    2.28    0.32
  -8  -1   0    2.41    0.50
   8   1   0    2.23    0.27
   8   1   0    2.00    0.24
   8   1   0    2.34    0.30
   8   1   0    1.73    0.26
   8   1   0    2.49    0.29
  -9  -1   0   -0.21    0.18
  -9  -1   0    0.14    0.23
  -9  -1   0    0.03    0.29
  -9  -1   0    0.38    0.38
  -9  -1   0    0.06    0.21
   9   1   0    0.45    0.20
   9   1   0   -0.01    0.14
   9   1   0   -0.01    0.15
   9   1   0   -0.21    0.16
   9   1   0    0.09    0.16
 -10  -1   0   17.17    0.86
 -10  -1   0   15.77    0.86
 -10  -1   0   19.29    1.19
 -10  -1   0   16.88    0.89
 -10  -1   0   16.87    0.95
  10   1   0   16.40    0.87
  10   1   0   16.96    0.92
  10   1   0   17.19    0.75
  10   1   0   17.51    0.80
  10   1   0   17.92    0.78
 -11  -1   0   23.93    1.21
 -11  -1   0   22.14    1.13
 -11  -1   0   22.22    1.10
 -11  -1   0   23.42    1.09
 -11  -1   0   24.32    1.47
  11   1   0   23.40    1.02
  11   1   0   22.87    1.03
  11   1   0   24.46    0.99
  11   1   0   23.93    1.07
 -12  -1   0    2.12    0.42
 -12  -1   0    1.17    0.47
 -12  -1   0    2.25    0.53
 -12  -1   0    3.36    0.83
  12   1   0    2.05    0.36
  12   1   0    2.13    0.33
  12   1   0    1.90    0.38
 -13  -1   0   -0.42    0.58
 -13  -1   0   -0.47    0.41
 -13  -1   0   -0.12    0.29
  13   1   0   -0.11    0.27
  13   1   0   -0.25    0.29
 -14  -1   0    0.38    0.71
  13  -2   0   -0.28    0.38
 -13   2   0   -1.14    0.85
 -13   2   0   -0.06    0.76
  12  -2   0   -0.16    0.32
  12  -2   0   -0.04    0.27
 -12   2   0    0.55    0.53
 -12   2   0    0.21    0.65
  11  -2   0    0.00    0.26
  11  -2   0    0.04    0.25
 -11   2   0    0.07    0.56
 -11   2   0   -0.45    0.41
  10  -2   0    3.44    0.42
  10  -2   0    3.43    0.39
 -10   2   0    3.58    0.75
 -10   2   0    4.08    0.53
 -10   2   0    3.26    0.58
   9  -2   0   11.05    0.60
   9  -2   0    9.63    0.46
   9  -2   0   10.37    0.57
  -9   2   0    9.43    0.93
  -9   2   0   10.35    0.60
  -9   2   0    8.86    0.76
  -9   2   0   11.03    0.67
   8  -2   0   13.21    0.53
   8  -2   0   13.46    0.65
   8  -2   0   13.53    0.55
   8  -2   0   13.49    0.63
  -8   2   0   13.72    0.72
  -8   2   0   12.49    0.66
  -8   2   0   14.21    1.01
  -8   2   0   14.01    0.83
   7  -2   0    1.12    0.16
   7  -2   0    1.58    0.25
   7  -2   0    1.32    0.23
   7  -2   0    1.13    0.19
   7  -2   0    1.40    0.18
  -7   2   0    1.12    0.33
  -7   2   0    1.11    0.22
  -7   2   0    1.49    0.44
   6  -2   0   14.52    0.58
   6  -2   0   15.96    0.66
   6  -2   0   16.05    0.68
   6  -2   0   16.14    0.60
   6  -2   0   16.75    0.60
   6  -2   0   15.58    0.58
  -6   2   0   16.38    0.80
  -6   2   0   15.02    0.70
  -6   2   0   16.68    0.93
  -6   2   0   16.09    0.67
   5  -2   0   34.26    1.11
   5  -2   0   31.77    1.16
   5  -2   0   33.83    1.13
   5  -2   0   33.91    1.18
   5  -2   0   33.69    1.11
   5  -2   0   33.56    1.13
   5  -2   0   35.63    1.21
  -5   2   0   34.18    1.29
  -5   2   0   35.00    1.22
  -5   2   0   32.26    1.21
  -5   2   0   32.96    1.18
  -5   2   0   33.44    1.42
   4  -2   0   73.20    2.35
   4  -2   0   72.46    2.35
   4  -2   0   74.62    2.40
   4  -2   0   74.86    2.37
   4  -2   0   74.64    2.43
   4  -2   0   75.26    2.42
   4  -2   0   73.15    2.37
   4  -2   0   70.97    2.34
   4  -2   0   74.37    2.40
  -4   2   0   76.56    2.43
  -4   2   0   78.70    2.44
  -4   2   0   75.57    2.49
  -4   2   0   73.65    2.59
  -4   2   0   75.71    2.40
   3  -2   0   74.19    2.28
   3  -2   0   72.55    2.28
   3  -2   0   68.61    2.33
   3  -2   0   71.08    2.26
   3  -2   0   73.28    2.25
   3  -2   0   72.58    2.25
   3  -2   0   66.15    2.26
   3  -2   0   69.33    2.28
   3  -2   0   72.25    2.29
   3  -2   0   71.37    2.32
   3  -2   0   71.47    2.31
  -3   2   0   72.51    2.31
  -3   2   0   70.88    2.35
  -3   2   0   73.56    2.25
  -3   2   0   71.65    2.25
  -3   2   0   71.36    2.44
  -3   2   0   74.34    2.28
  -3   2   0   71.91    2.30
  -3   2   0   72.87    2.32
  -3   2   0   72.70    2.24
   2  -2   0    7.95    0.28
   2  -2   0    7.79    0.31
   2  -2   0    7.62    0.30
   2  -2   0    7.32    0.35
   2  -2   0    7.79    0.33
   2  -2   0    7.92    0.35
   2  -2   0    7.91    0.31
   2  -2   0    7.53    0.32
   2  -2   0    7.96    0.32
   2  -2   0    7.62    0.30
   2  -2   0    7.39    0.34
  -2   2   0    7.51    0.34
  -2   2   0    8.15    0.30
  -2   2   0    8.21    0.29
  -2   2   0    7.59    0.37
  -2   2   0    7.55    0.29
  -2   2   0    7.71    0.29
  -2   2   0    7.93    0.30
  -2   2   0    8.18    0.35
  -2   2   0    7.66    0.33
  -2   2   0    7.89    0.33
  -2   2   0    7.40    0.30
   1  -2   0    0.13    0.09
   1  -2   0    0.26    0.09
   1  -2   0    0.21    0.08
   1  -2   0    0.06    0.10
   1  -2   0    0.16    0.08
   1  -2   0    0.05    0.08
   1  -2   0    0.09    0.09
   1  -2   0    0.21    0.05
   1  -2   0    0.18    0.08
   1  -2   0    0.12    0.06
   1  -2   0    0.25    0.09
   1  -2   0    0.29    0.08
  -1   2   0    0.13    0.07
  -1   2   0    0.24    0.09
  -1   2   0    0.12    0.07
  -1   2   0    0.28    0.08
  -1   2   0    0.17    0.09
  -1   2   0    0.06    0.07
  -1   2   0    0.08    0.10
  -1   2   0    0.33    0.10
  -1   2   0    0.05    0.08
  -1   2   0    0.14    0.06
  -1   2   0    0.08    0.07
   0  -2   0   75.05    2.34
   0  -2   0   75.57    2.33
   0  -2   0   71.82    2.32
   0  -2   0   77.31    2.32
   0  -2   0   71.66    2.30
   0  -2   0   75.21    2.32
   0  -2   0   75.62    2.33
   0  -2   0   76.05    2.30
   0  -2   0   71.49    2.32
   0  -2   0   71.76    2.31
   0  -2   0   74.68    2.33
   0  -2   0   71.38    2.31
   0   2   0   74.36    2.32
   0   2   0   75.19    2.33
   0   2   0   73.20    2.33
   0   2   0   74.82    2.33
   0   2   0   72.64    2.31
   0   2   0   75.20    2.34
   0   2   0   73.48    2.30
   0   2   0   74.48    2.33
   0   2   0   75.06    2.32
   0   2   0   73.38    2.32
   0   2   0   72.45    2.31
  -1  -2   0   84.70    2.60
  -1  -2   0   84.31    2.58
  -1  -2   0   84.08    2.60
  -1  -2   0   77.94    2.57
  -1  -2   0   82.08    2.58
  -1  -2   0   84.29    2.59
  -1  -2   0   80.88    2.59
  -1  -2   0   83.79    2.59
  -1  -2   0   83.22    2.58
  -1  -2   0   79.95    2.58
  -1  -2   0   81.78    2.57
   1   2   0   84.09    2.60
   1   2   0   82.17    2.60
   1   2   0   81.89    2.58
   1   2   0   82.51    2.58
   1   2   0   82.93    2.58
   1   2   0   81.87    2.59
   1   2   0   82.07    2.58
   1   2   0   81.83    2.59
   1   2   0   84.53    2.58
   1   2   0   86.95    2.59
   1   2   0   83.87    2.59
  -2  -2   0   83.66    2.64
  -2  -2   0   83.73    2.66
  -2  -2   0   83.86    2.61
  -2  -2   0   84.40    2.64
  -2  -2   0   85.60    2.63
  -2  -2   0   84.04    2.61
  -2  -2   0   85.29    2.62
  -2  -2   0   83.47    2.66
  -2  -2   0   85.56    2.62
   2   2   0   83.57    2.62
   2   2   0   86.19    2.63
   2   2   0   83.14    2.64
   2   2   0   85.23    2.62
   2   2   0   84.70    2.63
   2   2   0   85.24    2.66
   2   2   0   81.34    2.65
   2   2   0   83.55    2.63
   2   2   0   84.79    2.64
   2   2   0   82.95    2.62
  -3  -2   0    1.54    0.17
  -3  -2   0    1.14    0.11
  -3  -2   0    1.17    0.11
  -3  -2   0    1.33    0.22
  -3  -2   0    1.86    0.20
  -3  -2   0    1.15    0.13
  -3  -2   0    1.66    0.14
   3   2   0    1.46    0.16
   3   2   0    1.57    0.12
   3   2   0    1.22    0.10
   3   2   0    1.22    0.10
   3   2   0    1.42    0.14
   3   2   0    1.21    0.13
   3   2   0    1.48    0.18
   3   2   0    1.57    0.13
   3   2   0    1.35    0.12
   3   2   0    1.26    0.15
   3   2   0    1.41    0.14
   3   2   0    1.23    0.09
  -4  -2   0    0.81    0.16
  -4  -2   0    0.58    0.12
  -4  -2   0    0.50    0.20
  -4  -2   0    0.73    0.14
  -4  -2   0    0.47    0.14
   4   2   0    0.61    0.07
   4   2   0    0.76    0.09
   4   2   0    0.68    0.14
   4   2   0    1.09    0.16
   4   2   0    0.71    0.12
   4   2   0    0.58    0.12
   4   2   0    0.93    0.10
   4   2   0    0.68    0.11
  -5  -2   0   78.98    2.57
  -5  -2   0   80.02    2.50
  -5  -2   0   78.98    2.67
  -5  -2   0   78.10    2.54
  -5  -2   0   78.64    2.54
   5   2   0   79.50    2.40
   5   2   0   76.94    2.41
   5   2   0   71.02    2.49
   5   2   0   76.79    2.52
  -6  -2   0   75.24    2.52
  -6  -2   0   75.20    2.55
  -6  -2   0   76.01    2.53
  -6  -2   0   78.13    2.68
  -6  -2   0   75.45    2.47
   6   2   0   76.03    2.47
   6   2   0   74.55    2.49
  -7  -2   0   39.36    1.46
  -7  -2   0   37.80    1.37
  -7  -2   0   38.21    1.44
  -7  -2   0   36.09    1.57
  -7  -2   0   37.24    1.42
   7   2   0   39.58    1.37
   7   2   0   40.60    1.38
   7   2   0   38.57    1.38
  -8  -2   0    6.47    0.63
  -8  -2   0    6.30    0.44
  -8  -2   0    7.43    0.51
  -8  -2   0    7.34    0.49
  -8  -2   0    6.50    0.50
   8   2   0    6.88    0.43
   8   2   0    7.36    0.43
   8   2   0    6.98    0.41
  -9  -2   0    1.01    0.31
  -9  -2   0    0.34    0.23
  -9  -2   0    0.31    0.39
  -9  -2   0    1.28    0.27
  -9  -2   0    0.48    0.24
   9   2   0    0.75    0.22
   9   2   0    1.39    0.23
   9   2   0    1.06    0.24
   9   2   0    0.73    0.23
   9   2   0    1.09    0.23
 -10  -2   0    3.75    0.67
 -10  -2   0    2.10    0.39
 -10  -2   0    2.07    0.41
 -10  -2   0    2.14    0.36
 -10  -2   0    2.57    0.40
  10   2   0    2.07    0.31
  10   2   0    2.25    0.37
  10   2   0    2.75    0.34
  10   2   0    2.89    0.36
 -11  -2   0   10.35    0.67
 -11  -2   0   11.39    0.75
 -11  -2   0    9.55    0.69
 -11  -2   0   10.81    0.77
 -11  -2   0   11.18    1.00
  11   2   0    9.65    0.56
  11   2   0    9.83    0.61
  11   2   0    8.73    0.59
  11   2   0    9.66    0.62
  11   2   0    9.69    0.58
 -12  -2   0    0.36    0.31
 -12  -2   0    1.41    0.67
 -12  -2   0    0.36    0.31
  12   2   0    0.53    0.26
  12   2   0    0.95    0.31
  12   2   0    0.49    0.24
  12   2   0    0.46    0.24
 -13  -2   0    0.13    0.36
 -13  -2   0    0.82    0.39
 -13  -2   0    0.02    0.57
  13   2   0   -0.19    0.26
  13   2   0   -0.19    0.24
  13   2   0   -0.21    0.28
 -14  -2   0    0.47    0.35
 -12   3   0    1.96    0.62
 -12   3   0    2.60    0.83
  11  -3   0    0.35    0.29
  11  -3   0    0.29    0.28
 -11   3   0    0.29    0.58
 -11   3   0   -0.36    0.48
  10  -3   0    2.04    0.36
  10  -3   0    2.43    0.28
  10  -3   0    1.66    0.32
 -10   3   0    2.12    0.68
   9  -3   0    5.07    0.36
   9  -3   0    5.06    0.46
   9  -3   0    4.86    0.45
   9  -3   0    5.69    0.40
  -9   3   0    5.27    0.54
  -9   3   0    5.95    0.69
   8  -3   0   13.39    0.59
   8  -3   0   14.41    0.68
   8  -3   0   14.09    0.63
   8  -3   0   15.31    0.72
   8  -3   0   13.76    0.63
  -8   3   0   14.29    0.90
  -8   3   0   14.29    0.76
  -8   3   0   15.70    1.10
   7  -3   0    8.21    0.43
   7  -3   0    7.72    0.39
   7  -3   0    7.59    0.46
   7  -3   0    7.46    0.42
   7  -3   0    7.61    0.48
  -7   3   0    7.67    0.76
  -7   3   0    8.60    0.54
  -7   3   0    8.06    0.64
   6  -3   0   31.65    1.15
   6  -3   0   34.10    1.23
   6  -3   0   34.00    1.15
   6  -3   0   32.05    1.13
   6  -3   0   33.69    1.19
  -6   3   0   32.26    1.24
  -6   3   0   32.70    1.50
  -6   3   0   31.69    1.23
  -6   3   0   30.18    1.32
   5  -3   0   15.13    0.62
   5  -3   0   15.68    0.62
   5  -3   0   16.65    0.66
   5  -3   0   16.95    0.77
   5  -3   0   16.48    0.60
   5  -3   0   16.18    0.68
   5  -3   0   15.09    0.58
   5  -3   0   14.62    0.67
  -5   3   0   15.75    0.78
  -5   3   0   15.46    0.88
  -5   3   0   16.62    0.70
  -5   3   0   15.71    0.70
   4  -3   0   57.27    1.88
   4  -3   0   59.73    1.87
   4  -3   0   55.67    1.83
   4  -3   0   56.47    1.87
   4  -3   0   54.81    1.85
   4  -3   0   58.85    1.84
   4  -3   0   56.70    1.88
   4  -3   0   52.66    1.86
  -4   3   0   55.55    2.09
  -4   3   0   57.17    1.93
  -4   3   0   58.53    1.91
  -4   3   0   58.30    1.83
  -4   3   0   57.99    1.82
  -4   3   0   56.62    1.98
   3  -3   0   68.27    2.21
   3  -3   0   70.32    2.24
   3  -3   0   71.56    2.28
   3  -3   0   68.74    2.25
   3  -3   0   70.35    2.26
   3  -3   0   67.94    2.22
   3  -3   0   66.61    2.23
   3  -3   0   70.40    2.22
   3  -3   0   70.11    2.25
  -3   3   0   71.21    2.30
  -3   3   0   69.35    2.32
  -3   3   0   67.64    2.21
  -3   3   0   70.20    2.27
  -3   3   0   67.17    2.26
  -3   3   0   69.55    2.21
  -3   3   0   71.48    2.20
  -3   3   0   67.63    2.20
  -3   3   0   70.12    2.42
  -3   3   0   73.20    2.27
  -3   3   0   74.01    2.30
   2  -3   0   46.97    1.68
   2  -3   0   54.65    1.71
   2  -3   0   51.89    1.65
   2  -3   0   51.56    1.68
   2  -3   0   50.33    1.62
   2  -3   0   51.09    1.62
   2  -3   0   52.86    1.66
   2  -3   0   52.39    1.68
   2  -3   0   53.06    1.71
   2  -3   0   48.64    1.71
   2  -3   0   56.97    1.68
   2  -3   0   53.04    1.68
  -2   3   0   53.07    1.72
  -2   3   0   51.07    1.65
  -2   3   0   50.70    1.69
  -2   3   0   50.21    1.75
  -2   3   0   46.72    1.65
  -2   3   0   54.61    1.72
  -2   3   0   47.29    1.67
  -2   3   0   53.76    1.66
  -2   3   0   53.95    1.69
  -2   3   0   50.96    1.63
  -2   3   0   48.25    1.65
  -2   3   0   51.20    1.72
   1  -3   0    0.08    0.12
   1  -3   0    0.20    0.09
   1  -3   0    0.09    0.08
   1  -3   0    0.27    0.11
   1  -3   0    0.09    0.09
   1  -3   0    0.06    0.07
   1  -3   0    0.13    0.08
   1  -3   0    0.20    0.10
   1  -3   0    0.17    0.09
   1  -3   0    0.18    0.10
  -1   3   0    0.13    0.10
  -1   3   0    0.28    0.11
  -1   3   0    0.14    0.09
  -1   3   0    0.12    0.07
  -1   3   0    0.17    0.09
  -1   3   0    0.12    0.08
  -1   3   0    0.12    0.08
  -1   3   0    0.19    0.12
  -1   3   0    0.31    0.09
  -1   3   0    0.11    0.08
  -1   3   0    0.20    0.14
  -1   3   0    0.05    0.09
   0  -3   0    4.29    0.25
   0  -3   0    4.95    0.24
   0  -3   0    4.97    0.24
   0  -3   0    4.70    0.21
   0  -3   0    4.41    0.22
   0  -3   0    4.26    0.24
   0  -3   0    4.60    0.24
   0  -3   0    4.89    0.26
   0  -3   0    4.58    0.26
   0  -3   0    4.32    0.23
   0  -3   0    5.16    0.26
   0   3   0    5.11    0.25
   0   3   0    4.18    0.24
   0   3   0    4.71    0.25
   0   3   0    4.47    0.23
   0   3   0    4.83    0.23
   0   3   0    4.46    0.26
   0   3   0    4.30    0.25
   0   3   0    4.22    0.23
   0   3   0    4.37    0.21
   0   3   0    4.27    0.22
   0   3   0    4.63    0.27
  -1  -3   0   62.04    1.98
  -1  -3   0   60.09    1.98
  -1  -3   0   62.58    1.99
  -1  -3   0   61.80    1.97
  -1  -3   0   61.83    1.97
  -1  -3   0   60.84    1.95
  -1  -3   0   61.32    1.96
  -1  -3   0   62.03    1.97
  -1  -3   0   60.53    1.96
  -1  -3   0   62.81    1.99
   1   3   0   60.36    1.99
   1   3   0   61.46    1.98
   1   3   0   60.48    1.96
   1   3   0   65.42    1.98
   1   3   0   62.38    1.98
   1   3   0   61.90    1.99
   1   3   0   60.49    1.96
   1   3   0   62.83    1.97
   1   3   0   60.83    1.96
   1   3   0   62.45    1.97
   1   3   0   62.35    1.99
  -2  -3   0   85.72    2.72
  -2  -3   0   86.45    2.73
  -2  -3   0   85.03    2.69
  -2  -3   0   86.49    2.74
  -2  -3   0   83.25    2.69
  -2  -3   0   88.08    2.71
  -2  -3   0   86.27    2.72
  -2  -3   0   88.29    2.71
  -2  -3   0   87.78    2.73
  -2  -3   0   86.73    2.72
  -2  -3   0   80.75    2.72
   2   3   0   85.87    2.72
   2   3   0   87.29    2.71
   2   3   0   85.53    2.71
   2   3   0   84.34    2.71
   2   3   0   86.50    2.73
   2   3   0   86.02    2.74
   2   3   0   86.74    2.70
   2   3   0   88.14    2.71
   2   3   0   86.64    2.72
   2   3   0   87.08    2.70
   2   3   0   84.14    2.72
  -3  -3   0   53.25    1.67
  -3  -3   0   51.36    1.67
  -3  -3   0   52.74    1.67
  -3  -3   0   54.38    1.72
  -3  -3   0   53.30    1.73
  -3  -3   0   50.65    1.66
  -3  -3   0   53.47    1.71
  -3  -3   0   52.74    1.71
   3   3   0   51.62    1.67
   3   3   0   56.47    1.70
   3   3   0   52.55    1.68
   3   3   0   51.32    1.71
   3   3   0   54.21    1.73
   3   3   0   51.08    1.69
   3   3   0   52.62    1.70
   3   3   0   50.43    1.70
   3   3   0   51.14    1.69
   3   3   0   53.70    1.69
   3   3   0   51.17    1.72
  -4  -3   0    3.95    0.20
  -4  -3   0    3.80    0.19
  -4  -3   0    3.90    0.26
  -4  -3   0    4.03    0.34
  -4  -3   0    3.92    0.22
  -4  -3   0    3.78    0.20
  -4  -3   0    3.33    0.27
  -4  -3   0    3.90    0.23
  -4  -3   0    3.71    0.21
   4   3   0    3.80    0.22
   4   3   0    3.97    0.20
   4   3   0    3.98    0.23
   4   3   0    3.98    0.19
   4   3   0    3.47    0.19
   4   3   0    4.17    0.20
   4   3   0    3.91    0.26
   4   3   0    3.72    0.25
   4   3   0    3.62    0.21
  -5  -3   0   46.82    1.73
  -5  -3   0   47.61    1.62
  -5  -3   0   45.93    1.64
   5   3   0   47.30    1.52
   5   3   0   49.29    1.53
   5   3   0   46.64    1.56
   5   3   0   47.28    1.58
   5   3   0   48.87    1.51
   5   3   0   44.26    1.55
   5   3   0   46.48    1.53
   5   3   0   48.96    1.62
  -6  -3   0   20.11    0.96
  -6  -3   0   20.19    0.85
  -6  -3   0   21.12    0.79
  -6  -3   0   20.42    0.87
   6   3   0   21.55    0.84
   6   3   0   21.19    0.71
   6   3   0   21.09    0.73
   6   3   0   20.55    0.71
   6   3   0   22.20    0.74
   6   3   0   21.05    0.80
  -7  -3   0   30.08    1.23
  -7  -3   0   31.73    1.20
  -7  -3   0   31.22    1.36
  -7  -3   0   32.10    1.20
  -7  -3   0   32.15    1.13
   7   3   0   30.18    1.02
   7   3   0   31.93    1.14
   7   3   0   31.44    1.17
   7   3   0   29.96    1.02
  -8  -3   0   12.95    0.72
  -8  -3   0   11.57    0.58
  -8  -3   0   12.58    0.66
  -8  -3   0   12.08    0.65
  -8  -3   0   11.52    0.79
   8   3   0   12.68    0.58
   8   3   0   12.01    0.61
   8   3   0   11.42    0.44
  -9  -3   0    2.05    0.35
  -9  -3   0    3.04    0.36
  -9  -3   0    2.37    0.39
  -9  -3   0    2.25    0.34
  -9  -3   0    2.12    0.51
   9   3   0    2.37    0.29
   9   3   0    1.60    0.14
   9   3   0    2.62    0.32
   9   3   0    2.49    0.32
 -10  -3   0    0.15    0.24
 -10  -3   0    0.18    0.40
 -10  -3   0    0.13    0.25
 -10  -3   0   -0.22    0.21
  10   3   0   -0.05    0.17
  10   3   0    0.03    0.18
  10   3   0    0.46    0.21
 -11  -3   0    2.17    0.45
 -11  -3   0    1.43    0.35
 -11  -3   0    2.82    0.66
 -11  -3   0    1.41    0.38
  11   3   0    1.46    0.31
  11   3   0    1.98    0.33
  11   3   0    2.16    0.33
  11   3   0    2.57    0.35
  11   3   0    1.50    0.31
 -12  -3   0    6.10    0.92
 -12  -3   0    5.75    0.58
 -12  -3   0    5.56    0.81
 -12  -3   0    6.03    0.66
  12   3   0    4.86    0.51
  12   3   0    6.20    0.53
  12   3   0    6.71    0.55
  12   3   0    6.07    0.52
 -13  -3   0    2.02    0.45
 -13  -3   0    2.23    0.52
 -13  -3   0    2.52    0.77
  13   3   0    2.34    0.41
  13   3   0    1.88    0.35
 -14  -3   0   -0.03    0.37
 -14  -3   0   -0.34    0.34
  14   3   0   -0.04    0.40
 -12   4   0    1.45    0.83
  11  -4   0   -0.05    0.28
 -11   4   0   -0.12    0.49
 -11   4   0   -0.52    0.61
  10  -4   0    0.54    0.28
  10  -4   0    0.34    0.24
  10  -4   0    0.78    0.32
  10  -4   0    0.60    0.24
 -10   4   0    0.48    0.65
 -10   4   0    0.11    0.48
   9  -4   0    2.25    0.37
   9  -4   0    2.19    0.35
   9  -4   0    2.22    0.34
   9  -4   0    2.34    0.33
   9  -4   0    2.28    0.30
  -9   4   0    1.81    0.61
  -9   4   0    2.69    0.60
   8  -4   0   10.99    0.64
   8  -4   0   11.60    0.59
   8  -4   0   11.55    0.61
   8  -4   0   10.68    0.55
  -8   4   0   11.58    1.01
  -8   4   0   11.18    0.85
  -8   4   0   11.26    0.70
   7  -4   0   14.56    0.65
   7  -4   0   14.12    0.66
   7  -4   0   13.74    0.64
   7  -4   0   13.78    0.58
   7  -4   0   12.46    0.57
   7  -4   0   13.46    0.60
   7  -4   0   13.09    0.69
  -7   4   0   14.22    1.04
  -7   4   0   13.80    0.72
  -7   4   0   11.16    0.95
  -7   4   0   12.82    0.84
   6  -4   0    3.74    0.29
   6  -4   0    3.49    0.29
   6  -4   0    4.23    0.33
   6  -4   0    3.78    0.36
   6  -4   0    3.86    0.38
   6  -4   0    3.56    0.27
   6  -4   0    3.98    0.33
  -6   4   0    4.08    0.41
  -6   4   0    4.18    0.54
  -6   4   0    3.76    0.39
  -6   4   0    3.59    0.60
   5  -4   0    0.38    0.14
   5  -4   0    0.52    0.20
   5  -4   0    0.49    0.15
   5  -4   0    0.20    0.15
   5  -4   0    0.53    0.15
   5  -4   0    0.27    0.12
   5  -4   0    0.44    0.17
   5  -4   0    0.42    0.17
  -5   4   0    0.56    0.20
  -5   4   0    0.49    0.27
  -5   4   0    0.10    0.18
  -5   4   0    0.40    0.34
   4  -4   0    3.76    0.26
   4  -4   0    3.58    0.30
   4  -4   0    3.88    0.24
   4  -4   0    3.55    0.23
   4  -4   0    3.77    0.29
   4  -4   0    3.61    0.26
   4  -4   0    3.76    0.28
   4  -4   0    3.84    0.29
  -4   4   0    4.07    0.33
  -4   4   0    3.50    0.49
  -4   4   0    3.11    0.23
  -4   4   0    3.88    0.31
  -4   4   0    3.21    0.19
  -4   4   0    3.66    0.41
  -4   4   0    3.64    0.25
  -4   4   0    4.08    0.23
   3  -4   0   41.15    1.40
   3  -4   0   40.51    1.33
   3  -4   0   38.43    1.28
   3  -4   0   38.45    1.28
   3  -4   0   39.68    1.36
   3  -4   0   42.52    1.38
   3  -4   0   39.12    1.33
   3  -4   0   40.84    1.36
   3  -4   0   41.02    1.37
   3  -4   0   38.81    1.37
  -3   4   0   39.26    1.29
  -3   4   0   41.08    1.38
  -3   4   0   41.11    1.32
  -3   4   0   40.25    1.41
  -3   4   0   36.14    1.31
  -3   4   0   40.35    1.38
  -3   4   0   40.54    1.45
  -3   4   0   37.66    1.32
   2  -4   0   63.91    2.05
   2  -4   0   65.15    2.12
   2  -4   0   66.47    2.13
   2  -4   0   65.11    2.20
   2  -4   0   60.05    2.10
   2  -4   0   64.30    2.11
   2  -4   0   65.85    2.09
   2  -4   0   63.90    2.13
   2  -4   0   63.17    2.08
  -2   4   0   65.42    2.09
  -2   4   0   68.24    2.09
  -2   4   0   61.82    2.11
  -2   4   0   64.53    2.17
  -2   4   0   66.14    2.13
  -2   4   0   66.37    2.11
  -2   4   0   65.01    2.16
  -2   4   0   65.19    2.05
   1  -4   0    3.69    0.22
   1  -4   0    3.76    0.23
   1  -4   0    3.81    0.25
   1  -4   0    3.80    0.23
   1  -4   0    3.26    0.26
   1  -4   0    3.66    0.25
   1  -4   0    4.35    0.30
   1  -4   0    3.52    0.24
   1  -4   0    3.93    0.26
   1  -4   0    3.64    0.22
   1  -4   0    3.21    0.23
   1  -4   0    3.49    0.20
  -1   4   0    3.65    0.29
  -1   4   0    3.39    0.26
  -1   4   0    4.11    0.26
  -1   4   0    3.95    0.23
  -1   4   0    3.16    0.22
  -1   4   0    3.30    0.23
  -1   4   0    3.73    0.23
  -1   4   0    3.54    0.26
  -1   4   0    3.30    0.20
  -1   4   0    4.01    0.23
   0  -4   0    1.74    0.21
   0  -4   0    1.84    0.18
   0  -4   0    2.12    0.21
   0  -4   0    1.88    0.19
   0  -4   0    2.11    0.20
   0  -4   0    1.87    0.19
   0  -4   0    1.93    0.22
   0  -4   0    2.23    0.21
   0  -4   0    1.93    0.19
   0  -4   0    1.85    0.12
   0  -4   0    1.84    0.15
   0   4   0    2.27    0.22
   0   4   0    2.12    0.23
   0   4   0    2.08    0.16
   0   4   0    2.22    0.21
   0   4   0    2.10    0.20
   0   4   0    1.57    0.17
   0   4   0    2.09    0.21
   0   4   0    2.09    0.18
   0   4   0    1.84    0.20
  -1  -4   0   64.72    2.11
  -1  -4   0   66.28    2.17
  -1  -4   0   68.42    2.16
  -1  -4   0   65.04    2.18
  -1  -4   0   65.66    2.16
  -1  -4   0   63.84    2.17
  -1  -4   0   66.09    2.14
  -1  -4   0   68.73    2.15
  -1  -4   0   65.91    2.21
  -1  -4   0   67.41    2.18
  -1  -4   0   67.56    2.16
   1   4   0   67.46    2.14
   1   4   0   66.27    2.16
   1   4   0   68.01    2.18
   1   4   0   66.50    2.14
   1   4   0   70.90    2.19
   1   4   0   65.83    2.16
   1   4   0   67.23    2.17
   1   4   0   69.55    2.17
   1   4   0   66.74    2.18
   1   4   0   68.31    2.20
  -2  -4   0   83.52    2.76
  -2  -4   0   88.38    2.75
  -2  -4   0   87.25    2.75
  -2  -4   0   89.60    2.78
  -2  -4   0   85.70    2.75
  -2  -4   0   85.06    2.78
  -2  -4   0   85.19    2.76
  -2  -4   0   86.77    2.73
  -2  -4   0   87.76    2.77
  -2  -4   0   85.48    2.74
  -2  -4   0   82.52    2.72
   2   4   0   87.37    2.76
   2   4   0   89.27    2.80
   2   4   0   87.58    2.77
   2   4   0   84.19    2.74
   2   4   0   86.51    2.77
   2   4   0   85.94    2.75
   2   4   0   84.49    2.73
   2   4   0   86.21    2.75
   2   4   0   87.07    2.80
   2   4   0   85.94    2.73
   2   4   0   86.89    2.75
  -3  -4   0   51.79    1.83
  -3  -4   0   55.60    1.78
  -3  -4   0   55.51    1.80
  -3  -4   0   53.01    1.77
  -3  -4   0   53.83    1.80
  -3  -4   0   54.25    1.77
  -3  -4   0   57.21    1.81
  -3  -4   0   55.88    1.80
  -3  -4   0   57.37    1.78
   3   4   0   52.92    1.80
   3   4   0   57.66    1.82
   3   4   0   54.96    1.81
   3   4   0   56.16    1.83
   3   4   0   55.57    1.77
   3   4   0   52.33    1.78
   3   4   0   53.78    1.77
   3   4   0   54.62    1.80
   3   4   0   55.83    1.81
   3   4   0   55.61    1.79
  -4  -4   0   14.12    0.52
  -4  -4   0   14.44    0.52
  -4  -4   0   14.79    0.53
  -4  -4   0   13.03    0.60
  -4  -4   0   14.65    0.52
   4   4   0   13.66    0.55
   4   4   0   13.80    0.54
   4   4   0   15.40    0.58
   4   4   0   13.17    0.56
   4   4   0   15.46    0.53
   4   4   0   15.05    0.57
   4   4   0   13.90    0.57
   4   4   0   14.56    0.56
   4   4   0   13.11    0.52
   4   4   0   13.51    0.59
   4   4   0   14.29    0.57
  -5  -4   0   12.28    0.51
  -5  -4   0   11.22    0.54
  -5  -4   0   11.91    0.46
  -5  -4   0   10.52    0.55
  -5  -4   0   11.89    0.47
  -5  -4   0   12.17    0.45
   5   4   0   12.44    0.49
   5   4   0   11.89    0.52
   5   4   0   12.48    0.47
   5   4   0   12.26    0.50
   5   4   0   11.47    0.45
   5   4   0   12.17    0.55
   5   4   0   12.00    0.47
   5   4   0   11.83    0.51
   5   4   0   11.65    0.46
  -6  -4   0    5.87    0.58
  -6  -4   0    6.31    0.40
  -6  -4   0    6.24    0.33
  -6  -4   0    6.09    0.43
   6   4   0    6.66    0.29
   6   4   0    7.50    0.41
   6   4   0    5.99    0.32
   6   4   0    7.00    0.30
   6   4   0    6.17    0.36
   6   4   0    6.18    0.30
   6   4   0    6.43    0.33
   6   4   0    6.93    0.30
   6   4   0    6.87    0.36
  -7  -4   0   19.58    0.86
  -7  -4   0   17.96    0.71
  -7  -4   0   18.92    0.82
  -7  -4   0   18.33    0.94
   7   4   0   16.79    0.67
   7   4   0   18.29    0.79
   7   4   0   18.24    0.74
   7   4   0   18.28    0.67
   7   4   0   16.63    0.65
   7   4   0   18.42    0.68
  -8  -4   0    4.78    0.47
  -8  -4   0    4.70    0.38
  -8  -4   0    4.17    0.50
  -8  -4   0    4.34    0.59
   8   4   0    3.70    0.34
   8   4   0    3.81    0.38
   8   4   0    3.39    0.24
   8   4   0    3.43    0.23
  -9  -4   0    0.19    0.25
  -9  -4   0   -0.21    0.19
  -9  -4   0    0.32    0.33
  -9  -4   0   -0.19    0.16
   9   4   0    0.10    0.16
   9   4   0    0.08    0.09
 -10  -4   0   12.84    0.95
 -10  -4   0   11.13    0.72
 -10  -4   0   11.07    0.62
 -10  -4   0   11.64    0.76
  10   4   0   12.37    0.67
  10   4   0   11.67    0.63
  10   4   0   13.21    0.66
  10   4   0   11.35    0.48
 -11  -4   0    0.36    0.43
 -11  -4   0    0.40    0.31
 -11  -4   0    0.64    0.29
 -11  -4   0    0.38    0.30
  11   4   0    0.53    0.24
  11   4   0    0.50    0.25
 -12  -4   0    2.71    0.52
 -12  -4   0    1.52    0.40
 -12  -4   0    2.37    0.41
 -12  -4   0    2.23    0.65
  12   4   0    3.03    0.41
  12   4   0    3.03    0.44
  12   4   0    2.98    0.39
  12   4   0    2.65    0.41
 -13  -4   0    3.24    0.53
 -13  -4   0    3.62    0.81
 -13  -4   0    2.02    0.46
  13   4   0    3.21    0.51
  13   4   0    2.67    0.43
 -14  -4   0    0.28    0.39
 -14  -4   0   -0.74    0.66
 -14  -4   0    0.00    0.37
  14   4   0    0.21    0.34
  14   4   0   -0.10    0.28
  11  -5   0    0.17    0.33
 -11   5   0    1.13    0.81
 -11   5   0    0.81    0.60
  10  -5   0    0.32    0.29
  10  -5   0    0.43    0.32
  10  -5   0    0.35    0.29
 -10   5   0    0.13    0.53
 -10   5   0    0.14    0.63
   9  -5   0    0.23    0.27
   9  -5   0   -0.20    0.24
   9  -5   0    0.17    0.28
  -9   5   0    0.24    0.58
  -9   5   0    0.30    0.46
   8  -5   0    5.03    0.45
   8  -5   0    5.25    0.51
   8  -5   0    4.57    0.47
   8  -5   0    5.06    0.48
   8  -5   0    5.36    0.41
  -8   5   0    4.83    0.67
  -8   5   0    4.63    0.83
   7  -5   0    7.69    0.47
   7  -5   0    8.53    0.56
   7  -5   0    7.56    0.52
   7  -5   0    6.67    0.43
   7  -5   0    8.21    0.52
   7  -5   0    8.54    0.53
   7  -5   0    8.68    0.47
  -7   5   0    8.99    0.75
  -7   5   0    9.39    0.91
   6  -5   0    6.65    0.40
   6  -5   0    7.10    0.50
   6  -5   0    7.42    0.49
   6  -5   0    6.48    0.46
   6  -5   0    7.37    0.43
   6  -5   0    6.73    0.42
  -6   5   0    6.68    0.66
  -6   5   0    8.02    0.78
  -6   5   0    7.86    0.53
   5  -5   0    3.18    0.33
   5  -5   0    2.74    0.30
   5  -5   0    2.13    0.27
   5  -5   0    2.28    0.28
   5  -5   0    2.45    0.30
   5  -5   0    2.41    0.24
   5  -5   0    2.79    0.33
  -5   5   0    2.23    0.48
  -5   5   0    2.13    0.40
  -5   5   0    2.76    0.25
  -5   5   0    2.04    0.32
  -5   5   0    2.24    0.25
  -5   5   0    2.62    0.35
   4  -5   0    4.07    0.31
   4  -5   0    4.43    0.34
   4  -5   0    5.02    0.33
   4  -5   0    4.10    0.34
   4  -5   0    4.53    0.24
   4  -5   0    4.61    0.37
   4  -5   0    4.33    0.34
   4  -5   0    5.02    0.37
  -4   5   0    5.13    0.49
  -4   5   0    4.49    0.32
  -4   5   0    5.42    0.52
  -4   5   0    4.18    0.25
  -4   5   0    4.51    0.36
  -4   5   0    5.11    0.26
  -4   5   0    4.61    0.30
  -4   5   0    5.33    0.55
   3  -5   0    9.49    0.45
   3  -5   0    9.35    0.48
   3  -5   0    9.91    0.51
   3  -5   0    9.99    0.50
   3  -5   0   10.36    0.48
   3  -5   0    9.27    0.48
   3  -5   0    8.69    0.37
   3  -5   0    9.27    0.43
  -3   5   0    8.94    0.56
  -3   5   0    8.90    0.39
  -3   5   0   10.03    0.49
  -3   5   0    8.71    0.46
  -3   5   0   10.14    0.43
  -3   5   0    9.27    0.58
  -3   5   0    9.86    0.53
  -3   5   0    9.45    0.44
   2  -5   0   44.31    1.54
   2  -5   0   45.72    1.58
   2  -5   0   45.82    1.60
   2  -5   0   45.34    1.58
   2  -5   0   48.63    1.52
   2  -5   0   46.97    1.60
   2  -5   0   47.53    1.62
   2  -5   0   48.71    1.56
  -2   5   0   43.44    1.55
  -2   5   0   45.20    1.58
  -2   5   0   45.10    1.55
  -2   5   0   46.87    1.54
  -2   5   0   48.04    1.64
  -2   5   0   45.66    1.51
  -2   5   0   46.20    1.59
  -2   5   0   44.89    1.62
   1  -5   0    0.28    0.11
   1  -5   0    0.14    0.12
   1  -5   0    0.19    0.14
   1  -5   0   -0.06    0.11
   1  -5   0    0.33    0.12
   1  -5   0    0.40    0.13
   1  -5   0    0.10    0.12
   1  -5   0    0.20    0.12
  -1   5   0    0.10    0.15
  -1   5   0    0.06    0.12
  -1   5   0    0.21    0.12
  -1   5   0    0.27    0.11
  -1   5   0    0.31    0.13
  -1   5   0    0.20    0.12
   0  -5   0    0.58    0.13
   0  -5   0    0.29    0.12
   0  -5   0    0.31    0.14
   0  -5   0    0.39    0.07
   0  -5   0    0.22    0.10
   0  -5   0    0.27    0.14
   0  -5   0    0.51    0.15
   0  -5   0    0.44    0.12
   0  -5   0    0.63    0.11
   0   5   0    0.51    0.14
   0   5   0    0.54    0.15
   0   5   0    0.63    0.14
   0   5   0    0.45    0.15
   0   5   0    0.24    0.10
   0   5   0    0.43    0.14
   0   5   0    0.69    0.18
  -1  -5   0    4.02    0.29
  -1  -5   0    4.76    0.28
  -1  -5   0    4.57    0.28
  -1  -5   0    4.81    0.27
  -1  -5   0    4.75    0.23
  -1  -5   0    4.46    0.33
  -1  -5   0    4.61    0.31
   1   5   0    4.87    0.31
   1   5   0    4.40    0.30
   1   5   0    4.32    0.30
   1   5   0    4.50    0.29
   1   5   0    4.72    0.28
   1   5   0    4.40    0.32
   1   5   0    4.53    0.27
   1   5   0    4.81    0.26
  -2  -5   0    4.78    0.31
  -2  -5   0    4.94    0.30
  -2  -5   0    4.63    0.27
  -2  -5   0    4.32    0.27
  -2  -5   0    4.54    0.27
  -2  -5   0    5.59    0.31
  -2  -5   0    4.70    0.29
  -2  -5   0    4.80    0.26
   2   5   0    4.69    0.31
   2   5   0    5.31    0.30
   2   5   0    4.69    0.27
   2   5   0    4.83    0.31
   2   5   0    4.47    0.28
   2   5   0    4.35    0.30
   2   5   0    4.81    0.27
   2   5   0    4.64    0.31
  -3  -5   0   50.01    1.69
  -3  -5   0   49.43    1.68
  -3  -5   0   48.58    1.70
  -3  -5   0   52.78    1.68
  -3  -5   0   48.67    1.69
  -3  -5   0   49.69    1.71
   3   5   0   49.75    1.72
   3   5   0   51.49    1.71
   3   5   0   48.29    1.69
   3   5   0   52.46    1.71
   3   5   0   51.17    1.72
   3   5   0   51.55    1.70
   3   5   0   51.08    1.71
   3   5   0   51.91    1.66
  -4  -5   0   22.31    0.87
  -4  -5   0   24.27    0.82
  -4  -5   0   22.78    0.81
  -4  -5   0   22.24    0.85
  -4  -5   0   24.19    0.85
  -4  -5   0   22.51    0.85
  -4  -5   0   23.27    0.81
   4   5   0   22.16    0.85
   4   5   0   22.43    0.84
   4   5   0   21.84    0.81
   4   5   0   22.05    0.81
   4   5   0   22.38    0.85
   4   5   0   22.27    0.86
   4   5   0   22.20    0.83
   4   5   0   21.96    0.88
  -5  -5   0    2.15    0.22
  -5  -5   0    1.64    0.16
  -5  -5   0    1.04    0.18
  -5  -5   0    1.66    0.16
  -5  -5   0    2.26    0.20
  -5  -5   0    1.54    0.23
  -5  -5   0    1.68    0.23
   5   5   0    1.81    0.22
   5   5   0    1.98    0.24
   5   5   0    2.20    0.27
   5   5   0    1.96    0.25
   5   5   0    1.84    0.20
   5   5   0    2.34    0.22
   5   5   0    1.94    0.19
   5   5   0    1.34    0.20
  -6  -5   0    2.49    0.21
  -6  -5   0    2.21    0.21
  -6  -5   0    1.93    0.28
  -6  -5   0    3.07    0.33
   6   5   0    3.07    0.27
   6   5   0    2.19    0.26
   6   5   0    2.63    0.26
   6   5   0    2.98    0.30
   6   5   0    2.59    0.23
   6   5   0    2.73    0.24
   6   5   0    3.12    0.25
   6   5   0    1.97    0.27
  -7  -5   0    1.34    0.25
  -7  -5   0    0.91    0.24
  -7  -5   0    1.29    0.21
   7   5   0    1.27    0.17
   7   5   0    1.10    0.24
   7   5   0    1.46    0.19
   7   5   0    0.97    0.19
   7   5   0    1.44    0.23
   7   5   0    1.35    0.20
   7   5   0    1.25    0.20
   7   5   0    1.49    0.18
  -8  -5   0    2.21    0.54
  -8  -5   0    1.91    0.26
  -8  -5   0    2.04    0.34
   8   5   0    1.73    0.25
   8   5   0    2.08    0.22
   8   5   0    2.16    0.24
   8   5   0    2.48    0.26
   8   5   0    2.06    0.31
   8   5   0    1.58    0.28
  -9  -5   0   11.69    0.68
  -9  -5   0   11.54    0.55
  -9  -5   0   11.13    0.71
   9   5   0   10.28    0.56
   9   5   0   10.64    0.57
   9   5   0   10.81    0.49
   9   5   0   11.47    0.51
   9   5   0   10.65    0.49
   9   5   0   10.34    0.62
 -10  -5   0    1.69    0.51
 -10  -5   0    2.10    0.41
 -10  -5   0    1.99    0.39
  10   5   0    2.15    0.24
  10   5   0    1.66    0.35
  10   5   0    1.97    0.23
 -11  -5   0    0.06    0.39
 -11  -5   0   -0.35    0.21
 -11  -5   0    0.35    0.27
 -11  -5   0   -0.42    0.24
  11   5   0    0.14    0.14
  11   5   0    0.08    0.24
 -12  -5   0   -0.25    0.29
 -12  -5   0   -0.01    0.30
 -12  -5   0    0.06    0.24
  12   5   0    0.19    0.27
  12   5   0    0.16    0.25
 -13  -5   0    1.50    0.44
 -13  -5   0    1.36    0.41
  13   5   0    2.30    0.41
  13   5   0    1.57    0.45
  13   5   0    1.83    0.37
 -14  -5   0    0.75    0.38
 -14  -5   0    0.91    0.45
  14   5   0    1.37    0.42
  14   5   0    0.86    0.36
  11  -6   0    0.20    0.33
 -11   6   0    1.13    0.93
 -11   6   0    0.53    0.63
  10  -6   0    0.18    0.32
  10  -6   0    0.59    0.33
 -10   6   0   -0.01    0.54
 -10   6   0    0.25    0.70
   9  -6   0    0.07    0.29
   9  -6   0    0.17    0.32
   9  -6   0    0.07    0.26
   9  -6   0    0.07    0.29
  -9   6   0    0.15    0.63
  -9   6   0    0.14    0.52
   8  -6   0    2.49    0.33
   8  -6   0    3.31    0.43
   8  -6   0    2.79    0.39
   8  -6   0    3.13    0.39
   8  -6   0    2.30    0.41
  -8   6   0    2.14    0.69
   7  -6   0    5.27    0.42
   7  -6   0    3.24    0.56
   7  -6   0    4.86    0.42
   7  -6   0    4.22    0.48
   7  -6   0    6.14    0.50
   7  -6   0    5.22    0.50
  -7   6   0    3.92    0.75
  -7   6   0    4.92    0.70
   6  -6   0    0.79    0.27
   6  -6   0    0.96    0.23
   6  -6   0    0.45    0.25
   6  -6   0    0.35    0.22
   6  -6   0    0.59    0.28
   6  -6   0    0.93    0.41
  -6   6   0    0.28    0.44
  -6   6   0    0.98    0.41
   5  -6   0   11.34    0.63
   5  -6   0   11.76    0.60
   5  -6   0   11.81    0.65
   5  -6   0   12.31    0.57
   5  -6   0   11.53    0.62
   5  -6   0   12.44    0.64
  -5   6   0   10.08    0.55
  -5   6   0   11.52    0.76
  -5   6   0   10.30    0.88
  -5   6   0   11.69    0.54
   4  -6   0    0.06    0.16
   4  -6   0   -0.04    0.17
   4  -6   0    0.09    0.20
   4  -6   0    0.01    0.18
   4  -6   0   -0.03    0.17
   4  -6   0   -0.11    0.16
  -4   6   0    0.29    0.33
  -4   6   0   -0.11    0.22
  -4   6   0   -0.10    0.12
  -4   6   0    0.18    0.22
  -4   6   0   -0.21    0.30
  -4   6   0   -0.10    0.14
   3  -6   0   13.58    0.66
   3  -6   0   14.11    0.63
   3  -6   0   13.19    0.63
   3  -6   0   12.78    0.59
   3  -6   0   14.03    0.66
   3  -6   0   13.69    0.67
  -3   6   0   12.94    0.72
  -3   6   0   13.30    0.65
  -3   6   0   13.76    0.59
  -3   6   0   13.84    0.58
  -3   6   0   13.34    0.63
  -3   6   0   13.21    0.69
   2  -6   0   15.33    0.63
   2  -6   0   15.66    0.66
   2  -6   0   14.02    0.64
   2  -6   0   14.52    0.68
   2  -6   0   13.99    0.68
   2  -6   0   14.77    0.68
  -2   6   0   15.43    0.63
  -2   6   0   14.90    0.66
  -2   6   0   13.51    0.57
  -2   6   0   14.97    0.67
  -2   6   0   14.86    0.62
  -2   6   0   14.66    0.72
   1  -6   0   19.52    0.78
   1  -6   0   19.16    0.81
   1  -6   0   18.19    0.75
   1  -6   0   18.40    0.80
   1  -6   0   19.60    0.79
   1  -6   0   19.72    0.82
  -1   6   0   18.97    0.80
  -1   6   0   19.73    0.77
  -1   6   0   19.36    0.72
  -1   6   0   20.16    0.81
  -1   6   0   18.68    0.74
  -1   6   0   19.44    0.82
   0  -6   0    2.19    0.27
   0  -6   0    2.19    0.23
   0  -6   0    2.15    0.25
   0  -6   0    1.68    0.18
   0  -6   0    1.66    0.22
   0  -6   0    2.56    0.28
   0  -6   0    1.59    0.25
   0   6   0    1.83    0.21
   0   6   0    1.94    0.23
   0   6   0    2.38    0.27
   0   6   0    1.73    0.28
   0   6   0    1.73    0.25
   0   6   0    1.79    0.24
  -1  -6   0    0.19    0.15
  -1  -6   0    0.40    0.10
  -1  -6   0    0.49    0.14
  -1  -6   0    0.58    0.16
  -1  -6   0    0.21    0.13
  -1  -6   0    0.24    0.15
   1   6   0    0.28    0.15
   1   6   0    0.31    0.15
   1   6   0    0.45    0.17
   1   6   0   -0.10    0.15
   1   6   0    0.58    0.14
  -2  -6   0    2.66    0.24
  -2  -6   0    2.17    0.26
  -2  -6   0    2.23    0.20
  -2  -6   0    2.93    0.37
  -2  -6   0    2.29    0.25
  -2  -6   0    2.11    0.27
   2   6   0    2.45    0.26
   2   6   0    2.49    0.26
   2   6   0    2.73    0.29
   2   6   0    2.16    0.22
   2   6   0    2.58    0.29
   2   6   0    2.84    0.31
   2   6   0    2.80    0.29
  -3  -6   0   24.81    0.96
  -3  -6   0   25.57    0.93
  -3  -6   0   24.35    0.94
  -3  -6   0   26.12    0.94
  -3  -6   0   25.35    0.92
  -3  -6   0   25.84    0.99
   3   6   0   23.84    0.96
   3   6   0   26.13    0.92
   3   6   0   24.22    0.97
   3   6   0   25.64    0.95
   3   6   0   24.98    0.97
   3   6   0   25.57    0.97
   3   6   0   23.69    0.94
  -4  -6   0   11.18    0.53
  -4  -6   0   10.50    0.52
  -4  -6   0   10.64    0.52
  -4  -6   0   10.59    0.48
  -4  -6   0   10.91    0.49
  -4  -6   0   11.59    0.49
   4   6   0   10.88    0.53
   4   6   0   10.52    0.48
   4   6   0   11.44    0.56
   4   6   0   11.10    0.53
   4   6   0   11.35    0.52
   4   6   0   11.38    0.54
   4   6   0   11.13    0.52
   4   6   0   11.30    0.48
  -5  -6   0    3.88    0.34
  -5  -6   0    3.72    0.26
  -5  -6   0    3.60    0.24
   5   6   0    3.73    0.30
   5   6   0    3.70    0.26
   5   6   0    3.70    0.26
   5   6   0    4.10    0.39
   5   6   0    3.27    0.30
   5   6   0    3.29    0.30
   5   6   0    3.68    0.28
   5   6   0    3.65    0.29
  -6  -6   0    4.32    0.28
  -6  -6   0    4.52    0.24
  -6  -6   0    4.75    0.37
  -6  -6   0    4.47    0.23
  -6  -6   0    4.30    0.43
  -6  -6   0    4.34    0.31
   6   6   0    4.39    0.35
   6   6   0    4.82    0.30
   6   6   0    4.97    0.32
   6   6   0    4.24    0.37
   6   6   0    4.91    0.34
   6   6   0    4.33    0.33
   6   6   0    3.93    0.28
   6   6   0    4.62    0.34
  -7  -6   0    0.47    0.22
  -7  -6   0    0.54    0.23
   7   6   0    0.89    0.20
   7   6   0    0.80    0.17
   7   6   0    0.53    0.18
   7   6   0    0.76    0.19
   7   6   0    0.71    0.16
   7   6   0    0.59    0.23
   7   6   0    0.96    0.18
   7   6   0    0.62    0.18
  -8  -6   0   22.06    0.84
  -8  -6   0   23.38    1.06
  -8  -6   0   22.35    1.00
   8   6   0   22.30    0.89
   8   6   0   22.83    0.88
   8   6   0   21.61    0.92
   8   6   0   21.72    0.98
   8   6   0   22.35    0.88
   8   6   0   22.96    0.92
   8   6   0   21.53    0.83
  -9  -6   0    9.07    0.63
  -9  -6   0    8.78    0.47
  -9  -6   0    9.28    0.66
   9   6   0    9.20    0.48
   9   6   0    9.71    0.50
   9   6   0    9.75    0.53
   9   6   0    8.97    0.48
   9   6   0    9.61    0.61
 -10  -6   0    0.38    0.30
 -10  -6   0    0.39    0.20
 -10  -6   0    0.52    0.33
  10   6   0   -0.03    0.15
  10   6   0    0.11    0.24
  10   6   0    0.41    0.19
  10   6   0    0.02    0.14
 -11  -6   0    1.33    0.38
 -11  -6   0    1.34    0.43
 -11  -6   0    1.62    0.30
  11   6   0    1.58    0.24
  11   6   0    1.48    0.25
  11   6   0    1.21    0.35
 -12  -6   0    0.31    0.64
 -12  -6   0    1.45    0.45
 -12  -6   0    0.70    0.28
  12   6   0    0.93    0.30
  12   6   0    0.54    0.32
 -13  -6   0    0.37    0.30
 -13  -6   0    0.54    0.35
  13   6   0    0.47    0.34
  13   6   0    0.46    0.32
 -14  -6   0    0.81    0.43
 -14  -6   0    1.16    0.48
  14   6   0    1.29    0.39
  14   6   0    0.52    0.39
  10  -7   0    2.07    0.43
  10  -7   0    2.17    0.45
 -10   7   0    2.55    0.94
 -10   7   0    2.28    0.86
   9  -7   0    0.04    0.31
   9  -7   0    0.81    0.33
   9  -7   0   -0.33    0.29
   9  -7   0    0.29    0.32
  -9   7   0    0.25    0.56
  -9   7   0    0.58    0.72
   8  -7   0    1.12    0.30
   8  -7   0    1.47    0.38
   8  -7   0    1.45    0.37
   8  -7   0    1.61    0.35
   8  -7   0    0.99    0.35
  -8   7   0    1.99    0.61
  -8   7   0    1.32    0.74
   7  -7   0    0.09    0.29
   7  -7   0    0.31    0.28
   7  -7   0   -0.19    0.22
   7  -7   0    0.11    0.25
   7  -7   0    0.33    0.25
  -7   7   0    0.16    0.53
  -7   7   0   -0.41    0.44
   6  -7   0    3.17    0.41
   6  -7   0    2.58    0.41
   6  -7   0    2.17    0.35
   6  -7   0    2.25    0.39
   6  -7   0    2.65    0.35
  -6   7   0    2.33    0.53
  -6   7   0    2.16    0.64
   5  -7   0   10.33    0.66
   5  -7   0   11.43    0.62
   5  -7   0   11.17    0.59
   5  -7   0   12.22    0.64
   5  -7   0   10.41    0.66
   5  -7   0    9.27    0.63
  -5   7   0   11.01    0.55
  -5   7   0   10.84    0.98
  -5   7   0   11.33    0.81
  -5   7   0   10.10    0.45
  -5   7   0   10.80    0.45
  -5   7   0    8.99    0.57
   4  -7   0    0.61    0.26
   4  -7   0    1.14    0.29
   4  -7   0    0.64    0.24
   4  -7   0    0.48    0.28
   4  -7   0    0.92    0.24
   4  -7   0    0.81    0.24
  -4   7   0    0.30    0.35
  -4   7   0    0.57    0.34
  -4   7   0    1.04    0.20
  -4   7   0    0.47    0.27
  -4   7   0    0.67    0.22
  -4   7   0    0.37    0.20
   3  -7   0    0.27    0.19
   3  -7   0   -0.22    0.17
   3  -7   0   -0.12    0.21
   3  -7   0    0.07    0.17
   3  -7   0   -0.03    0.19
  -3   7   0   -0.23    0.17
  -3   7   0    0.12    0.25
  -3   7   0    0.08    0.14
  -3   7   0    0.28    0.30
  -3   7   0    0.06    0.16
  -3   7   0   -0.15    0.17
   2  -7   0    0.35    0.19
   2  -7   0    0.27    0.20
   2  -7   0    0.49    0.21
   2  -7   0    0.21    0.18
   2  -7   0    0.41    0.18
   2  -7   0    0.47    0.20
  -2   7   0    0.09    0.17
  -2   7   0    0.18    0.22
  -2   7   0    0.23    0.16
  -2   7   0    0.10    0.17
  -2   7   0    0.01    0.25
   1  -7   0   15.53    0.66
   1  -7   0   13.63    0.66
   1  -7   0   14.07    0.70
   1  -7   0   13.98    0.70
   1  -7   0   13.50    0.66
  -1   7   0   14.29    0.65
  -1   7   0   14.52    0.69
  -1   7   0   15.70    0.73
  -1   7   0   14.39    0.64
   0  -7   0    9.49    0.52
   0  -7   0   10.59    0.53
   0  -7   0   10.59    0.52
   0  -7   0   10.57    0.57
   0  -7   0   10.64    0.57
   0   7   0   10.13    0.57
   0   7   0   11.24    0.54
   0   7   0   10.66    0.51
   0   7   0   10.29    0.55
   0   7   0   10.95    0.57
   0   7   0    9.72    0.59
  -1  -7   0    5.46    0.39
  -1  -7   0    4.66    0.25
  -1  -7   0    4.83    0.35
  -1  -7   0    4.65    0.34
  -1  -7   0    5.30    0.38
  -1  -7   0    4.21    0.33
   1   7   0    4.51    0.38
   1   7   0    4.58    0.37
   1   7   0    4.58    0.37
   1   7   0    4.87    0.33
   1   7   0    5.12    0.41
   1   7   0    3.84    0.35
  -2  -7   0    3.13    0.34
  -2  -7   0    3.14    0.34
  -2  -7   0    2.82    0.30
  -2  -7   0    2.70    0.30
  -2  -7   0    3.33    0.30
   2   7   0    3.10    0.33
   2   7   0    3.02    0.33
   2   7   0    3.75    0.37
   2   7   0    2.79    0.28
   2   7   0    2.83    0.34
  -3  -7   0    9.73    0.49
  -3  -7   0    9.18    0.46
  -3  -7   0    9.13    0.52
  -3  -7   0    9.14    0.45
  -3  -7   0    9.82    0.50
   3   7   0    9.07    0.51
   3   7   0    8.81    0.52
   3   7   0    9.04    0.49
   3   7   0    8.39    0.51
   3   7   0    9.73    0.50
   3   7   0   10.08    0.52
   3   7   0    8.81    0.45
  -4  -7   0    6.89    0.43
  -4  -7   0    7.07    0.39
  -4  -7   0    7.36    0.40
  -4  -7   0    7.05    0.41
  -4  -7   0    5.97    0.42
   4   7   0    7.37    0.39
   4   7   0    6.85    0.44
   4   7   0    6.13    0.42
   4   7   0    6.57    0.40
   4   7   0    6.34    0.45
   4   7   0    6.71    0.43
  -5  -7   0   -0.08    0.15
  -5  -7   0    0.07    0.16
  -5  -7   0    0.19    0.15
  -5  -7   0    0.02    0.13
  -5  -7   0    0.31    0.16
   5   7   0    0.04    0.16
   5   7   0    0.39    0.20
   5   7   0    0.00    0.13
   5   7   0    0.47    0.22
   5   7   0    0.13    0.16
   5   7   0   -0.04    0.13
   5   7   0    0.11    0.17
  -6  -7   0    2.54    0.22
  -6  -7   0    2.54    0.34
  -6  -7   0    3.14    0.49
  -6  -7   0    3.14    0.35
   6   7   0    2.72    0.42
   6   7   0    2.61    0.31
   6   7   0    2.44    0.31
   6   7   0    3.06    0.32
   6   7   0    2.41    0.30
   6   7   0    3.07    0.34
  -7  -7   0    3.71    0.32
  -7  -7   0    5.38    0.48
  -7  -7   0    3.42    0.28
   7   7   0    3.33    0.29
   7   7   0    4.01    0.36
   7   7   0    3.66    0.30
   7   7   0    3.46    0.31
   7   7   0    3.95    0.34
   7   7   0    3.87    0.38
   7   7   0    3.64    0.41
  -8  -7   0    1.31    0.32
  -8  -7   0    1.33    0.32
   8   7   0    1.16    0.23
   8   7   0    0.81    0.28
   8   7   0    1.12    0.25
   8   7   0    0.87    0.20
   8   7   0    1.12    0.22
   8   7   0    1.51    0.24
   8   7   0    0.98    0.25
  -9  -7   0    2.55    0.44
  -9  -7   0    1.68    0.36
   9   7   0    1.86    0.28
   9   7   0    2.37    0.30
   9   7   0    1.96    0.25
   9   7   0    1.76    0.24
   9   7   0    2.68    0.32
   9   7   0    1.27    0.33
   9   7   0    1.92    0.30
 -10  -7   0    0.72    0.31
 -10  -7   0    1.29    0.37
  10   7   0    1.32    0.26
  10   7   0    1.21    0.26
  10   7   0    1.20    0.24
  10   7   0    0.44    0.29
 -11  -7   0    0.28    0.30
 -11  -7   0    0.41    0.32
  11   7   0    0.36    0.19
  11   7   0    0.08    0.28
  11   7   0    0.00    0.19
 -12  -7   0    0.72    0.39
 -12  -7   0    0.76    0.36
  12   7   0    1.17    0.25
  12   7   0    0.96    0.41
 -13  -7   0    0.84    0.36
 -13  -7   0    0.98    0.41
  13   7   0    0.87    0.39
 -14  -7   0    1.16    0.56
 -14  -7   0    1.63    0.50
  14   7   0    1.75    0.46
  14   7   0    1.45    0.47
   9  -8   0    1.08    0.42
   9  -8   0    1.17    0.40
   9  -8   0    1.39    0.36
   9  -8   0    1.07    0.40
  -9   8   0    2.44    0.99
  -9   8   0    0.39    0.73
   8  -8   0    0.46    0.33
   8  -8   0    0.13    0.34
   8  -8   0    0.20    0.28
  -8   8   0   -0.07    0.71
  -8   8   0    0.04    0.54
   7  -8   0    0.98    0.34
   7  -8   0    0.50    0.33
   7  -8   0    1.83    0.43
   7  -8   0    1.30    0.33
   7  -8   0    1.50    0.43
  -7   8   0    1.84    0.62
  -7   8   0    1.37    0.69
   6  -8   0    0.42    0.30
   6  -8   0    0.06    0.25
   6  -8   0    0.41    0.27
   6  -8   0   -0.03    0.28
   6  -8   0    0.62    0.33
  -6   8   0    1.00    0.51
  -6   8   0    1.00    0.61
   5  -8   0    0.22    0.28
   5  -8   0   -0.31    0.22
   5  -8   0   -0.15    0.23
   5  -8   0   -0.01    0.25
   5  -8   0    0.01    0.23
  -5   8   0   -0.17    0.14
  -5   8   0   -0.09    0.22
  -5   8   0    0.81    0.45
  -5   8   0   -0.07    0.45
   4  -8   0    2.24    0.32
   4  -8   0    2.53    0.39
   4  -8   0    1.73    0.33
   4  -8   0    1.62    0.35
   4  -8   0    1.37    0.30
  -4   8   0    1.15    0.43
  -4   8   0    1.41    0.51
  -4   8   0    2.09    0.39
  -4   8   0    1.76    0.27
  -4   8   0    1.46    0.28
   3  -8   0    2.86    0.36
   3  -8   0    2.91    0.40
   3  -8   0    3.34    0.39
   3  -8   0    2.67    0.36
   3  -8   0    2.35    0.38
  -3   8   0    3.00    0.33
  -3   8   0    2.52    0.38
  -3   8   0    3.20    0.36
  -3   8   0    3.29    0.50
   2  -8   0    0.69    0.28
   2  -8   0    0.42    0.21
   2  -8   0    0.34    0.21
   2  -8   0    0.55    0.21
   2  -8   0    0.24    0.29
  -2   8   0    0.82    0.33
  -2   8   0    0.33    0.22
  -2   8   0    0.76    0.23
  -2   8   0    0.34    0.21
   1  -8   0    2.67    0.33
   1  -8   0    3.15    0.33
   1  -8   0    2.62    0.34
   1  -8   0    3.14    0.38
  -1   8   0    3.33    0.35
  -1   8   0    3.00    0.37
  -1   8   0    3.21    0.33
  -1   8   0    2.33    0.34
   0  -8   0    9.84    0.53
   0  -8   0    9.22    0.57
   0  -8   0   11.10    0.62
   0  -8   0    9.49    0.55
   0  -8   0    9.18    0.54
   0   8   0   10.34    0.59
   0   8   0   10.29    0.59
   0   8   0    9.54    0.52
   0   8   0   10.08    0.55
  -1  -8   0    2.67    0.20
  -1  -8   0    2.49    0.34
  -1  -8   0    2.50    0.30
  -1  -8   0    2.45    0.33
  -1  -8   0    3.02    0.38
  -1  -8   0    2.99    0.36
   1   8   0    2.86    0.42
   1   8   0    3.21    0.32
   1   8   0    2.38    0.34
   1   8   0    2.43    0.35
   1   8   0    2.50    0.36
  -2  -8   0    0.29    0.14
  -2  -8   0    0.10    0.18
  -2  -8   0    0.18    0.20
  -2  -8   0   -0.10    0.16
   2   8   0    0.39    0.24
   2   8   0    0.01    0.18
   2   8   0    0.07    0.20
   2   8   0    0.34    0.19
  -3  -8   0    0.80    0.18
  -3  -8   0    0.93    0.25
  -3  -8   0    0.30    0.20
  -3  -8   0    0.30    0.17
  -3  -8   0    0.47    0.20
   3   8   0    0.48    0.21
   3   8   0    0.31    0.19
   3   8   0    0.27    0.22
  -4  -8   0    1.80    0.26
  -4  -8   0    2.39    0.28
  -4  -8   0    2.43    0.33
  -4  -8   0    1.76    0.25
   4   8   0    1.93    0.31
   4   8   0    2.39    0.32
   4   8   0    2.70    0.36
   4   8   0    1.99    0.29
   4   8   0    2.49    0.28
  -5  -8   0    0.77    0.22
  -5  -8   0    0.69    0.19
  -5  -8   0    0.75    0.23
  -5  -8   0    0.83    0.23
  -5  -8   0    0.94    0.22
   5   8   0    0.73    0.23
   5   8   0    1.06    0.22
   5   8   0    0.92    0.23
   5   8   0    0.84    0.28
   5   8   0    0.75    0.22
   5   8   0    0.69    0.25
  -6  -8   0   -0.08    0.20
  -6  -8   0   -0.15    0.15
  -6  -8   0   -0.01    0.13
  -6  -8   0   -0.05    0.17
   6   8   0   -0.20    0.19
   6   8   0    0.09    0.17
   6   8   0    0.03    0.16
   6   8   0    0.09    0.18
   6   8   0    0.24    0.22
   6   8   0    0.11    0.17
  -7  -8   0    4.64    0.28
  -7  -8   0    4.21    0.29
  -7  -8   0    5.76    0.51
  -7  -8   0    4.74    0.39
  -7  -8   0    5.32    0.52
  -7  -8   0    4.68    0.35
   7   8   0    4.66    0.44
   7   8   0    5.49    0.52
   7   8   0    4.82    0.45
   7   8   0    4.86    0.46
   7   8   0    5.29    0.38
   7   8   0    4.68    0.39
  -8  -8   0    3.51    0.44
  -8  -8   0    3.87    0.47
  -8  -8   0    3.30    0.36
  -8  -8   0    3.81    0.33
   8   8   0    3.77    0.40
   8   8   0    4.47    0.38
   8   8   0    3.77    0.41
   8   8   0    4.55    0.45
   8   8   0    4.30    0.49
   8   8   0    3.63    0.45
  -9  -8   0    0.63    0.30
  -9  -8   0    0.35    0.28
   9   8   0    0.58    0.21
   9   8   0    0.79    0.25
   9   8   0    0.58    0.28
   9   8   0    0.74    0.23
   9   8   0    0.50    0.29
 -10  -8   0    0.16    0.27
 -10  -8   0    0.03    0.28
  10   8   0   -0.04    0.21
  10   8   0    0.11    0.20
  10   8   0    0.03    0.26
  10   8   0    0.11    0.19
 -11  -8   0   -0.27    0.30
 -11  -8   0    0.27    0.31
  11   8   0   -0.03    0.54
  11   8   0   -0.27    0.18
 -12  -8   0    0.85    0.39
 -12  -8   0    1.05    0.41
  12   8   0    1.35    0.30
  12   8   0    1.38    0.42
  12   8   0    0.97    0.28
 -13  -8   0    0.49    0.41
 -13  -8   0    0.23    0.37
  13   8   0   -0.36    0.32
 -14  -8   0    0.82    0.45
  14   8   0    0.17    0.49
  14   8   0    0.35    0.40
   8  -9   0    0.06    0.37
   8  -9   0   -0.14    0.33
   8  -9   0   -0.02    0.32
   8  -9   0   -0.11    0.35
  -8   9   0   -0.76    0.70
  -8   9   0    0.15    0.61
   7  -9   0    0.12    0.36
   7  -9   0    0.14    0.30
   7  -9   0   -0.24    0.30
   7  -9   0    0.23    0.30
  -7   9   0    0.25    0.67
  -7   9   0    0.31    0.57
   6  -9   0    0.34    0.44
   6  -9   0    0.11    0.30
   6  -9   0    0.37    0.32
   6  -9   0   -0.14    0.28
   6  -9   0   -0.03    0.34
  -6   9   0    0.28    0.54
  -6   9   0    0.48    0.65
   5  -9   0    3.69    0.51
   5  -9   0    2.79    0.44
   5  -9   0    3.96    0.47
   5  -9   0    2.34    0.39
   5  -9   0    3.27    0.50
  -5   9   0    2.86    0.78
  -5   9   0    2.56    0.26
  -5   9   0    2.99    0.38
  -5   9   0    2.41    0.59
   4  -9   0    3.24    0.44
   4  -9   0    3.53    0.49
   4  -9   0    3.74    0.47
   4  -9   0    3.75    0.48
   4  -9   0    4.10    0.45
  -4   9   0    3.59    0.41
  -4   9   0    2.53    0.64
  -4   9   0    4.24    0.38
  -4   9   0    3.88    0.50
  -4   9   0    3.14    0.58
   3  -9   0    1.50    0.38
   3  -9   0    1.38    0.32
   3  -9   0    1.97    0.35
   3  -9   0    1.40    0.34
   3  -9   0    1.52    0.34
  -3   9   0    1.83    0.35
  -3   9   0    2.03    0.51
  -3   9   0    1.83    0.40
  -3   9   0    1.77    0.32
  -3   9   0    1.67    0.30
   2  -9   0    1.82    0.32
   2  -9   0    1.75    0.35
   2  -9   0    0.87    0.28
   2  -9   0    1.37    0.35
   2  -9   0    1.61    0.31
  -2   9   0    1.63    0.36
  -2   9   0    0.91    0.32
  -2   9   0    1.39    0.41
  -2   9   0    2.30    0.32
  -2   9   0    1.98    0.34
   1  -9   0    3.06    0.39
   1  -9   0    2.98    0.42
   1  -9   0    2.83    0.36
   1  -9   0    3.37    0.45
   1  -9   0    4.07    0.44
  -1   9   0    3.20    0.41
  -1   9   0    3.47    0.44
  -1   9   0    3.48    0.48
  -1   9   0    2.55    0.37
  -1   9   0    3.48    0.39
   0  -9   0    3.00    0.37
   0  -9   0    2.85    0.40
   0  -9   0    2.62    0.36
   0  -9   0    2.85    0.49
   0  -9   0    3.05    0.37
   0   9   0    3.10    0.42
   0   9   0    2.85    0.36
   0   9   0    3.05    0.37
   0   9   0    2.50    0.38
  -1  -9   0    3.17    0.39
  -1  -9   0    2.96    0.36
  -1  -9   0    2.67    0.33
  -1  -9   0    2.93    0.39
  -1  -9   0    2.88    0.40
   1   9   0    2.94    0.41
   1   9   0    3.26    0.38
   1   9   0    2.22    0.32
   1   9   0    2.33    0.39
   1   9   0    2.40    0.37
  -2  -9   0    0.20    0.23
  -2  -9   0    0.27    0.19
  -2  -9   0    0.75    0.16
  -2  -9   0    0.80    0.24
  -2  -9   0    0.34    0.23
  -2  -9   0    0.51    0.25
   2   9   0    0.65    0.24
   2   9   0    0.74    0.28
   2   9   0    0.76    0.26
   2   9   0    0.90    0.23
   2   9   0    0.68    0.27
  -3  -9   0    4.13    0.44
  -3  -9   0    3.49    0.42
  -3  -9   0    3.12    0.39
  -3  -9   0    3.81    0.38
  -3  -9   0    3.40    0.30
  -3  -9   0    3.00    0.36
   3   9   0    3.06    0.34
   3   9   0    3.50    0.45
   3   9   0    3.82    0.43
   3   9   0    3.74    0.42
   3   9   0    3.25    0.42
  -4  -9   0    3.63    0.43
  -4  -9   0    3.53    0.37
  -4  -9   0    4.33    0.39
  -4  -9   0    4.25    0.44
  -4  -9   0    3.57    0.35
   4   9   0    4.25    0.46
   4   9   0    3.39    0.37
   4   9   0    3.28    0.42
   4   9   0    3.67    0.45
  -5  -9   0    0.14    0.22
  -5  -9   0    0.37    0.22
  -5  -9   0    0.24    0.20
  -5  -9   0    0.08    0.21
  -5  -9   0    0.14    0.17
   5   9   0    0.40    0.23
   5   9   0    0.10    0.19
   5   9   0   -0.03    0.26
   5   9   0    0.31    0.26
  -6  -9   0   -0.06    0.21
  -6  -9   0   -0.18    0.18
  -6  -9   0   -0.40    0.19
   6   9   0    0.17    0.20
   6   9   0    0.01    0.19
   6   9   0    0.31    0.27
   6   9   0    0.24    0.24
   6   9   0    0.21    0.25
   6   9   0    0.37    0.21
  -7  -9   0    2.00    0.30
  -7  -9   0    1.61    0.34
  -7  -9   0    2.03    0.25
  -7  -9   0    2.28    0.37
   7   9   0    2.23    0.32
   7   9   0    2.10    0.37
   7   9   0    1.65    0.31
   7   9   0    2.39    0.36
   7   9   0    1.84    0.31
  -8  -9   0    3.71    0.48
  -8  -9   0    3.35    0.34
  -8  -9   0    3.13    0.44
   8   9   0    2.83    0.38
   8   9   0    3.61    0.41
   8   9   0    2.52    0.44
   8   9   0    3.42    0.42
   8   9   0    3.94    0.38
  -9  -9   0    3.05    0.45
  -9  -9   0    2.33    0.44
   9   9   0    2.65    0.46
   9   9   0    2.94    0.40
   9   9   0    2.90    0.41
   9   9   0    2.86    0.35
 -10  -9   0   -0.48    0.25
 -10  -9   0    0.26    0.31
  10   9   0    0.16    0.22
  10   9   0    0.14    0.37
  10   9   0    0.09    0.26
  10   9   0    0.39    0.26
 -11  -9   0    1.35    0.43
 -11  -9   0    0.76    0.38
  11   9   0    0.64    0.38
  11   9   0    0.76    0.29
  11   9   0    0.85    0.29
 -12  -9   0    0.54    0.41
 -12  -9   0    0.26    0.36
  12   9   0    0.32    0.27
  12   9   0    0.21    0.27
  12   9   0    1.05    0.42
 -13  -9   0    1.65    0.47
 -13  -9   0    2.05    0.50
  13   9   0    1.19    0.44
  13   9   0    2.17    0.41
   7 -10   0    0.19    0.39
   7 -10   0    0.08    0.35
   7 -10   0   -0.12    0.33
  -7  10   0   -0.05    0.66
  -7  10   0    0.18    0.78
   6 -10   0    0.36    0.33
   6 -10   0    0.57    0.35
   6 -10   0    0.07    0.33
   6 -10   0    0.12    0.40
  -6  10   0    0.95    0.73
  -6  10   0    0.00    0.60
   5 -10   0    0.69    0.40
   5 -10   0    0.18    0.32
   5 -10   0    0.64    0.33
   5 -10   0    0.15    0.30
  -5  10   0   -0.75    0.48
  -5  10   0    0.25    0.58
   4 -10   0    1.43    0.39
   4 -10   0    2.18    0.44
   4 -10   0    1.67    0.42
   4 -10   0    0.75    0.33
  -4  10   0    1.65    0.48
  -4  10   0    1.24    0.65
  -4  10   0    1.30    0.28
   3 -10   0    1.90    0.41
   3 -10   0    1.64    0.37
   3 -10   0    1.73    0.43
   3 -10   0    1.92    0.40
  -3  10   0    1.86    0.54
  -3  10   0    1.75    0.33
  -3  10   0    1.76    0.36
  -3  10   0    2.62    0.48
   2 -10   0    1.98    0.39
   2 -10   0    1.90    0.39
   2 -10   0    1.84    0.36
   2 -10   0    2.59    0.39
   2 -10   0    2.78    0.47
  -2  10   0    2.53    0.48
  -2  10   0    1.69    0.32
  -2  10   0    1.90    0.48
  -2  10   0    1.16    0.34
  -2  10   0    2.17    0.36
   1 -10   0    3.02    0.42
   1 -10   0    3.41    0.47
   1 -10   0    2.35    0.43
   1 -10   0    3.32    0.41
   1 -10   0    3.77    0.46
  -1  10   0    3.33    0.53
  -1  10   0    3.38    0.49
  -1  10   0    2.98    0.38
  -1  10   0    3.33    0.46
  -1  10   0    3.07    0.41
   0 -10   0    0.83    0.30
   0 -10   0    0.82    0.28
   0 -10   0    0.59    0.31
   0 -10   0    0.93    0.28
   0 -10   0    0.95    0.28
   0  10   0    0.70    0.27
   0  10   0    0.86    0.28
   0  10   0    0.53    0.28
   0  10   0    0.70    0.33
  -1 -10   0    0.11    0.22
  -1 -10   0    0.13    0.25
  -1 -10   0    0.24    0.23
  -1 -10   0    0.46    0.29
  -1 -10   0    0.27    0.24
   1  10   0   -0.40    0.25
   1  10   0   -0.01    0.20
   1  10   0    0.14    0.27
   1  10   0    0.11    0.22
  -2 -10   0    3.01    0.38
  -2 -10   0    3.45    0.42
  -2 -10   0    3.42    0.43
  -2 -10   0    3.48    0.47
  -2 -10   0    2.77    0.41
   2  10   0    3.38    0.40
   2  10   0    3.28    0.45
   2  10   0    3.51    0.43
   2  10   0    3.04    0.46
   2  10   0    4.10    0.52
  -3 -10   0    8.42    0.54
  -3 -10   0    6.78    0.57
  -3 -10   0    8.41    0.53
  -3 -10   0    7.96    0.56
  -3 -10   0    7.98    0.60
  -3 -10   0    7.49    0.42
   3  10   0    7.47    0.60
   3  10   0    7.74    0.53
   3  10   0    7.24    0.59
   3  10   0    7.75    0.56
   3  10   0    7.15    0.58
  -4 -10   0    4.04    0.48
  -4 -10   0    4.95    0.39
  -4 -10   0    4.97    0.52
  -4 -10   0    5.01    0.44
  -4 -10   0    4.99    0.45
   4  10   0    4.10    0.49
   4  10   0    4.89    0.49
   4  10   0    4.08    0.48
   4  10   0    5.38    0.45
   4  10   0    5.24    0.54
  -5 -10   0    1.04    0.25
  -5 -10   0    2.05    0.38
  -5 -10   0    1.45    0.31
  -5 -10   0    1.43    0.32
  -5 -10   0    1.21    0.26
   5  10   0    1.11    0.31
   5  10   0    1.55    0.37
   5  10   0    0.86    0.31
   5  10   0    1.96    0.35
   5  10   0    1.35    0.29
  -6 -10   0    0.08    0.23
  -6 -10   0   -0.15    0.16
  -6 -10   0    0.40    0.23
  -6 -10   0   -0.40    0.20
   6  10   0    0.32    0.23
   6  10   0    0.03    0.27
   6  10   0   -0.19    0.21
   6  10   0   -0.16    0.26
  -7 -10   0   -0.14    0.35
  -7 -10   0    0.41    0.23
  -7 -10   0    0.38    0.19
  -7 -10   0   -0.03    0.21
   7  10   0    0.25    0.24
   7  10   0    0.10    0.27
   7  10   0    0.61    0.25
   7  10   0    0.42    0.30
  -8 -10   0   -0.05    0.21
  -8 -10   0    0.08    0.13
  -8 -10   0    0.21    0.28
  -8 -10   0   -0.12    0.23
   8  10   0   -0.13    0.25
   8  10   0   -0.05    0.22
   8  10   0    0.03    0.25
   8  10   0   -0.23    0.25
  -9 -10   0    6.99    0.70
  -9 -10   0    6.08    0.65
   9  10   0    6.60    0.57
   9  10   0    5.76    0.57
   9  10   0    6.29    0.55
   9  10   0    8.02    0.84
 -10 -10   0    2.21    0.62
 -10 -10   0    2.36    0.48
  10  10   0    2.42    0.35
  10  10   0    2.28    0.41
  10  10   0    2.16    0.41
  10  10   0    2.28    0.50
  10  10   0    1.79    0.39
 -11 -10   0    0.86    0.41
 -11 -10   0   -0.05    0.31
  11  10   0    0.57    0.29
  11  10   0    0.29    0.27
  11  10   0    0.05    0.35
  11  10   0    0.39    0.29
 -12 -10   0    0.57    0.40
 -12 -10   0    0.30    0.37
  12  10   0    0.25    0.39
  12  10   0    0.54    0.30
 -13 -10   0    1.95    0.54
  13  10   0    4.27    0.80
  13  10   0    2.45    0.42
   6 -11   0    0.55    0.46
   6 -11   0    0.60    0.57
   6 -11   0    0.58    0.37
   6 -11   0    0.07    0.43
  -6  11   0    1.23    0.92
   5 -11   0    0.56    0.42
   5 -11   0   -0.02    0.34
   5 -11   0   -0.09    0.34
   5 -11   0   -0.13    0.31
  -5  11   0    0.55    0.61
  -5  11   0   -0.16    0.64
   4 -11   0   -0.48    0.27
   4 -11   0   -0.35    0.36
   4 -11   0    0.16    0.31
   4 -11   0   -0.30    0.30
  -4  11   0    0.16    0.60
  -4  11   0   -0.03    0.35
  -4  11   0   -0.19    0.48
  -4  11   0    0.00    0.25
   3 -11   0    0.07    0.37
   3 -11   0    0.37    0.31
   3 -11   0    0.56    0.33
   3 -11   0    0.20    0.31
  -3  11   0    0.32    0.28
  -3  11   0    0.06    0.40
  -3  11   0    0.85    0.51
  -3  11   0    0.52    0.34
   2 -11   0    0.86    0.34
   2 -11   0    1.01    0.33
   2 -11   0    1.50    0.41
   2 -11   0    0.66    0.33
   2 -11   0    2.00    0.59
  -2  11   0    0.78    0.34
  -2  11   0    1.54    0.52
  -2  11   0    0.61    0.31
  -2  11   0    1.50    0.45
   1 -11   0    7.99    0.98
   1 -11   0    9.13    0.75
   1 -11   0    7.14    0.64
  -1  11   0    8.28    0.61
  -1  11   0    8.81    0.63
  -1  11   0    6.84    0.69
  -1  11   0    8.70    0.80
  -1  11   0    6.42    0.66
   0 -11   0    3.79    0.53
   0 -11   0    3.79    0.49
   0 -11   0    4.51    0.53
   0 -11   0    4.36    0.49
   0 -11   0    4.81    0.59
   0  11   0    4.00    0.48
   0  11   0    4.50    0.58
   0  11   0    3.91    0.54
   0  11   0    3.88    0.54
   0  11   0    3.56    0.45
  -1 -11   0    1.11    0.30
  -1 -11   0    1.37    0.35
  -1 -11   0    1.70    0.35
  -1 -11   0    1.19    0.39
  -1 -11   0    0.93    0.35
   1  11   0    1.36    0.33
   1  11   0    1.02    0.31
   1  11   0    1.98    0.42
  -2 -11   0    0.25    0.31
  -2 -11   0    0.11    0.26
  -2 -11   0    0.40    0.26
  -2 -11   0    0.29    0.27
  -2 -11   0   -0.10    0.24
   2  11   0    0.09    0.32
   2  11   0    0.16    0.29
   2  11   0    0.50    0.27
   2  11   0    0.27    0.25
  -3 -11   0    5.05    0.51
  -3 -11   0    3.70    0.31
  -3 -11   0    3.56    0.49
  -3 -11   0    4.19    0.48
  -3 -11   0    3.58    0.49
   3  11   0    2.78    0.46
   3  11   0    4.56    0.47
   3  11   0    3.74    0.53
   3  11   0    4.20    0.53
   3  11   0    4.00    0.48
  -4 -11   0    1.54    0.32
  -4 -11   0    1.36    0.34
  -4 -11   0    1.84    0.27
  -4 -11   0    1.08    0.29
  -4 -11   0    1.30    0.36
   4  11   0    1.29    0.30
   4  11   0    1.07    0.37
   4  11   0    1.22    0.32
   4  11   0    1.37    0.40
   4  11   0    1.83    0.40
  -5 -11   0   12.62    0.70
  -5 -11   0   11.32    0.75
  -5 -11   0   11.61    0.77
  -5 -11   0   11.67    0.65
  -5 -11   0   12.35    0.71
   5  11   0   12.22    0.79
   5  11   0   12.92    0.76
   5  11   0   11.93    0.80
   5  11   0   10.46    0.75
   5  11   0   12.91    0.70
  -6 -11   0    0.51    0.25
  -6 -11   0    0.90    0.27
  -6 -11   0    0.22    0.27
  -6 -11   0    0.28    0.28
   6  11   0    0.36    0.28
   6  11   0    0.03    0.30
   6  11   0    0.27    0.31
   6  11   0   -0.21    0.25
   6  11   0    0.43    0.26
  -7 -11   0    0.44    0.28
  -7 -11   0    0.21    0.21
  -7 -11   0    0.15    0.31
   7  11   0   -0.19    0.28
   7  11   0    0.31    0.29
   7  11   0    0.52    0.30
  -8 -11   0    0.83    0.22
  -8 -11   0    1.50    0.36
  -8 -11   0    0.96    0.30
   8  11   0    1.24    0.34
   8  11   0    0.88    0.34
   8  11   0    0.40    0.36
   8  11   0    1.46    0.33
   8  11   0    0.90    0.40
  -9 -11   0   11.50    0.83
  -9 -11   0   12.58    0.86
   9  11   0   12.81    0.73
   9  11   0   12.73    0.82
   9  11   0   11.39    0.86
   9  11   0   13.89    0.84
   9  11   0   13.13    0.82
 -10 -11   0    8.75    0.75
 -10 -11   0    6.59    0.75
  10  11   0    7.10    0.58
  10  11   0    8.48    0.67
  10  11   0    8.85    0.80
  10  11   0    6.72    0.66
  10  11   0    8.36    0.79
 -11 -11   0    0.96    0.42
 -11 -11   0    1.53    0.43
  11  11   0    0.76    0.36
  11  11   0    1.00    0.44
  11  11   0    1.66    0.36
  11  11   0    1.04    0.37
 -12 -11   0    0.12    0.39
 -12 -11   0    0.16    0.39
  12  11   0    0.34    0.34
  12  11   0   -0.10    0.28
  12  11   0    0.41    0.34
   5 -12   0    0.84    0.45
   5 -12   0    2.49    0.52
   5 -12   0    2.03    0.50
   5 -12   0    0.90    0.48
  -5  12   0    1.18    0.90
  -5  12   0    1.87    0.75
   4 -12   0    1.44    0.62
   4 -12   0    1.40    0.52
   4 -12   0    2.31    0.49
   4 -12   0    1.09    0.41
  -4  12   0    2.19    0.91
  -4  12   0    1.19    0.65
   3 -12   0    0.88    0.48
   3 -12   0    0.82    0.37
   3 -12   0    1.27    0.41
   3 -12   0    0.06    0.35
  -3  12   0    0.10    0.38
  -3  12   0    0.31    0.52
  -3  12   0    0.84    0.49
  -3  12   0    1.02    0.35
   2 -12   0    0.32    0.42
   2 -12   0    0.26    0.32
   2 -12   0   -0.14    0.30
   2 -12   0   -0.09    0.30
  -2  12   0    0.10    0.43
  -2  12   0   -0.06    0.30
  -2  12   0   -0.27    0.32
  -2  12   0    0.28    0.51
   1 -12   0    0.48    0.35
   1 -12   0    1.52    0.40
   1 -12   0    0.78    0.36
   1 -12   0    0.68    0.43
  -1  12   0    0.53    0.34
  -1  12   0    1.09    0.35
  -1  12   0    1.04    0.47
   0 -12   0    7.73    0.64
   0 -12   0    7.88    0.78
   0 -12   0    9.24    0.67
   0 -12   0    7.80    0.74
   0  12   0    7.14    0.66
   0  12   0    9.19    0.78
   0  12   0    6.54    0.64
   0  12   0    6.56    0.73
   0  12   0    7.08    0.72
  -1 -12   0    2.20    0.42
  -1 -12   0    1.88    0.40
  -1 -12   0    1.70    0.39
  -1 -12   0    1.98    0.48
  -1 -12   0    2.74    0.45
   1  12   0    2.25    0.43
   1  12   0    2.35    0.50
   1  12   0    2.00    0.41
  -2 -12   0    2.88    0.49
  -2 -12   0    4.04    0.58
  -2 -12   0    3.95    0.49
  -2 -12   0    3.75    0.52
  -2 -12   0    3.70    0.48
   2  12   0    3.84    0.56
   2  12   0    3.01    0.47
   2  12   0    4.29    0.50
  -3 -12   0    0.67    0.39
  -3 -12   0    0.65    0.33
  -3 -12   0    1.16    0.38
  -3 -12   0    0.72    0.34
   3  12   0    0.99    0.33
   3  12   0    0.56    0.36
   3  12   0    0.87    0.37
  -4 -12   0    0.13    0.34
  -4 -12   0   -0.07    0.28
  -4 -12   0   -0.03    0.37
  -4 -12   0   -0.13    0.17
  -4 -12   0    0.27    0.31
   4  12   0    0.29    0.28
   4  12   0   -0.03    0.32
   4  12   0   -0.27    0.34
   4  12   0    0.06    0.35
  -5 -12   0    0.74    0.33
  -5 -12   0    0.37    0.35
  -5 -12   0    0.41    0.27
  -5 -12   0    0.62    0.28
  -5 -12   0    0.06    0.28
   5  12   0    0.23    0.35
   5  12   0   -0.22    0.25
   5  12   0    0.47    0.31
   5  12   0    0.45    0.37
   5  12   0    0.47    0.36
  -6 -12   0    0.41    0.25
  -6 -12   0    0.36    0.25
  -6 -12   0    0.15    0.30
   6  12   0    0.31    0.30
   6  12   0    0.36    0.36
   6  12   0    0.17    0.37
   6  12   0    0.94    0.32
  -7 -12   0    0.73    0.26
  -7 -12   0    0.89    0.34
  -7 -12   0    0.75    0.30
   7  12   0    0.70    0.41
   7  12   0    0.82    0.38
   7  12   0    0.52    0.34
   7  12   0    0.86    0.32
   7  12   0    0.63    0.32
  -8 -12   0    0.77    0.33
  -8 -12   0    0.90    0.34
  -8 -12   0    0.95    0.25
  -8 -12   0    0.80    0.39
   8  12   0    1.01    0.39
   8  12   0    0.85    0.32
   8  12   0    0.70    0.41
   8  12   0    1.23    0.37
   8  12   0    0.71    0.38
  -9 -12   0    4.29    0.62
  -9 -12   0    5.05    0.61
   9  12   0    4.94    0.60
   9  12   0    3.90    0.49
   9  12   0    3.27    0.57
   9  12   0    3.57    0.53
   9  12   0    4.79    0.57
 -10 -12   0    3.21    0.58
 -10 -12   0    3.32    0.52
  10  12   0    2.96    0.49
  10  12   0    3.44    0.47
  10  12   0    2.18    0.52
  10  12   0    3.23    0.53
 -11 -12   0    5.36    0.75
 -11 -12   0    4.92    0.67
  11  12   0    5.89    0.65
  11  12   0    5.10    1.18
  11  12   0    6.20    0.67
 -12 -12   0   -0.12    0.38
 -12 -12   0    0.18    0.37
  12  12   0   -0.06    0.43
  12  12   0   -0.31    0.30
  12  12   0   -0.03    0.36
   3 -13   0    1.05    0.46
   3 -13   0    0.84    0.40
   3 -13   0    0.44    0.40
   3 -13   0    0.26    0.49
  -3  13   0   -0.30    0.62
  -3  13   0    0.81    0.37
  -3  13   0    1.04    0.81
  -3  13   0    0.93    0.56
   2 -13   0    1.67    0.53
   2 -13   0    0.41    0.48
  -2  13   0    0.83    0.44
  -2  13   0    1.40    0.60
  -2  13   0    1.86    0.42
  -2  13   0    1.61    0.55
   1 -13   0    1.00    0.40
   1 -13   0    0.74    0.40
   1 -13   0    0.72    0.51
   1 -13   0    1.22    0.44
  -1  13   0    0.77    0.56
  -1  13   0    1.01    0.39
  -1  13   0    0.77    0.41
  -1  13   0    0.17    0.46
   0 -13   0    2.79    0.51
   0 -13   0    2.54    0.59
   0 -13   0    2.80    0.51
   0 -13   0    2.37    0.48
   0  13   0    1.69    0.57
   0  13   0    2.03    0.52
   0  13   0    2.18    0.44
   0  13   0    3.30    0.51
  -1 -13   0    4.41    0.58
  -1 -13   0    4.41    0.56
  -1 -13   0    4.69    0.60
   1  13   0    4.73    0.65
   1  13   0    3.97    0.79
   1  13   0    3.53    0.51
   1  13   0    5.07    0.60
   1  13   0    3.97    0.63
  -2 -13   0    0.44    0.36
  -2 -13   0    0.71    0.46
  -2 -13   0    0.31    0.35
  -2 -13   0    0.10    0.32
   2  13   0    0.44    0.35
   2  13   0    0.29    0.39
   2  13   0    0.84    0.35
   2  13   0   -0.06    0.40
  -3 -13   0    0.10    0.34
  -3 -13   0    0.46    0.42
  -3 -13   0    0.16    0.28
  -3 -13   0   -0.33    0.29
   3  13   0    0.09    0.32
   3  13   0    0.18    0.33
   3  13   0    0.08    0.42
   3  13   0   -0.15    0.38
  -4 -13   0    0.25    0.35
  -4 -13   0    0.12    0.40
  -4 -13   0    0.50    0.37
  -4 -13   0    0.35    0.29
   4  13   0    0.12    0.31
   4  13   0    0.39    0.57
   4  13   0    0.43    0.34
   4  13   0    0.20    0.40
  -5 -13   0    6.93    0.66
  -5 -13   0    7.76    0.79
  -5 -13   0    7.28    0.61
   5  13   0    6.22    0.72
   5  13   0    5.93    0.72
   5  13   0    7.93    0.68
   5  13   0    6.92    0.75
   5  13   0    6.73    0.63
  -6 -13   0    8.67    0.73
  -6 -13   0    8.81    0.63
  -6 -13   0    7.89    0.58
   6  13   0    7.20    0.74
   6  13   0    8.44    0.67
   6  13   0    7.93    0.79
   6  13   0    7.01    0.77
   6  13   0    6.40    0.67
  -7 -13   0    6.59    0.55
  -7 -13   0    5.70    0.63
  -7 -13   0    6.66    0.58
   7  13   0    6.46    0.63
   7  13   0    5.37    0.70
   7  13   0    5.05    0.60
   7  13   0    5.70    0.70
   7  13   0    5.99    0.69
  -8 -13   0    1.53    0.33
  -8 -13   0    1.61    0.44
   8  13   0    1.89    0.48
   8  13   0    2.44    0.49
   8  13   0    2.00    0.46
   8  13   0    1.63    0.42
   8  13   0    1.65    0.51
  -9 -13   0   -0.20    0.30
  -9 -13   0    0.13    0.34
   9  13   0   -0.34    0.29
   9  13   0    0.16    0.34
   9  13   0    0.05    0.31
   9  13   0    0.09    0.40
   9  13   0    0.42    0.46
 -10 -13   0    5.18    0.64
  10  13   0    4.75    0.67
  10  13   0    5.63    0.72
  10  13   0    6.61    0.72
  10  13   0    6.60    0.74
  10  13   0    5.77    0.59
   1 -14   0   -0.64    0.66
   1 -14   0   -0.09    0.34
   1 -14   0   -0.11    0.33
   1 -14   0   -0.07    0.36
  -1  14   0   -0.04    0.43
  -1  14   0   -0.12    0.63
  -1  14   0    0.27    0.58
  -1  14   0    0.43    0.42
   0 -14   0    0.46    0.38
   0 -14   0   -0.08    0.38
   0 -14   0    0.63    0.53
   0 -14   0    0.08    0.37
   0  14   0    0.14    0.39
   0  14   0    0.72    0.58
   0  14   0    0.15    0.50
  -1 -14   0    5.23    0.66
  -1 -14   0    3.21    0.68
   1  14   0    4.42    0.69
   1  14   0    5.75    0.70
   1  14   0    4.27    0.61
   1  14   0    6.67    0.82
  -2 -14   0    5.85    0.66
  -2 -14   0    4.56    0.76
  -2 -14   0    4.55    0.65
  -2 -14   0    4.04    0.57
   2  14   0    4.80    0.62
   2  14   0    7.54    0.82
   2  14   0    5.34    0.96
   2  14   0    5.67    0.66
   2  14   0    6.04    0.77
  -3 -14   0    4.42    0.75
  -3 -14   0    4.26    0.58
  -3 -14   0    4.93    0.62
  -3 -14   0    4.70    0.64
   3  14   0    4.06    0.66
   3  14   0    4.43    0.59
   3  14   0    4.18    0.65
   3  14   0    4.93    0.61
  -4 -14   0    2.29    0.47
  -4 -14   0    2.32    0.50
  -4 -14   0    1.87    0.49
   4  14   0    2.29    0.49
   4  14   0    2.19    0.56
   4  14   0    1.75    0.44
   4  14   0    1.87    0.54
  -5 -14   0    4.49    0.66
  -5 -14   0    3.74    0.53
  -5 -14   0    4.37    0.60
   5  14   0    4.28    0.67
   5  14   0    3.17    0.52
   5  14   0    3.67    0.63
   5  14   0    4.70    0.60
  -6 -14   0    3.39    0.56
  -6 -14   0    2.88    0.47
   6  14   0    3.96    0.65
   6  14   0    2.72    0.60
   6  14   0    3.93    0.60
   6  14   0    4.00    0.54
  -7 -14   0    9.98    0.70
  -7 -14   0    9.83    0.83
   7  14   0   12.00    1.36
   7  14   0    9.55    0.88
  -8 -14   0    1.10    0.54
  -8 -14   0    0.90    0.42
   8  14   0    1.65    0.44
   8  14   0    0.33    0.55
   8  14   0    1.04    0.55
   8  14   0    1.17    0.51
   8  14   0    0.97    0.44
  -9 -14   0   -0.06    0.38
  -9 -14   0    0.04    0.35
   9  14   0   -0.25    0.41
   9  14   0    0.41    0.32
   9  14   0    0.07    0.36
   9  14   0   -0.06    0.38
   9  14   0   -0.29    0.43
  -3 -15   0    0.00    0.43
  -3 -15   0    1.54    0.44
  -3 -15   0    1.53    0.57
   3  15   0    1.46    0.49
   3  15   0    0.76    0.45
   3  15   0    1.11    0.96
   3  15   0    0.89    0.60
   3  15   0    0.92    0.55
  -4 -15   0    0.54    0.40
  -4 -15   0    0.12    0.35
   4  15   0    0.29    0.47
   4  15   0    0.31    0.57
   4  15   0   -0.04    0.33
   4  15   0   -0.34    0.35
   4  15   0   -0.22    0.48
  -5 -15   0    0.59    0.47
  -5 -15   0    1.31    0.45
  -5 -15   0    1.32    0.43
   5  15   0    0.96    0.84
   5  15   0    0.95    0.42
   5  15   0    1.23    0.42
   5  15   0    1.25    0.52
  -6 -15   0    2.77    0.48
  -6 -15   0    2.15    0.56
   6  15   0    2.31    0.60
   5  15  -1   -0.01    0.44
   5  15  -1   -0.26    0.37
  -5 -15   1    0.36    0.41
  -5 -15   1    0.41    0.36
  -5 -15   1   -0.38    0.47
   4  15  -1    0.00    0.50
   4  15  -1    0.77    0.52
   4  15  -1   -0.08    0.38
   4  15  -1    0.20    0.41
  -4 -15   1    0.04    0.33
  -4 -15   1   -0.06    0.34
  -4 -15   1   -0.08    0.70
   3  15  -1    0.51    0.62
   3  15  -1    0.21    0.42
   3  15  -1    1.17    0.55
   3  15  -1    0.55    0.43
  -3 -15   1    0.12    0.42
  -3 -15   1    0.93    0.40
   9  14  -1    0.05    0.46
   9  14  -1   -0.51    0.34
   9  14  -1   -0.15    0.33
  -9 -14   1   -0.29    0.35
  -9 -14   1   -0.37    0.33
   8  14  -1    0.35    0.35
   8  14  -1    0.12    0.39
   8  14  -1    0.11    0.47
   8  14  -1    0.00    0.35
   8  14  -1   -0.05    0.43
  -8 -14   1    0.30    0.35
   7  14  -1    1.82    0.54
   7  14  -1    2.11    0.49
   7  14  -1    1.71    0.51
   7  14  -1    1.33    0.58
  -7 -14   1    2.12    0.57
  -7 -14   1    2.25    0.41
   6  14  -1    2.70    0.56
   6  14  -1    2.56    0.60
   6  14  -1    1.72    0.51
   6  14  -1    1.20    0.49
   6  14  -1    1.90    0.60
  -6 -14   1    1.88    0.40
  -6 -14   1    1.75    0.47
   5  14  -1    0.41    0.37
   5  14  -1    0.16    0.41
   5  14  -1    0.03    0.45
   5  14  -1    0.33    0.35
   5  14  -1    0.20    0.46
  -5 -14   1    0.24    0.37
  -5 -14   1    0.54    0.38
  -5 -14   1    0.55    0.32
   4  14  -1   -0.24    0.37
   4  14  -1   -0.05    0.44
   4  14  -1    0.27    0.36
   4  14  -1   -0.05    0.32
  -4 -14   1   -0.02    0.29
  -4 -14   1   -0.33    0.34
  -4 -14   1   -0.16    0.34
   3  14  -1   -0.11    0.46
   3  14  -1   -0.41    0.39
   3  14  -1   -0.31    0.35
   3  14  -1   -0.38    0.31
  -3 -14   1   -0.33    0.35
  -3 -14   1    0.07    0.30
  -3 -14   1    0.15    0.51
  -3 -14   1   -0.21    0.33
   2  14  -1    0.22    0.37
   2  14  -1   -0.28    0.47
   2  14  -1   -0.12    0.45
   2  14  -1    0.40    0.35
  -2 -14   1   -0.54    0.32
  -2 -14   1   -0.31    0.31
  -2 -14   1    0.68    0.54
  -2 -14   1    0.11    0.35
   1  14  -1    0.08    0.45
   1  14  -1    0.12    0.55
   1  14  -1   -0.23    0.35
   1  14  -1   -0.74    0.42
  -1 -14   1   -0.32    0.48
  -1 -14   1    0.07    0.40
   0  14  -1    1.29    0.63
   0  14  -1    0.74    0.51
   0  14  -1    0.18    0.43
   0 -14   1    0.23    0.40
   0 -14   1    0.14    0.40
   0 -14   1    0.82    0.42
   0 -14   1   -0.64    0.46
  -1  14  -1   -0.39    0.41
  -1  14  -1    0.58    0.41
   1 -14   1    0.67    0.41
   1 -14   1    0.13    0.35
   1 -14   1    0.47    0.37
  10  13  -1   -0.08    0.42
  10  13  -1    0.38    0.44
  10  13  -1   -0.01    0.42
  10  13  -1   -0.47    0.30
  10  13  -1   -0.33    0.30
 -10 -13   1    0.48    0.39
   9  13  -1   -0.13    0.31
   9  13  -1   -0.03    0.40
   9  13  -1   -0.17    0.34
  -9 -13   1    0.16    0.37
  -9 -13   1    0.24    0.33
   8  13  -1    1.44    0.46
   8  13  -1    2.36    0.48
   8  13  -1    1.93    0.52
   8  13  -1    1.60    0.39
   8  13  -1    2.42    0.54
  -8 -13   1    1.49    0.39
  -8 -13   1    1.44    0.32
  -8 -13   1    1.55    0.46
   7  13  -1    0.22    0.42
   7  13  -1   -0.13    0.32
   7  13  -1    0.07    0.34
   7  13  -1   -0.02    0.29
   7  13  -1   -0.12    0.39
  -7 -13   1    0.15    0.26
  -7 -13   1    0.08    0.35
  -7 -13   1    0.07    0.29
   6  13  -1    1.59    0.47
   6  13  -1    2.45    0.53
   6  13  -1    2.25    0.49
   6  13  -1    2.42    0.46
   6  13  -1    1.88    0.41
  -6 -13   1    1.69    0.36
  -6 -13   1    1.76    0.37
  -6 -13   1    2.10    0.46
  -6 -13   1    2.09    0.44
   5  13  -1    0.14    0.38
   5  13  -1    0.83    0.44
   5  13  -1   -0.04    0.39
   5  13  -1    0.66    0.35
   5  13  -1    0.17    0.31
  -5 -13   1    0.47    0.29
  -5 -13   1   -0.07    0.30
  -5 -13   1    0.70    0.28
  -5 -13   1   -0.01    0.31
   4  13  -1    3.39    0.58
   4  13  -1    4.01    0.54
   4  13  -1    3.73    0.52
   4  13  -1    4.13    0.62
  -4 -13   1    3.08    0.46
  -4 -13   1    3.87    0.52
  -4 -13   1    3.39    0.59
  -4 -13   1    4.94    0.63
   3  13  -1   10.73    0.77
   3  13  -1    9.05    0.82
   3  13  -1   10.77    0.73
   3  13  -1    9.26    0.80
  -3 -13   1   10.75    0.75
  -3 -13   1   10.21    0.77
  -3 -13   1    9.93    0.74
  -3 -13   1   10.54    0.87
   2  13  -1    4.61    0.58
   2  13  -1    4.46    0.62
   2  13  -1    5.75    0.60
   2  13  -1    4.10    0.61
  -2 -13   1    4.66    0.59
  -2 -13   1    4.35    0.56
  -2 -13   1    4.65    0.64
  -2 -13   1    4.44    0.55
   1  13  -1    0.48    0.37
   1  13  -1    0.39    0.33
   1  13  -1    0.67    0.45
   1  13  -1    0.25    0.40
  -1 -13   1    0.79    0.37
  -1 -13   1    0.46    0.61
  -1 -13   1    0.76    0.36
  -1 -13   1    0.59    0.37
   0  13  -1    0.01    0.34
   0  13  -1    1.09    0.39
   0  13  -1    0.99    0.46
   0  13  -1    0.94    0.56
   0 -13   1    0.49    0.36
   0 -13   1    0.51    0.46
   0 -13   1    0.48    0.35
   0 -13   1    0.21    0.35
  -1  13  -1    1.40    0.43
  -1  13  -1    1.24    0.50
  -1  13  -1    1.28    0.60
  -1  13  -1    0.96    0.39
   1 -13   1    0.97    0.49
   1 -13   1    0.93    0.41
   1 -13   1    1.16    0.42
   1 -13   1    0.86    0.42
  -2  13  -1    0.04    0.55
  -2  13  -1   -0.05    0.40
  -2  13  -1    0.48    0.36
  -2  13  -1    0.24    0.49
   2 -13   1    0.55    0.47
   2 -13   1    1.05    0.50
   2 -13   1    0.07    0.50
  -3  13  -1    0.74    0.67
  -3  13  -1    0.33    0.33
  -3  13  -1    1.77    0.60
   3 -13   1    0.62    0.50
   3 -13   1    0.85    0.43
   3 -13   1    0.94    0.43
   3 -13   1    0.40    0.37
  11  12  -1    0.24    0.56
  11  12  -1   -0.48    0.46
  11  12  -1   -0.29    0.30
  11  12  -1   -0.08    0.33
  11  12  -1    0.31    0.45
 -11 -12   1    0.70    0.41
 -11 -12   1    0.53    0.42
  10  12  -1   -0.20    0.28
  10  12  -1   -0.14    0.31
  10  12  -1   -0.05    0.40
  10  12  -1    0.57    0.44
  10  12  -1   -0.27    0.30
 -10 -12   1    0.53    0.39
 -10 -12   1    0.06    0.33
   9  12  -1    0.16    0.37
   9  12  -1   -0.41    0.27
   9  12  -1   -0.15    0.27
   9  12  -1    0.04    0.32
   9  12  -1    0.43    0.41
  -9 -12   1    0.13    0.32
  -9 -12   1   -0.47    0.29
   8  12  -1    0.60    0.35
   8  12  -1    1.34    0.34
   8  12  -1    0.21    0.32
   8  12  -1    0.14    0.35
  -8 -12   1   -0.02    0.31
  -8 -12   1    0.42    0.21
  -8 -12   1    0.81    0.33
  -8 -12   1    0.66    0.32
   7  12  -1    0.95    0.41
   7  12  -1    0.21    0.38
   7  12  -1    0.69    0.29
   7  12  -1    0.05    0.29
   7  12  -1    0.81    0.37
  -7 -12   1    0.26    0.23
  -7 -12   1    0.15    0.26
  -7 -12   1    0.04    0.29
   6  12  -1   -0.22    0.32
   6  12  -1    0.32    0.39
   6  12  -1    0.01    0.29
   6  12  -1    0.59    0.39
   6  12  -1   -0.20    0.25
  -6 -12   1   -0.20    0.27
  -6 -12   1    0.24    0.24
  -6 -12   1    0.31    0.28
  -6 -12   1    0.36    0.25
   5  12  -1    0.83    0.37
   5  12  -1    0.91    0.31
   5  12  -1    0.93    0.36
   5  12  -1    0.71    0.37
   5  12  -1    0.20    0.35
  -5 -12   1    0.50    0.30
  -5 -12   1    0.33    0.35
  -5 -12   1    1.08    0.29
  -5 -12   1    0.97    0.30
  -5 -12   1    0.85    0.33
   4  12  -1    0.63    0.35
   4  12  -1    0.04    0.28
   4  12  -1   -0.21    0.25
   4  12  -1    0.06    0.37
   4  12  -1   -0.38    0.32
  -4 -12   1    0.14    0.21
  -4 -12   1   -0.25    0.28
  -4 -12   1   -0.02    0.26
  -4 -12   1    0.14    0.29
   3  12  -1    0.41    0.30
   3  12  -1   -0.17    0.29
  -3 -12   1    0.40    0.30
  -3 -12   1   -0.06    0.32
  -3 -12   1    0.00    0.24
  -3 -12   1   -0.05    0.17
  -3 -12   1    0.68    0.32
   2  12  -1    6.51    0.65
   2  12  -1    6.14    0.68
   2  12  -1    7.26    0.64
  -2 -12   1    7.23    0.59
  -2 -12   1    7.13    0.73
  -2 -12   1    6.82    0.66
  -2 -12   1    6.63    0.61
  -2 -12   1    7.21    0.60
   1  12  -1   -0.33    0.31
   1  12  -1    0.38    0.29
   1  12  -1   -0.14    0.27
   1  12  -1    0.85    0.69
  -1 -12   1    0.08    0.35
  -1 -12   1   -0.21    0.23
  -1 -12   1    0.18    0.31
  -1 -12   1   -0.09    0.25
  -1 -12   1    0.19    0.29
   0  12  -1    0.37    0.44
   0  12  -1    0.15    0.30
   0  12  -1   -0.34    0.26
   0  12  -1   -0.35    0.32
   0 -12   1   -0.27    0.28
   0 -12   1    0.44    0.31
   0 -12   1    0.12    0.37
   0 -12   1   -0.04    0.31
  -1  12  -1   -0.11    0.29
  -1  12  -1    0.27    0.48
  -1  12  -1   -0.54    0.29
  -1  12  -1    0.78    0.45
   1 -12   1   -0.32    0.36
   1 -12   1    0.51    0.35
   1 -12   1   -0.05    0.27
   1 -12   1    0.17    0.28
  -2  12  -1    1.46    0.58
  -2  12  -1    1.82    0.44
  -2  12  -1    1.70    0.38
  -2  12  -1    1.57    0.48
   2 -12   1    1.27    0.39
   2 -12   1    1.82    0.44
   2 -12   1    1.99    0.53
   2 -12   1    1.56    0.39
  -3  12  -1    0.31    0.54
  -3  12  -1    0.47    0.33
  -3  12  -1    0.83    0.49
  -3  12  -1    0.04    0.38
   3 -12   1    1.03    0.39
   3 -12   1    0.22    0.36
   3 -12   1    0.40    0.43
   3 -12   1    1.39    0.41
  -4  12  -1    0.37    0.60
  -4  12  -1    0.04    0.35
   4 -12   1   -0.39    0.43
   4 -12   1   -0.03    0.35
   4 -12   1    0.62    0.38
  -5  12  -1    0.06    0.79
  -5  12  -1   -0.17    0.63
   5 -12   1   -0.35    0.33
   5 -12   1    0.00    0.38
   5 -12   1    0.68    0.42
   5 -12   1   -0.04    0.42
  12  11  -1    1.12    0.37
  12  11  -1    1.35    0.50
  12  11  -1    1.06    0.41
  12  11  -1    1.59    0.40
 -12 -11   1    1.65    0.52
 -12 -11   1    1.40    0.60
  11  11  -1    0.66    0.35
  11  11  -1    1.56    0.51
  11  11  -1    0.41    0.47
  11  11  -1    0.84    0.33
  11  11  -1    0.51    0.29
 -11 -11   1    0.24    0.37
 -11 -11   1    0.27    0.38
  10  11  -1    0.10    0.28
  10  11  -1   -0.31    0.24
  10  11  -1   -0.13    0.35
  10  11  -1   -0.13    0.34
 -10 -11   1    0.11    0.31
 -10 -11   1   -0.03    0.28
   9  11  -1    0.23    0.35
   9  11  -1   -0.11    0.32
   9  11  -1   -0.05    0.24
   9  11  -1    0.36    0.30
  -9 -11   1   -0.30    0.29
   8  11  -1    0.70    0.28
   8  11  -1    0.65    0.37
   8  11  -1    0.51    0.37
   8  11  -1    0.66    0.31
  -8 -11   1    0.68    0.31
  -8 -11   1    0.38    0.19
  -8 -11   1    0.32    0.26
   7  11  -1    3.11    0.61
   7  11  -1    2.41    0.47
   7  11  -1    3.10    0.50
   7  11  -1    3.11    0.50
  -7 -11   1    2.74    0.42
  -7 -11   1    3.20    0.50
  -7 -11   1    2.38    0.33
   6  11  -1    4.58    0.57
   6  11  -1    4.42    0.54
   6  11  -1    5.26    0.59
   6  11  -1    4.92    0.49
  -6 -11   1    5.11    0.50
  -6 -11   1    4.92    0.44
  -6 -11   1    4.98    0.72
  -6 -11   1    5.67    0.60
  -6 -11   1    5.70    0.52
   5  11  -1    0.26    0.33
   5  11  -1   -0.23    0.29
   5  11  -1   -0.07    0.24
   5  11  -1   -0.31    0.24
  -5 -11   1    0.03    0.25
  -5 -11   1   -0.02    0.26
  -5 -11   1   -0.32    0.21
  -5 -11   1   -0.22    0.19
  -5 -11   1   -0.08    0.19
   4  11  -1    0.01    0.26
   4  11  -1   -0.01    0.30
   4  11  -1    0.37    0.27
   4  11  -1   -0.32    0.29
   4  11  -1   -0.26    0.26
  -4 -11   1   -0.07    0.24
  -4 -11   1    0.36    0.30
  -4 -11   1    0.33    0.27
  -4 -11   1    0.01    0.19
  -4 -11   1    0.17    0.20
   3  11  -1    2.74    0.44
   3  11  -1    1.53    0.40
   3  11  -1    2.27    0.40
   3  11  -1    2.22    0.36
   3  11  -1    2.59    0.46
  -3 -11   1    2.46    0.39
  -3 -11   1    2.25    0.41
  -3 -11   1    1.98    0.40
  -3 -11   1    2.08    0.36
  -3 -11   1    2.38    0.29
  -3 -11   1    1.92    0.37
   2  11  -1   20.15    0.94
   2  11  -1   19.61    1.01
   2  11  -1   21.81    1.09
   2  11  -1   21.29    1.05
   2  11  -1   19.71    0.98
  -2 -11   1   19.73    1.03
  -2 -11   1   20.73    0.96
  -2 -11   1   19.65    0.97
  -2 -11   1   19.48    0.98
  -2 -11   1   20.01    0.77
  -2 -11   1   18.17    1.02
   1  11  -1    4.00    0.44
   1  11  -1    1.76    0.42
   1  11  -1    3.40    0.50
   1  11  -1    2.23    0.39
  -1 -11   1    2.92    0.42
  -1 -11   1    3.49    0.45
  -1 -11   1    3.60    0.48
  -1 -11   1    2.60    0.45
  -1 -11   1    2.78    0.44
   0  11  -1   -0.50    0.24
   0  11  -1    0.48    0.29
   0  11  -1    0.37    0.35
   0  11  -1   -0.29    0.26
   0 -11   1   -0.33    0.22
   0 -11   1    0.01    0.25
   0 -11   1    0.21    0.32
   0 -11   1   -0.18    0.26
   0 -11   1    0.08    0.32
  -1  11  -1   -0.42    0.31
  -1  11  -1   -0.19    0.40
  -1  11  -1   -0.17    0.27
  -1  11  -1   -0.34    0.23
  -1  11  -1   -0.09    0.30
   1 -11   1    0.03    0.32
   1 -11   1    0.35    0.29
  -2  11  -1    2.13    0.38
  -2  11  -1    3.22    0.60
  -2  11  -1    1.76    0.53
  -2  11  -1    1.77    0.39
  -2  11  -1    2.57    0.51
   2 -11   1    2.34    0.42
   2 -11   1    3.01    0.45
   2 -11   1    1.68    0.41
   2 -11   1    2.46    0.43
   2 -11   1    2.89    0.55
  -3  11  -1    4.06    0.71
  -3  11  -1    3.99    0.58
  -3  11  -1    3.32    0.46
  -3  11  -1    3.81    0.45
   3 -11   1    3.54    0.49
   3 -11   1    4.07    0.58
   3 -11   1    3.61    0.50
   3 -11   1    4.03    0.55
  -4  11  -1    2.16    0.43
  -4  11  -1    3.12    0.56
  -4  11  -1    2.56    0.36
  -4  11  -1    2.65    0.64
  -4  11  -1    3.23    0.83
   4 -11   1    2.09    0.49
   4 -11   1    2.15    0.44
   4 -11   1    2.99    0.49
   4 -11   1    3.48    0.51
  -5  11  -1    0.43    0.73
  -5  11  -1   -0.25    0.53
   5 -11   1    0.68    0.36
   5 -11   1    0.71    0.36
   5 -11   1    0.65    0.37
   5 -11   1    0.83    0.44
  -6  11  -1    0.65    0.84
   6 -11   1   -0.15    0.41
   6 -11   1    0.55    0.37
   6 -11   1    0.29    0.39
  13  10  -1   -0.56    0.37
  13  10  -1    0.18    0.28
 -13 -10   1    0.41    0.45
  12  10  -1    2.84    0.44
  12  10  -1    2.23    0.56
  12  10  -1    2.27    0.53
 -12 -10   1    1.68    0.47
 -12 -10   1    1.66    0.43
  11  10  -1    1.73    0.33
  11  10  -1    1.61    0.38
  11  10  -1    1.30    0.42
  11  10  -1    1.34    0.45
 -11 -10   1    2.27    0.55
 -11 -10   1    1.73    0.48
  10  10  -1    1.83    0.36
  10  10  -1    1.85    0.46
  10  10  -1    1.92    0.33
  10  10  -1    1.38    0.33
  10  10  -1    2.09    0.41
 -10 -10   1    2.72    0.49
 -10 -10   1    2.43    0.49
   9  10  -1    0.66    0.28
   9  10  -1    0.73    0.29
   9  10  -1    0.63    0.34
   9  10  -1    0.78    0.38
  -9 -10   1    1.33    0.36
  -9 -10   1    0.87    0.35
   8  10  -1    0.12    0.25
   8  10  -1   -0.03    0.20
   8  10  -1    0.21    0.22
   8  10  -1   -0.09    0.26
   8  10  -1    0.37    0.32
  -8 -10   1   -0.05    0.26
  -8 -10   1   -0.15    0.25
  -8 -10   1    0.17    0.13
  -8 -10   1    0.14    0.21
   7  10  -1    4.67    0.45
   7  10  -1    3.34    0.46
   7  10  -1    3.93    0.51
   7  10  -1    3.62    0.43
   7  10  -1    4.34    0.51
  -7 -10   1    3.86    0.47
  -7 -10   1    4.31    0.43
  -7 -10   1    4.05    0.35
   6  10  -1   10.67    0.72
   6  10  -1   10.66    0.65
   6  10  -1   10.68    0.69
   6  10  -1   11.03    0.71
   6  10  -1   10.39    0.60
  -6 -10   1   10.46    0.66
  -6 -10   1   10.33    0.66
  -6 -10   1    9.71    0.56
  -6 -10   1    9.16    0.58
  -6 -10   1   10.97    0.66
   5  10  -1    3.64    0.44
   5  10  -1    3.42    0.48
   5  10  -1    3.83    0.47
   5  10  -1    3.63    0.40
   5  10  -1    3.31    0.48
  -5 -10   1    3.83    0.43
  -5 -10   1    3.35    0.43
  -5 -10   1    3.80    0.46
  -5 -10   1    3.47    0.39
  -5 -10   1    2.93    0.41
   4  10  -1    0.02    0.27
   4  10  -1    0.03    0.27
   4  10  -1   -0.09    0.21
   4  10  -1   -0.13    0.21
  -4 -10   1    0.23    0.21
  -4 -10   1    0.08    0.21
  -4 -10   1    0.12    0.20
  -4 -10   1    0.22    0.19
  -4 -10   1    0.18    0.25
   3  10  -1    1.65    0.30
   3  10  -1    1.85    0.37
   3  10  -1    1.59    0.35
   3  10  -1    1.53    0.36
  -3 -10   1    1.70    0.36
  -3 -10   1    1.98    0.35
  -3 -10   1    2.22    0.35
  -3 -10   1    1.63    0.30
  -3 -10   1    1.85    0.31
  -3 -10   1    1.26    0.23
   2  10  -1   11.79    0.77
   2  10  -1   12.42    0.72
   2  10  -1   13.70    0.77
   2  10  -1   14.32    0.70
  -2 -10   1   13.69    0.73
  -2 -10   1   11.89    0.67
  -2 -10   1   13.11    0.71
  -2 -10   1   13.12    0.58
  -2 -10   1   13.00    0.77
  -2 -10   1   12.09    0.74
   1  10  -1   14.02    0.72
   1  10  -1   13.58    0.77
   1  10  -1   12.17    0.72
   1  10  -1   12.81    0.81
   1  10  -1   13.06    0.77
  -1 -10   1   15.15    0.73
  -1 -10   1   12.76    0.77
  -1 -10   1   14.39    0.82
  -1 -10   1   12.73    0.72
  -1 -10   1   13.69    0.73
   0  10  -1    6.69    0.58
   0  10  -1    7.65    0.55
   0  10  -1    7.76    0.60
   0  10  -1    6.76    0.52
   0 -10   1    6.77    0.53
   0 -10   1    8.52    0.64
   0 -10   1    6.65    0.53
   0 -10   1    7.56    0.58
   0 -10   1    7.77    0.55
  -1  10  -1    0.76    0.32
  -1  10  -1    0.77    0.35
  -1  10  -1    0.88    0.28
  -1  10  -1    0.94    0.30
   1 -10   1    0.67    0.29
   1 -10   1    0.71    0.26
   1 -10   1    1.21    0.31
   1 -10   1    0.72    0.30
   1 -10   1    1.03    0.36
  -2  10  -1    2.29    0.37
  -2  10  -1    2.33    0.43
  -2  10  -1    3.61    0.58
  -2  10  -1    2.24    0.36
  -2  10  -1    1.82    0.38
   2 -10   1    2.30    0.39
   2 -10   1    2.39    0.39
   2 -10   1    2.61    0.46
   2 -10   1    1.67    0.37
   2 -10   1    2.12    0.39
  -3  10  -1    1.76    0.36
  -3  10  -1    0.22    0.45
  -3  10  -1    1.19    0.40
  -3  10  -1    0.70    0.28
   3 -10   1    0.40    0.29
   3 -10   1    0.49    0.30
   3 -10   1    1.03    0.37
   3 -10   1    1.13    0.53
  -4  10  -1    5.54    0.59
  -4  10  -1    5.66    0.46
  -4  10  -1    5.37    0.52
   4 -10   1    5.85    0.59
   4 -10   1    4.87    0.51
   4 -10   1    5.33    0.62
   4 -10   1    5.82    0.64
  -5  10  -1    3.04    0.66
  -5  10  -1    3.12    0.32
  -5  10  -1    4.47    0.93
   5 -10   1    3.13    0.52
   5 -10   1    3.38    0.46
   5 -10   1    4.00    0.52
   5 -10   1    3.76    0.54
  -6  10  -1    1.10    0.62
  -6  10  -1   -0.10    0.64
   6 -10   1    0.60    0.41
   6 -10   1    1.16    0.36
   6 -10   1    0.83    0.36
   6 -10   1    0.36    0.33
  -7  10  -1    0.38    0.66
  -7  10  -1   -0.32    0.85
   7 -10   1    0.37    0.37
   7 -10   1    0.19    0.42
   7 -10   1    0.44    0.39
  13   9  -1    0.66    0.44
 -13  -9   1    0.28    0.40
 -13  -9   1    0.42    0.75
  12   9  -1    1.74    0.35
  12   9  -1    1.46    0.44
 -12  -9   1    3.00    0.54
 -12  -9   1    0.90    0.36
  11   9  -1    6.03    0.47
  11   9  -1    6.69    0.54
  11   9  -1    7.43    0.65
  11   9  -1    6.88    0.75
  11   9  -1    6.38    0.53
 -11  -9   1    6.55    0.71
 -11  -9   1    6.75    0.74
  10   9  -1    4.02    0.56
  10   9  -1    4.36    0.41
  10   9  -1    5.00    0.49
  10   9  -1    4.90    0.54
  10   9  -1    5.27    0.53
 -10  -9   1    4.66    0.60
 -10  -9   1    4.57    0.64
   9   9  -1    0.02    0.21
   9   9  -1    0.30    0.25
   9   9  -1    0.06    0.19
   9   9  -1   -0.20    0.26
   9   9  -1    0.31    0.28
  -9  -9   1    0.38    0.29
  -9  -9   1    0.03    0.26
   8   9  -1    1.06    0.30
   8   9  -1    1.16    0.30
   8   9  -1    1.54    0.29
   8   9  -1    1.14    0.28
   8   9  -1    0.97    0.35
  -8  -9   1    0.96    0.24
  -8  -9   1    0.95    0.30
  -8  -9   1    1.05    0.32
   7   9  -1    0.23    0.26
   7   9  -1    0.71    0.24
   7   9  -1    1.02    0.25
   7   9  -1    0.94    0.29
   7   9  -1    0.77    0.27
  -7  -9   1    0.91    0.19
  -7  -9   1    0.50    0.31
  -7  -9   1    1.48    0.32
  -7  -9   1    1.15    0.25
  -7  -9   1    0.86    0.27
   6   9  -1   16.71    0.88
   6   9  -1   17.44    0.82
   6   9  -1   17.41    0.77
   6   9  -1   15.27    0.88
   6   9  -1   17.19    0.85
   6   9  -1   17.43    0.86
  -6  -9   1   16.33    0.81
  -6  -9   1   16.23    0.76
  -6  -9   1   18.00    0.85
  -6  -9   1   18.56    0.86
   5   9  -1   10.45    0.63
   5   9  -1   11.19    0.57
   5   9  -1   10.66    0.67
   5   9  -1   10.68    0.61
   5   9  -1    9.79    0.64
  -5  -9   1   10.51    0.57
  -5  -9   1   10.11    0.61
  -5  -9   1   11.83    0.62
  -5  -9   1   10.82    0.63
  -5  -9   1   10.93    0.57
   4   9  -1   10.77    0.58
   4   9  -1   11.61    0.63
   4   9  -1   12.13    0.68
   4   9  -1   11.30    0.67
   4   9  -1   10.83    0.65
  -4  -9   1   10.49    0.58
  -4  -9   1   11.35    0.64
  -4  -9   1   10.64    0.57
  -4  -9   1    9.72    0.60
  -4  -9   1   11.67    0.59
   3   9  -1    0.71    0.30
   3   9  -1    1.18    0.26
   3   9  -1    1.34    0.28
   3   9  -1    0.99    0.29
   3   9  -1    1.00    0.28
  -3  -9   1    1.18    0.25
  -3  -9   1    0.60    0.25
  -3  -9   1    0.62    0.24
  -3  -9   1    0.74    0.19
  -3  -9   1    1.05    0.24
  -3  -9   1    1.23    0.29
   2   9  -1    6.66    0.45
   2   9  -1    7.19    0.56
   2   9  -1    6.25    0.52
   2   9  -1    6.59    0.52
  -2  -9   1    6.37    0.46
  -2  -9   1    6.71    0.46
  -2  -9   1    6.52    0.50
  -2  -9   1    6.68    0.48
  -2  -9   1    6.67    0.38
  -2  -9   1    7.15    0.52
   1   9  -1   20.76    0.94
   1   9  -1   19.90    0.94
   1   9  -1   21.57    0.98
   1   9  -1   20.44    0.99
   1   9  -1   20.43    0.88
  -1  -9   1   20.95    0.97
  -1  -9   1   21.43    0.97
  -1  -9   1   18.85    0.89
  -1  -9   1   20.77    0.92
  -1  -9   1   22.17    0.91
   0   9  -1   17.92    0.80
   0   9  -1   19.00    0.94
   0   9  -1   18.81    0.87
   0   9  -1   16.85    0.86
   0   9  -1   18.82    0.84
   0  -9   1   17.00    0.82
   0  -9   1   17.12    0.83
   0  -9   1   17.70    0.81
   0  -9   1   17.27    0.87
  -1   9  -1    2.90    0.40
  -1   9  -1    3.15    0.41
  -1   9  -1    2.62    0.35
   1  -9   1    2.81    0.37
   1  -9   1    3.14    0.37
   1  -9   1    3.01    0.38
   1  -9   1    3.31    0.43
   1  -9   1    2.93    0.42
  -2   9  -1    3.83    0.56
  -2   9  -1    3.23    0.38
  -2   9  -1    2.67    0.40
  -2   9  -1    3.58    0.39
  -2   9  -1    3.47    0.43
   2  -9   1    3.65    0.46
   2  -9   1    2.49    0.37
   2  -9   1    3.24    0.38
   2  -9   1    2.96    0.40
   2  -9   1    2.76    0.40
  -3   9  -1    3.83    0.58
  -3   9  -1    3.39    0.36
  -3   9  -1    2.08    0.34
  -3   9  -1    2.85    0.43
  -3   9  -1    2.14    0.37
   3  -9   1    2.70    0.44
   3  -9   1    2.58    0.38
   3  -9   1    1.42    0.35
   3  -9   1    2.77    0.41
   3  -9   1    2.31    0.36
  -4   9  -1   10.10    0.68
  -4   9  -1    8.88    0.84
  -4   9  -1    9.58    0.55
  -4   9  -1    9.95    0.60
   4  -9   1    8.24    0.59
   4  -9   1    9.70    0.69
   4  -9   1    9.39    0.64
   4  -9   1   10.56    0.72
   4  -9   1    9.32    0.63
  -5   9  -1    5.00    0.71
  -5   9  -1    2.70    0.70
  -5   9  -1    4.36    0.42
  -5   9  -1    2.90    0.40
   5  -9   1    4.38    0.55
   5  -9   1    3.56    0.47
   5  -9   1    4.83    0.54
   5  -9   1    3.92    0.46
  -6   9  -1   -0.71    0.46
  -6   9  -1   -0.56    0.59
   6  -9   1   -0.06    0.29
   6  -9   1    0.18    0.29
   6  -9   1   -0.25    0.31
   6  -9   1   -0.11    0.27
   6  -9   1    0.20    0.33
  -7   9  -1    0.32    0.67
  -7   9  -1   -0.64    0.54
   7  -9   1    0.29    0.32
   7  -9   1    0.68    0.35
   7  -9   1   -0.26    0.28
   7  -9   1   -0.03    0.35
  -8   9  -1    0.13    0.62
   8  -9   1    0.20    0.34
   8  -9   1   -0.03    0.30
   8  -9   1   -0.39    0.31
   8  -9   1   -0.54    0.43
  14   8  -1   -0.19    0.40
 -14  -8   1    0.50    0.45
 -14  -8   1   -0.17    0.32
  13   8  -1    3.72    0.59
 -13  -8   1    3.72    0.61
 -13  -8   1    4.45    0.72
  12   8  -1    1.67    0.44
  12   8  -1    1.15    0.28
 -12  -8   1    1.61    0.43
 -12  -8   1    1.41    0.39
  11   8  -1    0.67    0.31
  11   8  -1    1.21    0.30
  11   8  -1    0.15    0.32
  11   8  -1    0.90    0.25
 -11  -8   1    0.69    0.42
 -11  -8   1    0.65    0.34
  10   8  -1   11.67    0.68
  10   8  -1   12.24    0.72
  10   8  -1   12.15    0.66
  10   8  -1   11.65    0.80
  10   8  -1   11.85    0.58
 -10  -8   1   12.65    0.84
 -10  -8   1   12.99    0.81
   9   8  -1    6.11    0.40
   9   8  -1    5.88    0.46
   9   8  -1    5.08    0.43
   9   8  -1    4.80    0.54
   9   8  -1    5.37    0.53
   9   8  -1    3.93    0.42
  -9  -8   1    4.81    0.54
  -9  -8   1    5.99    0.62
   8   8  -1    3.61    0.41
   8   8  -1    4.67    0.46
   8   8  -1    4.14    0.48
   8   8  -1    4.59    0.46
   8   8  -1    4.75    0.40
  -8  -8   1    3.60    0.31
  -8  -8   1    4.16    0.48
  -8  -8   1    4.18    0.48
   7   8  -1    4.41    0.44
   7   8  -1    4.52    0.49
   7   8  -1    4.75    0.37
   7   8  -1    5.98    0.72
   7   8  -1    3.96    0.41
  -7  -8   1    5.74    0.49
  -7  -8   1    4.67    0.38
  -7  -8   1    5.64    0.52
  -7  -8   1    5.07    0.36
  -7  -8   1    4.46    0.28
  -7  -8   1    4.74    0.28
   6   8  -1   17.56    0.82
   6   8  -1   17.27    0.82
   6   8  -1   18.25    0.75
   6   8  -1   17.18    0.86
   6   8  -1   17.01    0.85
   6   8  -1   16.12    0.80
  -6  -8   1   17.85    0.84
  -6  -8   1   17.28    0.73
  -6  -8   1   17.46    0.71
   5   8  -1   31.63    1.30
   5   8  -1   32.11    1.28
   5   8  -1   32.04    1.27
   5   8  -1   30.20    1.27
   5   8  -1   33.64    1.29
   5   8  -1   33.39    1.20
  -5  -8   1   32.21    1.25
  -5  -8   1   33.79    1.27
  -5  -8   1   31.67    1.18
  -5  -8   1   31.73    1.19
  -5  -8   1   32.33    1.41
   4   8  -1   14.91    0.79
   4   8  -1   15.84    0.78
   4   8  -1   16.13    0.77
   4   8  -1   15.50    0.69
   4   8  -1   14.62    0.76
  -4  -8   1   15.64    0.70
  -4  -8   1   17.18    0.73
  -4  -8   1   16.71    0.76
  -4  -8   1   16.18    0.71
   3   8  -1    0.30    0.20
   3   8  -1   -0.12    0.19
  -3  -8   1    0.13    0.18
  -3  -8   1    0.42    0.20
  -3  -8   1   -0.03    0.15
  -3  -8   1    0.04    0.14
  -3  -8   1    0.34    0.18
   2   8  -1    8.19    0.51
   2   8  -1    7.80    0.51
   2   8  -1    7.88    0.54
   2   8  -1    7.79    0.45
  -2  -8   1    7.02    0.39
  -2  -8   1    7.67    0.50
  -2  -8   1    7.53    0.45
  -2  -8   1    8.01    0.51
   1   8  -1   20.00    0.90
   1   8  -1   20.18    0.83
   1   8  -1   21.09    0.90
  -1  -8   1   20.09    0.90
  -1  -8   1   19.45    0.86
  -1  -8   1   19.46    0.89
  -1  -8   1   20.40    0.87
  -1  -8   1   20.92    0.84
   0   8  -1   16.54    0.75
   0   8  -1   17.43    0.81
   0   8  -1   17.00    0.86
   0   8  -1   18.13    0.84
   0   8  -1   17.92    0.80
   0  -8   1   18.40    0.81
   0  -8   1   17.08    0.79
   0  -8   1   19.26    0.86
   0  -8   1   18.21    0.77
   0  -8   1   18.01    0.84
  -1   8  -1   25.99    1.07
  -1   8  -1   24.77    1.07
  -1   8  -1   25.80    1.04
  -1   8  -1   26.58    1.02
   1  -8   1   27.00    1.03
   1  -8   1   22.55    1.03
   1  -8   1   27.71    1.16
   1  -8   1   26.66    1.06
   1  -8   1   25.99    1.10
  -2   8  -1    3.78    0.42
  -2   8  -1    4.71    0.40
  -2   8  -1    3.11    0.35
  -2   8  -1    2.80    0.38
   2  -8   1    3.53    0.42
   2  -8   1    3.75    0.40
   2  -8   1    4.48    0.46
   2  -8   1    3.60    0.37
   2  -8   1    3.23    0.37
  -3   8  -1    1.49    0.40
  -3   8  -1    1.22    0.32
  -3   8  -1    1.86    0.30
  -3   8  -1    2.04    0.32
  -3   8  -1    1.97    0.29
   3  -8   1    1.80    0.34
   3  -8   1    1.86    0.35
   3  -8   1    2.12    0.33
   3  -8   1    1.83    0.32
   3  -8   1    1.97    0.31
  -4   8  -1    7.27    0.48
  -4   8  -1    7.02    0.68
  -4   8  -1    7.69    0.75
   4  -8   1    6.96    0.49
   4  -8   1    6.51    0.51
   4  -8   1    7.59    0.57
   4  -8   1    5.91    0.54
   4  -8   1    7.35    0.53
  -5   8  -1   10.41    1.01
  -5   8  -1   12.55    0.88
  -5   8  -1   11.12    0.51
  -5   8  -1   11.73    0.61
   5  -8   1   10.96    0.72
   5  -8   1   12.14    0.74
   5  -8   1   11.35    0.69
   5  -8   1   11.27    0.68
   5  -8   1   12.26    0.65
  -6   8  -1    8.36    0.87
  -6   8  -1    7.28    0.56
  -6   8  -1    8.41    1.09
   6  -8   1    8.95    0.77
   6  -8   1   10.19    0.66
   6  -8   1    9.70    0.69
   6  -8   1    9.80    0.62
   6  -8   1   10.97    0.63
  -7   8  -1    3.65    0.71
  -7   8  -1    4.40    0.88
   7  -8   1    3.27    0.50
   7  -8   1    4.23    0.66
   7  -8   1    2.80    0.45
   7  -8   1    3.99    0.49
   7  -8   1    3.48    0.42
  -8   8  -1    0.30    0.57
  -8   8  -1   -0.38    0.65
   8  -8   1    0.23    0.30
   8  -8   1    0.01    0.31
   8  -8   1    0.52    0.33
  -9   8  -1   -0.35    0.58
   9  -8   1    0.37    0.45
   9  -8   1    0.25    0.31
   9  -8   1    0.41    0.35
   9  -8   1    0.13    0.35
  14   7  -1   -0.23    0.38
  14   7  -1    0.00    0.33
 -14  -7   1    0.04    0.36
 -14  -7   1    0.06    0.36
  13   7  -1    0.11    0.34
 -13  -7   1    0.07    0.32
 -13  -7   1    0.66    0.38
  12   7  -1    0.42    0.29
  12   7  -1    0.49    0.30
  12   7  -1    0.54    0.33
 -12  -7   1    1.06    0.41
 -12  -7   1    0.31    0.31
  11   7  -1    1.99    0.37
  11   7  -1    2.03    0.31
  11   7  -1    2.20    0.42
 -11  -7   1    2.14    0.43
 -11  -7   1    2.79    0.64
  10   7  -1   10.57    0.58
  10   7  -1   11.11    0.74
  10   7  -1   10.24    0.64
  10   7  -1   12.62    0.61
  10   7  -1   10.70    0.58
 -10  -7   1   11.42    0.74
 -10  -7   1   10.92    0.78
   9   7  -1   11.63    0.54
   9   7  -1   11.39    0.71
   9   7  -1   11.77    0.59
   9   7  -1   11.27    0.58
   9   7  -1   11.16    0.70
   9   7  -1   11.14    0.60
  -9  -7   1   11.39    0.72
  -9  -7   1   11.75    0.77
   8   7  -1   11.07    0.57
   8   7  -1   10.80    0.61
   8   7  -1   10.95    0.59
   8   7  -1    8.50    0.54
   8   7  -1   11.67    0.52
   8   7  -1   10.15    0.55
   8   7  -1   10.42    0.65
  -8  -7   1   10.62    0.65
  -8  -7   1   11.34    0.70
   7   7  -1    6.58    0.43
   7   7  -1    6.28    0.44
   7   7  -1    6.71    0.47
   7   7  -1    6.17    0.49
   7   7  -1    7.00    0.39
   7   7  -1    6.30    0.42
   7   7  -1    6.11    0.39
   7   7  -1    5.85    0.40
  -7  -7   1    6.63    0.51
  -7  -7   1    6.35    0.36
  -7  -7   1    6.57    0.39
  -7  -7   1    6.76    0.49
   6   7  -1   37.62    1.42
   6   7  -1   38.71    1.42
   6   7  -1   39.43    1.48
   6   7  -1   37.08    1.42
   6   7  -1   39.42    1.36
   6   7  -1   39.33    1.45
   6   7  -1   39.14    1.40
  -6  -7   1   37.60    1.46
  -6  -7   1   36.69    1.60
  -6  -7   1   36.74    1.42
  -6  -7   1   39.42    1.31
   5   7  -1   39.59    1.42
   5   7  -1   39.04    1.48
   5   7  -1   38.35    1.37
   5   7  -1   39.55    1.45
   5   7  -1   39.11    1.44
   5   7  -1   36.82    1.43
   5   7  -1   37.46    1.42
  -5  -7   1   40.81    1.37
  -5  -7   1   38.74    1.41
  -5  -7   1   40.61    1.42
  -5  -7   1   38.96    1.36
  -5  -7   1   37.14    1.44
   4   7  -1   95.91    3.20
   4   7  -1   89.49    3.17
   4   7  -1   99.38    3.12
   4   7  -1   95.46    3.16
   4   7  -1   96.53    3.19
   4   7  -1   93.92    3.19
  -4  -7   1   97.53    3.16
  -4  -7   1   97.42    3.17
  -4  -7   1   95.90    3.13
  -4  -7   1   97.63    3.11
  -4  -7   1   97.58    3.16
   3   7  -1    0.92    0.23
   3   7  -1    0.55    0.21
   3   7  -1    0.33    0.15
   3   7  -1    0.48    0.21
   3   7  -1    0.68    0.18
   3   7  -1    0.40    0.18
   3   7  -1    0.38    0.15
  -3  -7   1    0.79    0.19
  -3  -7   1    0.54    0.19
  -3  -7   1    0.78    0.22
  -3  -7   1    0.80    0.17
  -3  -7   1    0.74    0.18
  -3  -7   1    0.42    0.19
   2   7  -1    0.94    0.21
   2   7  -1    0.81    0.21
   2   7  -1    0.77    0.18
   2   7  -1    1.11    0.21
   2   7  -1    0.73    0.20
   2   7  -1    0.95    0.24
  -2  -7   1    0.66    0.17
  -2  -7   1    1.18    0.20
  -2  -7   1    0.92    0.22
  -2  -7   1    0.79    0.19
  -2  -7   1    0.74    0.15
  -2  -7   1    0.61    0.19
   1   7  -1   12.26    0.61
   1   7  -1   11.52    0.63
   1   7  -1   11.97    0.56
   1   7  -1   12.82    0.63
   1   7  -1   12.42    0.62
   1   7  -1   11.90    0.58
  -1  -7   1   13.26    0.63
  -1  -7   1   12.34    0.51
  -1  -7   1   12.75    0.57
  -1  -7   1   11.88    0.58
  -1  -7   1   13.04    0.62
  -1  -7   1   12.00    0.58
   0   7  -1   35.60    1.32
   0   7  -1   35.45    1.34
   0   7  -1   35.67    1.37
   0   7  -1   35.94    1.38
   0   7  -1   35.44    1.28
   0  -7   1   35.65    1.32
   0  -7   1   35.74    1.32
   0  -7   1   36.72    1.19
   0  -7   1   35.05    1.21
   0  -7   1   35.14    1.34
   0  -7   1   36.76    1.29
   0  -7   1   36.40    1.36
  -1   7  -1   37.40    1.40
  -1   7  -1   35.99    1.32
  -1   7  -1   36.00    1.34
  -1   7  -1   35.16    1.35
  -1   7  -1   36.32    1.29
  -1   7  -1   36.40    1.41
   1  -7   1   35.33    1.34
   1  -7   1   34.99    1.36
   1  -7   1   36.37    1.38
   1  -7   1   36.46    1.31
   1  -7   1   37.97    1.36
  -2   7  -1   12.06    0.58
  -2   7  -1   12.99    0.62
  -2   7  -1   11.87    0.57
  -2   7  -1   12.18    0.62
   2  -7   1   13.22    0.65
   2  -7   1   10.42    0.62
   2  -7   1   11.64    0.57
   2  -7   1   11.49    0.60
   2  -7   1   12.09    0.64
  -3   7  -1    6.78    0.46
  -3   7  -1    7.52    0.49
  -3   7  -1    7.28    0.43
  -3   7  -1    8.42    0.60
  -3   7  -1    7.38    0.44
   3  -7   1    6.57    0.47
   3  -7   1    7.00    0.51
   3  -7   1    6.57    0.51
   3  -7   1    7.81    0.45
   3  -7   1    7.44    0.50
   3  -7   1    6.75    0.49
  -4   7  -1   10.95    0.55
  -4   7  -1   10.93    0.52
  -4   7  -1   10.48    0.74
  -4   7  -1   11.06    0.62
   4  -7   1   10.00    0.64
   4  -7   1   11.32    0.60
   4  -7   1   11.39    0.62
   4  -7   1   11.02    0.64
   4  -7   1   10.04    0.65
   4  -7   1   10.98    0.57
  -5   7  -1   33.80    1.21
  -5   7  -1   35.41    1.49
  -5   7  -1   33.68    1.66
  -5   7  -1   29.17    1.12
   5  -7   1   32.21    1.28
   5  -7   1   34.05    1.33
   5  -7   1   32.92    1.24
   5  -7   1   33.35    1.37
   5  -7   1   32.70    1.31
   5  -7   1   32.41    1.37
  -6   7  -1   12.86    0.64
  -6   7  -1   15.05    0.98
   6  -7   1   14.57    0.79
   6  -7   1   13.96    0.80
   6  -7   1   14.70    0.74
   6  -7   1   14.58    0.78
   6  -7   1   15.82    0.72
  -7   7  -1   10.50    1.10
  -7   7  -1   12.78    0.99
   7  -7   1   11.46    0.72
   7  -7   1   12.03    0.93
   7  -7   1   11.85    0.77
   7  -7   1   12.28    0.69
   7  -7   1   12.79    0.66
  -8   7  -1    2.41    0.78
  -8   7  -1    3.02    0.67
   8  -7   1    2.21    0.35
   8  -7   1    2.22    0.41
   8  -7   1    1.90    0.37
   8  -7   1    2.96    0.64
   8  -7   1    2.70    0.46
  -9   7  -1    0.46    0.74
  -9   7  -1    0.23    0.59
   9  -7   1    0.22    0.32
   9  -7   1   -0.11    0.30
   9  -7   1    0.00    0.27
   9  -7   1    0.20    0.30
 -10   7  -1    2.37    1.58
  10  -7   1    1.78    0.46
  10  -7   1    1.04    0.40
  14   6  -1    4.67    0.58
  14   6  -1    4.43    0.61
 -14  -6   1    3.42    0.62
 -14  -6   1    4.05    0.62
  13   6  -1    3.51    0.52
 -13  -6   1    4.15    0.58
 -13  -6   1    2.68    0.50
  12   6  -1    2.82    0.58
 -12  -6   1    2.20    0.58
 -12  -6   1    1.42    0.38
  11   6  -1    0.97    0.21
  11   6  -1    0.71    0.20
  11   6  -1    0.63    0.26
  11   6  -1    1.10    0.33
 -11  -6   1    0.62    0.30
 -11  -6   1    0.95    0.36
  10   6  -1    9.66    0.59
  10   6  -1    9.00    0.49
  10   6  -1    9.41    0.49
  10   6  -1    9.46    0.65
  10   6  -1    8.29    0.47
 -10  -6   1   10.62    0.69
 -10  -6   1    8.29    0.69
   9   6  -1   26.83    1.17
   9   6  -1   23.51    1.09
   9   6  -1   25.93    1.01
   9   6  -1   28.22    1.04
   9   6  -1   26.77    1.00
   9   6  -1   26.58    1.10
  -9  -6   1   26.60    1.17
  -9  -6   1   26.75    1.23
   8   6  -1   15.94    0.69
   8   6  -1   16.49    0.64
   8   6  -1   14.23    0.62
   8   6  -1   15.19    0.78
   8   6  -1   15.83    0.75
   8   6  -1   14.58    0.69
   8   6  -1   16.72    0.71
   8   6  -1   14.99    0.66
  -8  -6   1   15.57    0.85
  -8  -6   1   17.42    0.81
   7   6  -1   12.21    0.58
   7   6  -1   11.70    0.52
   7   6  -1   11.43    0.64
   7   6  -1   11.46    0.55
   7   6  -1   12.86    0.62
   7   6  -1   12.59    0.53
   7   6  -1   11.87    0.56
  -7  -6   1   11.53    0.63
  -7  -6   1   12.86    0.54
   6   6  -1    0.87    0.24
   6   6  -1    0.77    0.20
   6   6  -1    0.55    0.19
   6   6  -1    0.39    0.16
   6   6  -1    0.73    0.17
   6   6  -1    0.54    0.15
   6   6  -1    0.42    0.17
   6   6  -1    0.56    0.16
  -6  -6   1    0.48    0.20
  -6  -6   1    0.53    0.19
  -6  -6   1    0.31    0.13
  -6  -6   1    0.62    0.11
  -6  -6   1    0.52    0.16
  -6  -6   1    0.61    0.11
   5   6  -1   16.49    0.69
   5   6  -1   16.65    0.76
   5   6  -1   15.87    0.72
   5   6  -1   16.02    0.70
   5   6  -1   16.28    0.66
   5   6  -1   16.39    0.71
   5   6  -1   16.80    0.67
   5   6  -1   16.91    0.72
  -5  -6   1   16.80    0.75
  -5  -6   1   18.00    0.72
  -5  -6   1   17.54    0.65
  -5  -6   1   16.97    0.65
   4   6  -1   45.28    1.61
   4   6  -1   42.84    1.53
   4   6  -1   45.07    1.56
   4   6  -1   43.02    1.53
   4   6  -1   44.37    1.58
   4   6  -1   44.42    1.59
   4   6  -1   45.67    1.59
   4   6  -1   45.19    1.59
  -4  -6   1   47.16    1.53
  -4  -6   1   45.16    1.59
  -4  -6   1   46.35    1.54
  -4  -6   1   45.05    1.57
  -4  -6   1   46.49    1.57
  -4  -6   1   46.69    1.56
   3   6  -1   27.46    1.04
   3   6  -1   27.17    0.99
   3   6  -1   27.34    1.05
   3   6  -1   27.95    1.02
   3   6  -1   27.00    1.03
   3   6  -1   26.59    1.04
   3   6  -1   26.37    1.03
  -3  -6   1   27.87    1.02
  -3  -6   1   26.97    0.98
  -3  -6   1   28.53    1.00
  -3  -6   1   25.15    1.00
  -3  -6   1   27.68    1.04
  -3  -6   1   27.38    1.00
   2   6  -1   12.86    0.60
   2   6  -1   13.34    0.62
   2   6  -1   13.15    0.59
   2   6  -1   13.62    0.57
   2   6  -1   13.36    0.63
   2   6  -1   13.90    0.61
   2   6  -1   12.81    0.61
  -2  -6   1   13.81    0.59
  -2  -6   1   14.17    0.59
  -2  -6   1   13.66    0.57
  -2  -6   1   14.03    0.56
  -2  -6   1   13.27    0.61
   1   6  -1   12.50    0.55
   1   6  -1   13.81    0.60
   1   6  -1   13.07    0.63
   1   6  -1   13.50    0.61
   1   6  -1   12.68    0.57
   1   6  -1   12.46    0.60
  -1  -6   1   13.67    0.56
  -1  -6   1   12.29    0.51
  -1  -6   1   12.69    0.60
  -1  -6   1   13.06    0.57
  -1  -6   1   13.45    0.57
  -1  -6   1   13.36    0.60
   0   6  -1   16.97    0.73
   0   6  -1   16.59    0.75
   0   6  -1   17.28    0.72
   0   6  -1   17.54    0.71
   0   6  -1   17.64    0.76
   0   6  -1   16.69    0.68
   0  -6   1   17.57    0.69
   0  -6   1   16.17    0.70
   0  -6   1   17.48    0.74
   0  -6   1   17.15    0.75
   0  -6   1   17.57    0.62
   0  -6   1   16.82    0.71
   0  -6   1   17.55    0.73
  -1   6  -1   38.83    1.48
  -1   6  -1   41.84    1.43
  -1   6  -1   40.14    1.44
  -1   6  -1   40.06    1.42
  -1   6  -1   39.70    1.39
  -1   6  -1   36.48    1.46
   1  -6   1   41.45    1.37
   1  -6   1   42.30    1.44
   1  -6   1   38.77    1.46
   1  -6   1   42.92    1.48
   1  -6   1   41.35    1.43
   1  -6   1   39.89    1.40
   1  -6   1   40.54    1.45
  -2   6  -1   23.99    0.91
  -2   6  -1   22.36    0.91
  -2   6  -1   22.20    0.96
  -2   6  -1   24.14    0.89
  -2   6  -1   22.84    0.86
   2  -6   1   23.72    0.94
   2  -6   1   22.88    0.84
   2  -6   1   22.99    0.92
   2  -6   1   22.12    0.94
   2  -6   1   22.83    0.88
   2  -6   1   23.48    0.95
   2  -6   1   21.92    0.90
  -3   6  -1    1.02    0.19
  -3   6  -1    0.69    0.20
  -3   6  -1    1.22    0.31
  -3   6  -1    0.92    0.19
  -3   6  -1    0.67    0.24
  -3   6  -1    0.71    0.21
  -3   6  -1    0.75    0.20
   3  -6   1    0.75    0.22
   3  -6   1    0.43    0.17
   3  -6   1    0.78    0.23
   3  -6   1    1.29    0.27
   3  -6   1    0.92    0.17
   3  -6   1    0.89    0.23
   3  -6   1    0.85    0.21
  -4   6  -1    2.96    0.35
  -4   6  -1    3.03    0.34
  -4   6  -1    2.63    0.25
  -4   6  -1    2.64    0.45
  -4   6  -1    2.85    0.28
  -4   6  -1    2.67    0.29
  -4   6  -1    1.96    0.22
  -4   6  -1    2.26    0.23
   4  -6   1    2.63    0.35
   4  -6   1    2.10    0.29
   4  -6   1    2.48    0.23
   4  -6   1    2.71    0.29
   4  -6   1    2.19    0.30
   4  -6   1    1.79    0.30
  -5   6  -1    2.85    0.58
  -5   6  -1    3.24    0.38
  -5   6  -1    2.09    0.23
  -5   6  -1    2.50    0.19
  -5   6  -1    2.90    0.28
  -5   6  -1    2.54    0.30
  -5   6  -1    2.58    0.46
  -5   6  -1    2.81    0.20
   5  -6   1    2.88    0.30
   5  -6   1    3.19    0.39
   5  -6   1    3.09    0.34
   5  -6   1    2.84    0.36
   5  -6   1    2.97    0.37
   5  -6   1    3.03    0.35
   5  -6   1    2.13    0.23
  -6   6  -1   15.07    0.96
  -6   6  -1   16.16    1.14
  -6   6  -1   17.14    0.82
   6  -6   1   16.25    0.84
   6  -6   1   16.09    0.72
   6  -6   1   16.17    0.76
   6  -6   1   16.34    0.96
   6  -6   1   17.06    0.81
   6  -6   1   17.14    0.80
  -7   6  -1   12.05    0.90
   7  -6   1    8.76    0.67
   7  -6   1   10.86    0.66
   7  -6   1   11.74    0.66
   7  -6   1   10.60    0.69
   7  -6   1   10.95    0.61
   7  -6   1   12.09    0.59
  -8   6  -1   -0.27    0.49
  -8   6  -1    0.52    0.60
   8  -6   1   -0.04    0.27
   8  -6   1    0.11    0.23
   8  -6   1    0.16    0.27
   8  -6   1   -0.05    0.29
   8  -6   1   -0.13    0.20
  -9   6  -1    0.09    0.64
  -9   6  -1   -0.06    0.51
   9  -6   1    0.19    0.29
   9  -6   1    0.27    0.28
   9  -6   1    0.25    0.27
 -10   6  -1    0.55    0.72
 -10   6  -1    1.00    0.61
  10  -6   1    0.91    0.34
  10  -6   1    0.91    0.37
 -11   6  -1    3.16    1.06
 -11   6  -1    1.57    0.70
  11  -6   1    1.42    0.44
  11  -6   1    1.13    0.36
  14   5  -1    3.97    0.51
  14   5  -1    3.26    0.55
 -14  -5   1    6.22    0.72
  13   5  -1    4.52    0.58
  13   5  -1    5.40    0.55
 -13  -5   1    5.31    0.65
 -13  -5   1    4.35    0.57
  12   5  -1    6.48    0.55
  12   5  -1    5.30    0.60
 -12  -5   1    7.12    1.01
 -12  -5   1    6.51    0.66
 -12  -5   1    5.23    0.69
  11   5  -1    2.00    0.38
  11   5  -1    2.54    0.38
  11   5  -1    2.46    0.25
 -11  -5   1    2.65    0.47
 -11  -5   1    3.45    0.67
 -11  -5   1    2.63    0.51
  10   5  -1    7.07    0.50
  10   5  -1    6.48    0.53
  10   5  -1    5.90    0.35
 -10  -5   1    6.56    0.50
 -10  -5   1    7.42    0.91
 -10  -5   1    6.57    0.61
 -10  -5   1    7.35    0.58
   9   5  -1    5.41    0.36
   9   5  -1    5.56    0.33
   9   5  -1    5.35    0.43
   9   5  -1    5.33    0.47
   9   5  -1    5.15    0.37
   9   5  -1    5.88    0.35
  -9  -5   1    5.96    0.39
  -9  -5   1    4.90    0.54
  -9  -5   1    7.10    0.59
  -9  -5   1    7.31    0.82
   8   5  -1    0.81    0.19
   8   5  -1    0.40    0.19
   8   5  -1    0.97    0.18
   8   5  -1    0.81    0.18
   8   5  -1    0.93    0.27
   8   5  -1    0.43    0.14
  -8  -5   1    1.48    0.31
  -8  -5   1    0.91    0.20
  -8  -5   1    0.73    0.25
   7   5  -1    2.83    0.27
   7   5  -1    3.36    0.24
   7   5  -1    3.21    0.26
   7   5  -1    3.45    0.37
   7   5  -1    3.12    0.23
   7   5  -1    3.67    0.25
   7   5  -1    3.58    0.29
   7   5  -1    2.68    0.31
  -7  -5   1    4.06    0.39
  -7  -5   1    3.60    0.42
  -7  -5   1    3.02    0.25
   6   5  -1    0.47    0.15
   6   5  -1    0.58    0.14
   6   5  -1    0.46    0.18
   6   5  -1    0.65    0.17
   6   5  -1    0.58    0.13
   6   5  -1    0.48    0.14
   6   5  -1    0.75    0.18
   6   5  -1    0.56    0.15
  -6  -5   1    0.57    0.19
  -6  -5   1    0.70    0.22
  -6  -5   1    0.50    0.13
  -6  -5   1    0.53    0.12
   5   5  -1   15.40    0.59
   5   5  -1   14.01    0.62
   5   5  -1   15.65    0.59
   5   5  -1   15.15    0.65
   5   5  -1   15.88    0.69
   5   5  -1   15.10    0.61
   5   5  -1   14.29    0.66
   5   5  -1   14.57    0.62
  -5  -5   1   14.44    0.64
  -5  -5   1   13.92    0.56
  -5  -5   1   14.88    0.68
  -5  -5   1   14.96    0.59
  -5  -5   1   15.90    0.55
  -5  -5   1   15.12    0.56
   4   5  -1   41.68    1.50
   4   5  -1   43.22    1.49
   4   5  -1   43.23    1.45
   4   5  -1   42.14    1.46
   4   5  -1   41.89    1.45
   4   5  -1   42.29    1.42
   4   5  -1   43.46    1.46
   4   5  -1   41.30    1.42
  -4  -5   1   42.32    1.42
  -4  -5   1   44.12    1.42
  -4  -5   1   42.27    1.49
  -4  -5   1   43.69    1.45
  -4  -5   1   41.13    1.41
  -4  -5   1   40.61    1.44
   3   5  -1  109.21    3.46
   3   5  -1  105.41    3.47
   3   5  -1  105.73    3.41
   3   5  -1  105.50    3.45
   3   5  -1  101.37    3.43
   3   5  -1  110.21    3.46
   3   5  -1  107.65    3.47
   3   5  -1  106.55    3.44
  -3  -5   1  108.47    3.43
  -3  -5   1  108.07    3.45
  -3  -5   1  104.74    3.43
  -3  -5   1  109.80    3.42
  -3  -5   1  114.91    3.52
  -3  -5   1  110.03    3.45
   2   5  -1   38.91    1.40
   2   5  -1   42.42    1.46
   2   5  -1   41.78    1.46
   2   5  -1   41.10    1.43
   2   5  -1   41.17    1.45
   2   5  -1   42.47    1.45
   2   5  -1   41.27    1.41
   2   5  -1   42.68    1.46
  -2  -5   1   42.51    1.43
  -2  -5   1   44.22    1.45
  -2  -5   1   40.42    1.43
  -2  -5   1   43.93    1.51
  -2  -5   1   44.23    1.41
  -2  -5   1   41.76    1.42
   1   5  -1   33.18    1.17
   1   5  -1   32.93    1.14
   1   5  -1   31.32    1.17
   1   5  -1   34.32    1.19
   1   5  -1   34.45    1.19
   1   5  -1   32.59    1.17
   1   5  -1   33.90    1.20
  -1  -5   1   31.29    1.15
  -1  -5   1   33.98    1.14
  -1  -5   1   31.24    1.19
  -1  -5   1   34.69    1.17
  -1  -5   1   32.62    1.11
  -1  -5   1   33.70    1.19
   0   5  -1   36.96    1.24
   0   5  -1   36.69    1.26
   0   5  -1   37.41    1.27
   0   5  -1   36.34    1.30
   0   5  -1   34.31    1.28
   0   5  -1   36.57    1.31
   0   5  -1   34.97    1.23
   0  -5   1   37.46    1.29
   0  -5   1   35.83    1.24
   0  -5   1   34.65    1.33
   0  -5   1   35.69    1.26
   0  -5   1   36.10    1.28
   0  -5   1   35.42    1.23
   0  -5   1   38.44    1.28
  -1   5  -1  117.89    3.79
  -1   5  -1  124.18    3.75
  -1   5  -1  123.81    3.81
  -1   5  -1  120.11    3.76
  -1   5  -1  115.05    3.70
  -1   5  -1  121.02    3.72
   1  -5   1  118.18    3.72
   1  -5   1  111.74    3.70
   1  -5   1  104.01    3.74
   1  -5   1  112.36    3.77
   1  -5   1  117.94    3.70
   1  -5   1  114.71    3.78
   1  -5   1  120.87    3.79
   1  -5   1  122.30    3.76
   1  -5   1  120.44    3.77
   1  -5   1  113.70    3.72
  -2   5  -1   49.99    1.78
  -2   5  -1   52.08    1.68
  -2   5  -1   52.00    1.72
  -2   5  -1   47.24    1.69
  -2   5  -1   53.72    1.71
  -2   5  -1   50.93    1.73
  -2   5  -1   52.20    1.69
  -2   5  -1   49.54    1.67
   2  -5   1   50.68    1.72
   2  -5   1   50.93    1.73
   2  -5   1   51.94    1.70
   2  -5   1   50.64    1.62
   2  -5   1   48.89    1.69
   2  -5   1   49.51    1.75
   2  -5   1   49.38    1.66
   2  -5   1   53.10    1.75
   2  -5   1   49.88    1.76
  -3   5  -1   10.01    0.48
  -3   5  -1   10.10    0.48
  -3   5  -1    9.30    0.44
  -3   5  -1    9.68    0.54
  -3   5  -1    9.29    0.42
  -3   5  -1    9.48    0.47
  -3   5  -1    9.93    0.57
  -3   5  -1   10.04    0.44
   3  -5   1    9.52    0.50
   3  -5   1    9.12    0.45
   3  -5   1   10.15    0.46
   3  -5   1   10.35    0.50
   3  -5   1   10.52    0.42
   3  -5   1   10.36    0.53
   3  -5   1    9.92    0.50
   3  -5   1    9.73    0.47
   3  -5   1    9.72    0.40
  -4   5  -1    3.38    0.38
  -4   5  -1    2.91    0.23
  -4   5  -1    3.05    0.30
  -4   5  -1    3.37    0.23
  -4   5  -1    3.15    0.29
  -4   5  -1    3.02    0.41
  -4   5  -1    4.07    0.27
  -4   5  -1    3.34    0.33
  -4   5  -1    2.50    0.21
   4  -5   1    3.99    0.39
   4  -5   1    3.11    0.33
   4  -5   1    3.19    0.32
   4  -5   1    3.29    0.28
   4  -5   1    3.30    0.27
   4  -5   1    3.24    0.24
   4  -5   1    3.48    0.28
   4  -5   1    3.33    0.32
  -5   5  -1    0.62    0.15
  -5   5  -1    0.85    0.34
  -5   5  -1    1.02    0.19
  -5   5  -1    1.18    0.40
  -5   5  -1    1.22    0.27
  -5   5  -1    1.28    0.28
  -5   5  -1    1.04    0.18
   5  -5   1    1.50    0.26
   5  -5   1    1.15    0.16
   5  -5   1    0.55    0.15
   5  -5   1    1.08    0.24
   5  -5   1    1.14    0.22
   5  -5   1    0.96    0.25
  -6   5  -1    4.73    0.67
  -6   5  -1    6.06    0.65
  -6   5  -1    4.24    0.44
   6  -5   1    5.03    0.37
   6  -5   1    5.02    0.42
   6  -5   1    5.09    0.45
   6  -5   1    5.94    0.37
   6  -5   1    4.75    0.36
   6  -5   1    5.42    0.42
   6  -5   1    5.67    0.41
  -7   5  -1   10.09    0.92
  -7   5  -1    8.30    0.82
  -7   5  -1   10.67    0.64
   7  -5   1    9.45    0.62
   7  -5   1   10.18    0.57
   7  -5   1    9.89    0.61
   7  -5   1    9.64    0.50
   7  -5   1   10.42    0.59
   7  -5   1    8.37    0.50
   7  -5   1   10.11    0.53
  -8   5  -1    1.37    0.48
  -8   5  -1    1.50    0.61
  -8   5  -1    2.00    0.40
   8  -5   1    1.97    0.36
   8  -5   1    1.74    0.28
   8  -5   1    1.44    0.30
   8  -5   1    1.60    0.34
   8  -5   1    2.48    0.29
   8  -5   1    2.64    0.39
  -9   5  -1    0.41    0.58
  -9   5  -1    1.40    0.68
   9  -5   1    0.91    0.28
   9  -5   1    0.50    0.30
   9  -5   1    0.99    0.32
 -10   5  -1    0.39    0.54
 -10   5  -1    0.45    0.65
  10  -5   1    0.24    0.31
  10  -5   1    0.13    0.26
  10  -5   1    0.33    0.24
 -11   5  -1    4.18    1.03
 -11   5  -1    2.45    0.73
  11  -5   1    2.60    0.46
  11  -5   1    1.45    0.33
 -12   5  -1    2.43    0.70
 -12   5  -1    5.11    1.14
  14   4  -1    2.39    0.49
 -14  -4   1    3.30    0.54
 -14  -4   1    5.18    0.98
 -14  -4   1    2.76    0.59
  13   4  -1    7.27    0.66
  13   4  -1    6.52    0.58
  13   4  -1    7.02    0.67
 -13  -4   1    6.36    0.67
 -13  -4   1    6.62    0.69
 -13  -4   1    9.24    1.18
  12   4  -1   10.71    0.72
  12   4  -1   10.78    0.70
  12   4  -1    9.73    0.64
 -12  -4   1   11.77    0.86
 -12  -4   1   10.22    1.06
 -12  -4   1   11.93    0.79
  11   4  -1    2.54    0.22
  11   4  -1    3.96    0.46
  11   4  -1    3.61    0.45
 -11  -4   1    4.05    0.51
 -11  -4   1    3.48    0.52
 -11  -4   1    5.51    0.82
  10   4  -1    5.54    0.47
  10   4  -1    4.77    0.40
  10   4  -1    4.98    0.29
  10   4  -1    6.34    0.59
  10   4  -1    4.07    0.35
 -10  -4   1    5.37    0.43
 -10  -4   1    5.88    0.57
 -10  -4   1    6.08    0.82
 -10  -4   1    5.21    0.58
   9   4  -1    2.87    0.35
   9   4  -1    3.16    0.32
   9   4  -1    2.39    0.35
   9   4  -1    2.26    0.20
  -9  -4   1    3.19    0.41
  -9  -4   1    3.05    0.59
  -9  -4   1    3.03    0.34
  -9  -4   1    3.16    0.44
   8   4  -1   28.63    1.10
   8   4  -1   31.40    1.21
   8   4  -1   29.28    1.03
   8   4  -1   30.08    1.17
  -8  -4   1   31.29    1.27
  -8  -4   1   28.58    1.39
  -8  -4   1   30.63    1.21
  -8  -4   1   29.99    1.11
   7   4  -1   47.48    1.56
   7   4  -1   45.93    1.68
   7   4  -1   47.70    1.55
   7   4  -1   48.01    1.65
   7   4  -1   44.82    1.59
   7   4  -1   45.54    1.54
  -7  -4   1   44.00    1.72
  -7  -4   1   46.59    1.57
  -7  -4   1   48.27    1.69
  -7  -4   1   46.76    1.86
   6   4  -1   26.81    1.04
   6   4  -1   27.36    0.94
   6   4  -1   24.21    0.92
   6   4  -1   27.11    0.94
   6   4  -1   27.27    1.01
   6   4  -1   26.53    0.96
   6   4  -1   26.26    0.90
   6   4  -1   24.92    1.03
   6   4  -1   27.35    0.90
   6   4  -1   27.30    0.93
  -6  -4   1   26.81    1.02
  -6  -4   1   25.34    1.16
  -6  -4   1   25.68    1.06
  -6  -4   1   26.02    0.93
   5   4  -1    3.44    0.25
   5   4  -1    3.42    0.22
   5   4  -1    4.34    0.23
   5   4  -1    3.83    0.25
   5   4  -1    4.20    0.25
   5   4  -1    4.05    0.22
   5   4  -1    3.87    0.30
   5   4  -1    4.09    0.25
   5   4  -1    4.06    0.29
   5   4  -1    4.01    0.22
  -5  -4   1    3.53    0.29
  -5  -4   1    3.38    0.31
  -5  -4   1    3.52    0.21
  -5  -4   1    3.79    0.22
   4   4  -1   22.99    0.83
   4   4  -1   22.59    0.83
   4   4  -1   23.57    0.82
   4   4  -1   22.03    0.81
   4   4  -1   22.29    0.88
   4   4  -1   22.62    0.86
   4   4  -1   23.06    0.80
   4   4  -1   23.09    0.83
   4   4  -1   24.12    0.80
  -4  -4   1   23.04    0.88
  -4  -4   1   22.74    0.82
  -4  -4   1   22.33    0.85
  -4  -4   1   22.33    0.82
  -4  -4   1   21.40    0.78
  -4  -4   1   24.31    0.78
  -4  -4   1   23.21    0.79
   3   4  -1  173.70    5.43
   3   4  -1  168.85    5.36
   3   4  -1  171.86    5.37
   3   4  -1  166.99    5.39
   3   4  -1  174.55    5.36
   3   4  -1  176.05    5.38
   3   4  -1  176.08    5.42
   3   4  -1  174.52    5.45
   3   4  -1  172.83    5.40
   3   4  -1  174.32    5.39
  -3  -4   1  172.97    5.41
  -3  -4   1  179.87    5.37
  -3  -4   1  176.12    5.38
  -3  -4   1  169.19    5.42
  -3  -4   1  161.93    5.36
  -3  -4   1  171.97    5.38
  -3  -4   1  172.77    5.36
  -3  -4   1  168.86    5.37
   2   4  -1  121.13    3.87
   2   4  -1  126.50    3.90
   2   4  -1  123.63    3.90
   2   4  -1  119.25    3.89
   2   4  -1  121.76    3.89
   2   4  -1  129.13    3.93
   2   4  -1  122.80    3.91
   2   4  -1  120.23    3.88
   2   4  -1  122.65    3.91
   2   4  -1  124.89    3.93
  -2  -4   1  125.63    3.93
  -2  -4   1  124.12    3.89
  -2  -4   1  127.81    3.92
  -2  -4   1  124.21    3.91
  -2  -4   1  129.63    3.90
  -2  -4   1  122.38    3.93
  -2  -4   1  119.03    3.92
  -2  -4   1  126.13    3.90
  -2  -4   1  123.53    3.90
  -2  -4   1  120.63    3.88
  -2  -4   1  124.73    3.88
   1   4  -1   93.96    3.08
   1   4  -1   94.21    3.09
   1   4  -1   99.77    3.11
   1   4  -1   99.57    3.11
   1   4  -1   93.76    3.06
   1   4  -1   97.68    3.08
   1   4  -1   96.25    3.08
   1   4  -1  101.98    3.14
   1   4  -1   94.76    3.06
   1   4  -1   97.90    3.09
  -1  -4   1   94.79    3.11
  -1  -4   1   97.72    3.10
  -1  -4   1   96.31    3.09
  -1  -4   1   98.53    3.08
  -1  -4   1   95.64    3.11
  -1  -4   1   94.79    3.08
  -1  -4   1   93.66    3.06
  -1  -4   1   97.94    3.09
  -1  -4   1   98.11    3.08
  -1  -4   1   98.91    3.07
  -1  -4   1   99.20    3.06
   0   4  -1   10.22    0.46
   0   4  -1    9.08    0.44
   0   4  -1    9.52    0.42
   0   4  -1    8.80    0.40
   0   4  -1    9.69    0.42
   0   4  -1    9.16    0.41
   0   4  -1    9.58    0.40
   0   4  -1    9.78    0.44
   0   4  -1    9.63    0.42
   0   4  -1    9.60    0.40
   0  -4   1    9.29    0.42
   0  -4   1    9.89    0.44
   0  -4   1    9.57    0.40
   0  -4   1    9.70    0.40
   0  -4   1   10.36    0.43
   0  -4   1   10.44    0.43
   0  -4   1    9.65    0.45
   0  -4   1    9.37    0.42
   0  -4   1    9.46    0.44
  -1   4  -1   51.17    1.67
  -1   4  -1   51.08    1.70
  -1   4  -1   52.12    1.62
  -1   4  -1   47.86    1.64
  -1   4  -1   52.26    1.68
  -1   4  -1   51.38    1.65
  -1   4  -1   49.26    1.63
  -1   4  -1   47.42    1.66
  -1   4  -1   52.61    1.65
  -1   4  -1   49.76    1.70
  -1   4  -1   52.00    1.71
   1  -4   1   46.70    1.67
   1  -4   1   48.95    1.68
   1  -4   1   48.95    1.66
   1  -4   1   48.04    1.62
   1  -4   1   49.22    1.64
   1  -4   1   50.18    1.66
   1  -4   1   50.75    1.64
   1  -4   1   47.42    1.67
   1  -4   1   52.44    1.69
   1  -4   1   50.22    1.66
  -2   4  -1    5.54    0.30
  -2   4  -1    5.84    0.31
  -2   4  -1    5.25    0.29
  -2   4  -1    5.18    0.28
  -2   4  -1    5.38    0.30
  -2   4  -1    5.83    0.30
  -2   4  -1    5.59    0.36
  -2   4  -1    5.60    0.34
  -2   4  -1    5.24    0.27
   2  -4   1    5.28    0.25
   2  -4   1    5.95    0.30
   2  -4   1    5.35    0.28
   2  -4   1    5.50    0.31
   2  -4   1    5.17    0.28
   2  -4   1    5.31    0.32
   2  -4   1    5.23    0.31
   2  -4   1    5.41    0.30
   2  -4   1    5.36    0.29
   2  -4   1    5.59    0.34
  -3   4  -1   16.37    0.74
  -3   4  -1   17.37    0.63
  -3   4  -1   15.48    0.62
  -3   4  -1   17.60    0.68
  -3   4  -1   17.01    0.72
  -3   4  -1   16.65    0.62
  -3   4  -1   16.90    0.66
  -3   4  -1   17.06    0.62
   3  -4   1   17.33    0.68
   3  -4   1   16.96    0.64
   3  -4   1   16.56    0.68
   3  -4   1   18.36    0.72
   3  -4   1   17.37    0.62
   3  -4   1   17.34    0.69
   3  -4   1   14.91    0.64
   3  -4   1   18.43    0.65
   3  -4   1   16.96    0.65
  -4   4  -1    3.63    0.25
  -4   4  -1    3.71    0.26
  -4   4  -1    3.56    0.33
  -4   4  -1    3.31    0.20
  -4   4  -1    4.27    0.25
  -4   4  -1    4.02    0.31
  -4   4  -1    3.86    0.47
  -4   4  -1    4.12    0.42
  -4   4  -1    3.67    0.23
   4  -4   1    3.87    0.26
   4  -4   1    3.74    0.29
   4  -4   1    3.57    0.25
   4  -4   1    3.88    0.27
   4  -4   1    3.89    0.26
   4  -4   1    3.60    0.30
   4  -4   1    3.82    0.32
   4  -4   1    4.26    0.27
   4  -4   1    4.09    0.26
   4  -4   1    4.31    0.30
  -5   4  -1    1.54    0.17
  -5   4  -1    1.47    0.18
  -5   4  -1    2.18    0.38
  -5   4  -1    1.79    0.32
  -5   4  -1    1.38    0.26
  -5   4  -1    1.41    0.40
   5  -4   1    1.93    0.27
   5  -4   1    1.16    0.18
   5  -4   1    1.40    0.22
   5  -4   1    1.45    0.19
   5  -4   1    1.59    0.26
   5  -4   1    1.41    0.17
   5  -4   1    0.92    0.18
   5  -4   1    2.05    0.25
  -6   4  -1    3.44    0.39
  -6   4  -1    2.69    0.53
  -6   4  -1    3.64    0.47
  -6   4  -1    3.43    0.43
   6  -4   1    3.63    0.28
   6  -4   1    3.63    0.40
   6  -4   1    2.91    0.31
   6  -4   1    3.69    0.37
   6  -4   1    2.92    0.27
   6  -4   1    2.90    0.27
   6  -4   1    3.69    0.31
   6  -4   1    3.87    0.25
  -7   4  -1   20.45    0.95
  -7   4  -1   23.19    1.29
  -7   4  -1   21.14    1.08
   7  -4   1   21.69    0.85
   7  -4   1   21.81    0.92
   7  -4   1   20.36    0.81
   7  -4   1   20.36    0.94
   7  -4   1   21.20    0.89
   7  -4   1   21.54    0.80
   7  -4   1   20.19    0.85
  -8   4  -1   23.49    1.40
  -8   4  -1   23.67    1.09
   8  -4   1   24.11    1.10
   8  -4   1   24.54    1.03
   8  -4   1   24.24    1.01
   8  -4   1   24.78    0.97
   8  -4   1   24.20    0.95
  -9   4  -1    2.92    0.68
  -9   4  -1    2.92    0.46
  -9   4  -1    2.01    0.53
   9  -4   1    2.94    0.38
   9  -4   1    2.75    0.41
   9  -4   1    2.66    0.38
   9  -4   1    2.66    0.33
   9  -4   1    2.86    0.32
 -10   4  -1    0.22    0.57
 -10   4  -1   -0.01    0.30
 -10   4  -1    0.02    0.48
  10  -4   1   -0.02    0.21
  10  -4   1    0.23    0.27
  10  -4   1    0.11    0.21
  10  -4   1   -0.22    0.27
  10  -4   1    0.10    0.26
 -11   4  -1    0.40    0.55
 -11   4  -1    1.07    0.75
  11  -4   1   -0.05    0.33
  11  -4   1    0.63    0.40
 -12   4  -1    3.37    1.30
  12  -4   1    2.36    0.45
  14   3  -1    2.80    0.51
 -14  -3   1    3.25    0.87
 -14  -3   1    2.03    0.50
 -14  -3   1    2.25    0.48
  13   3  -1    3.88    0.50
  13   3  -1    2.63    0.45
  13   3  -1    3.52    0.43
 -13  -3   1    4.25    0.87
 -13  -3   1    3.45    0.53
 -13  -3   1    3.07    0.53
  12   3  -1    4.95    0.54
  12   3  -1    5.12    0.48
  12   3  -1    4.03    0.50
 -12  -3   1    4.67    0.85
 -12  -3   1    5.25    0.59
 -12  -3   1    6.63    0.74
  11   3  -1    6.23    0.46
  11   3  -1    5.83    0.56
  11   3  -1    6.07    0.56
 -11  -3   1    6.40    0.53
 -11  -3   1    5.21    0.57
 -11  -3   1    6.10    0.62
 -11  -3   1    6.80    0.93
  10   3  -1    0.23    0.23
  10   3  -1    0.72    0.25
 -10  -3   1    0.40    0.25
 -10  -3   1    0.71    0.47
 -10  -3   1    0.48    0.30
 -10  -3   1    0.51    0.28
   9   3  -1    3.00    0.19
   9   3  -1    3.77    0.40
   9   3  -1    3.23    0.20
   9   3  -1    4.79    0.45
  -9  -3   1    5.12    0.45
  -9  -3   1    5.38    0.72
  -9  -3   1    5.16    0.49
   8   3  -1    9.28    0.54
   8   3  -1    8.90    0.36
   8   3  -1    9.08    0.37
   8   3  -1   10.62    0.54
  -8  -3   1    8.22    0.87
  -8  -3   1    8.85    0.49
  -8  -3   1    9.82    0.56
  -8  -3   1    8.69    0.72
   7   3  -1   48.30    1.67
   7   3  -1   45.23    1.58
   7   3  -1   45.84    1.53
   7   3  -1   47.09    1.69
  -7  -3   1   48.90    1.90
  -7  -3   1   48.40    1.75
  -7  -3   1   49.35    1.69
  -7  -3   1   45.71    1.61
   6   3  -1   28.03    1.05
   6   3  -1   29.95    0.96
   6   3  -1   28.68    0.95
   6   3  -1   28.81    1.08
   6   3  -1   27.04    0.97
   6   3  -1   29.46    0.97
   6   3  -1   25.85    0.96
  -6  -3   1   26.85    1.22
  -6  -3   1   29.83    1.12
  -6  -3   1   27.78    1.00
  -6  -3   1   29.22    1.07
   5   3  -1   12.62    0.51
   5   3  -1   13.84    0.49
   5   3  -1   11.44    0.49
   5   3  -1   13.57    0.49
   5   3  -1   12.05    0.47
   5   3  -1   13.53    0.56
   5   3  -1   13.17    0.50
   5   3  -1   12.93    0.58
  -5  -3   1   14.26    0.70
  -5  -3   1   12.74    0.60
  -5  -3   1   12.44    0.53
  -5  -3   1   13.00    0.56
   4   3  -1   21.22    0.71
   4   3  -1   20.61    0.74
   4   3  -1   19.60    0.72
   4   3  -1   21.26    0.71
   4   3  -1   21.18    0.72
   4   3  -1   19.90    0.79
   4   3  -1   21.76    0.74
   4   3  -1   19.81    0.71
   4   3  -1   20.34    0.75
   4   3  -1   22.08    0.75
   4   3  -1   21.03    0.78
   4   3  -1   21.42    0.73
  -4  -3   1   21.98    0.78
  -4  -3   1   20.79    0.70
  -4  -3   1   19.45    0.71
  -4  -3   1   20.00    0.71
  -4  -3   1   22.13    0.82
  -4  -3   1   21.02    0.73
  -4  -3   1   20.21    0.77
  -4  -3   1   21.21    0.89
  -4  -3   1   21.40    0.71
   3   3  -1  220.69    6.50
   3   3  -1  202.71    6.50
   3   3  -1  209.71    6.52
   3   3  -1  211.23    6.57
   3   3  -1  210.08    6.52
   3   3  -1  207.81    6.53
   3   3  -1  214.53    6.52
   3   3  -1  208.47    6.51
  -3  -3   1  208.14    6.49
  -3  -3   1  216.93    6.49
  -3  -3   1  208.86    6.59
  -3  -3   1  207.83    6.53
  -3  -3   1  207.38    6.55
  -3  -3   1  213.53    6.50
  -3  -3   1  208.98    6.51
   2   3  -1   77.77    2.53
   2   3  -1   78.38    2.50
   2   3  -1   79.04    2.51
   2   3  -1   80.72    2.49
   2   3  -1   79.58    2.51
   2   3  -1   78.91    2.50
   2   3  -1   81.11    2.48
   2   3  -1   77.51    2.50
  -2  -3   1   80.54    2.51
  -2  -3   1   80.20    2.49
  -2  -3   1   78.94    2.53
  -2  -3   1   77.61    2.50
  -2  -3   1   78.37    2.52
  -2  -3   1   76.33    2.51
  -2  -3   1   79.09    2.48
  -2  -3   1   78.99    2.52
  -2  -3   1   77.73    2.48
  -2  -3   1   78.99    2.50
  -2  -3   1   78.48    2.49
   1   3  -1   42.85    1.42
   1   3  -1   44.17    1.41
   1   3  -1   41.93    1.42
   1   3  -1   44.37    1.44
   1   3  -1   42.95    1.40
   1   3  -1   43.97    1.42
   1   3  -1   44.71    1.43
   1   3  -1   44.39    1.43
   1   3  -1   42.59    1.43
   1   3  -1   43.92    1.44
   1   3  -1   43.31    1.42
  -1  -3   1   43.11    1.43
  -1  -3   1   44.11    1.43
  -1  -3   1   43.17    1.41
  -1  -3   1   43.60    1.42
  -1  -3   1   42.84    1.42
  -1  -3   1   44.11    1.42
  -1  -3   1   44.15    1.43
  -1  -3   1   43.51    1.44
  -1  -3   1   44.66    1.41
  -1  -3   1   42.58    1.43
  -1  -3   1   42.89    1.45
   0   3  -1    0.31    0.09
   0   3  -1    0.33    0.09
   0   3  -1    0.58    0.12
   0   3  -1    0.47    0.11
   0   3  -1    0.52    0.12
   0   3  -1    0.49    0.10
   0   3  -1    0.45    0.10
   0   3  -1    0.26    0.10
   0   3  -1    0.42    0.11
   0   3  -1    0.74    0.16
   0   3  -1    0.70    0.12
   0  -3   1    0.50    0.11
   0  -3   1    0.45    0.10
   0  -3   1    0.38    0.12
   0  -3   1    0.40    0.10
   0  -3   1    0.62    0.13
   0  -3   1    0.47    0.10
   0  -3   1    0.54    0.11
   0  -3   1    0.45    0.11
   0  -3   1    0.45    0.13
   0  -3   1    0.63    0.11
   0  -3   1    0.57    0.11
  -1   3  -1    0.51    0.11
  -1   3  -1    0.61    0.11
  -1   3  -1    0.62    0.11
  -1   3  -1    0.63    0.16
  -1   3  -1    0.46    0.13
  -1   3  -1    0.52    0.11
  -1   3  -1    0.56    0.11
  -1   3  -1    0.69    0.12
  -1   3  -1    0.65    0.13
  -1   3  -1    0.41    0.12
   1  -3   1    0.90    0.12
   1  -3   1    0.49    0.11
   1  -3   1    0.50    0.11
   1  -3   1    0.72    0.13
   1  -3   1    0.70    0.13
   1  -3   1    0.59    0.11
   1  -3   1    0.46    0.14
   1  -3   1    0.41    0.10
   1  -3   1    0.47    0.10
   1  -3   1    0.43    0.14
   1  -3   1    0.41    0.11
  -2   3  -1    4.97    0.24
  -2   3  -1    4.11    0.23
  -2   3  -1    4.90    0.26
  -2   3  -1    4.65    0.24
  -2   3  -1    4.75    0.27
  -2   3  -1    5.44    0.26
  -2   3  -1    4.94    0.28
  -2   3  -1    5.05    0.24
  -2   3  -1    4.95    0.30
  -2   3  -1    4.71    0.25
  -2   3  -1    4.62    0.31
   2  -3   1    4.59    0.25
   2  -3   1    4.86    0.26
   2  -3   1    5.14    0.30
   2  -3   1    5.19    0.25
   2  -3   1    5.12    0.30
   2  -3   1    4.64    0.24
   2  -3   1    4.90    0.23
   2  -3   1    4.89    0.28
   2  -3   1    5.11    0.25
   2  -3   1    4.51    0.27
   2  -3   1    4.98    0.27
   2  -3   1    4.71    0.25
   2  -3   1    4.86    0.23
  -3   3  -1   30.60    1.04
  -3   3  -1   31.28    1.14
  -3   3  -1   30.64    1.07
  -3   3  -1   31.81    1.04
  -3   3  -1   29.22    1.03
  -3   3  -1   32.15    1.04
  -3   3  -1   32.49    1.10
  -3   3  -1   31.81    1.06
  -3   3  -1   31.81    1.13
  -3   3  -1   32.79    1.03
   3  -3   1   30.92    1.08
   3  -3   1   31.78    1.10
   3  -3   1   33.19    1.05
   3  -3   1   31.03    1.06
   3  -3   1   33.30    1.13
   3  -3   1   29.36    1.05
   3  -3   1   29.90    1.05
   3  -3   1   29.69    1.08
   3  -3   1   30.15    1.05
   3  -3   1   30.67    1.04
   3  -3   1   33.27    1.08
  -4   3  -1   24.49    0.84
  -4   3  -1   26.39    1.00
  -4   3  -1   23.76    0.85
  -4   3  -1   24.66    0.85
  -4   3  -1   26.12    0.97
  -4   3  -1   25.24    1.09
  -4   3  -1   24.04    0.93
   4  -3   1   23.22    0.89
   4  -3   1   23.36    0.86
   4  -3   1   25.47    0.89
   4  -3   1   24.11    0.89
   4  -3   1   25.43    0.87
   4  -3   1   24.32    0.92
   4  -3   1   25.44    0.86
   4  -3   1   25.02    0.85
   4  -3   1   26.58    0.95
   4  -3   1   24.61    0.86
  -5   3  -1    5.78    0.46
  -5   3  -1    5.04    0.37
  -5   3  -1    5.11    0.49
  -5   3  -1    5.81    0.39
   5  -3   1    6.85    0.40
   5  -3   1    5.33    0.29
   5  -3   1    5.81    0.32
   5  -3   1    5.45    0.32
   5  -3   1    5.49    0.29
   5  -3   1    5.40    0.37
   5  -3   1    5.24    0.36
   5  -3   1    5.09    0.29
   5  -3   1    5.19    0.29
  -6   3  -1    0.63    0.33
  -6   3  -1    0.65    0.22
  -6   3  -1    0.44    0.29
  -6   3  -1    0.69    0.22
   6  -3   1    0.61    0.14
   6  -3   1    0.47    0.20
   6  -3   1    0.43    0.18
   6  -3   1    0.48    0.17
   6  -3   1    0.43    0.15
   6  -3   1    0.49    0.13
  -7   3  -1    6.91    0.61
  -7   3  -1    7.23    0.51
  -7   3  -1    8.42    0.76
   7  -3   1    7.93    0.43
   7  -3   1    7.90    0.41
   7  -3   1    8.19    0.51
   7  -3   1    7.40    0.37
   7  -3   1    8.41    0.49
   7  -3   1    6.94    0.37
  -8   3  -1   19.70    1.05
  -8   3  -1   19.13    0.91
  -8   3  -1   19.63    1.22
   8  -3   1   19.95    0.77
   8  -3   1   18.44    0.89
   8  -3   1   19.33    0.77
   8  -3   1   19.43    0.87
   8  -3   1   20.03    0.81
  -9   3  -1    2.65    0.64
  -9   3  -1    3.07    0.55
  -9   3  -1    3.35    0.47
   9  -3   1    3.13    0.29
   9  -3   1    3.27    0.31
   9  -3   1    3.00    0.33
   9  -3   1    3.59    0.42
   9  -3   1    2.90    0.40
 -10   3  -1    0.19    0.52
 -10   3  -1   -0.07    0.28
 -10   3  -1    0.45    0.44
  10  -3   1    0.06    0.26
  10  -3   1    0.24    0.19
  10  -3   1    0.12    0.27
 -11   3  -1    0.27    0.47
 -11   3  -1    0.01    0.33
 -11   3  -1   -0.09    0.60
  11  -3   1    0.08    0.30
  11  -3   1   -0.07    0.27
 -12   3  -1    0.03    0.51
 -12   3  -1    0.66    0.74
  12  -3   1    0.10    0.33
 -13   3  -1   -1.12    0.73
 -13   3  -1   -0.39    0.57
  13  -3   1    0.25    0.44
 -14  -2   1    0.53    0.41
 -14  -2   1    0.77    0.72
  13   2  -1    0.82    0.45
 -13  -2   1    0.13    0.36
 -13  -2   1    0.97    0.69
 -13  -2   1    0.29    0.34
  12   2  -1    3.98    0.41
  12   2  -1    3.63    0.47
  12   2  -1    4.06    0.51
 -12  -2   1    4.04    0.53
 -12  -2   1    4.84    0.65
 -12  -2   1    5.51    0.95
  11   2  -1    8.41    0.60
  11   2  -1    7.73    0.50
  11   2  -1    8.03    0.60
 -11  -2   1    9.02    0.69
 -11  -2   1    8.62    0.73
 -11  -2   1    7.37    0.61
 -11  -2   1    9.44    1.08
  10   2  -1    3.14    0.40
  10   2  -1    4.49    0.47
  10   2  -1    4.35    0.38
 -10  -2   1    4.74    0.75
 -10  -2   1    3.29    0.43
 -10  -2   1    3.02    0.43
 -10  -2   1    3.21    0.49
 -10  -2   1    3.36    0.45
   9   2  -1    7.47    0.51
  -9  -2   1    7.15    0.56
  -9  -2   1    7.16    0.50
  -9  -2   1    7.07    0.52
  -9  -2   1    7.97    0.59
  -9  -2   1    8.12    0.78
   8   2  -1    9.53    0.55
   8   2  -1    9.77    0.55
  -8  -2   1   10.03    0.54
  -8  -2   1   10.04    0.76
  -8  -2   1   10.58    0.58
  -8  -2   1   10.35    0.62
  -8  -2   1   10.04    0.62
   7   2  -1   18.01    0.62
   7   2  -1   18.69    0.63
   7   2  -1   18.28    0.79
   7   2  -1   20.15    0.75
   7   2  -1   19.13    0.81
  -7  -2   1   18.18    0.99
  -7  -2   1   19.53    0.86
  -7  -2   1   18.12    0.77
  -7  -2   1   19.26    0.85
  -7  -2   1   18.99    0.82
   6   2  -1   39.62    1.43
   6   2  -1   43.67    1.53
   6   2  -1   43.84    1.38
   6   2  -1   42.83    1.37
   6   2  -1   44.08    1.52
  -6  -2   1   43.96    1.48
  -6  -2   1   44.41    1.52
  -6  -2   1   46.59    1.57
  -6  -2   1   42.86    1.87
  -6  -2   1   41.76    1.54
   5   2  -1    1.04    0.09
   5   2  -1    1.02    0.12
   5   2  -1    1.16    0.11
   5   2  -1    1.07    0.10
   5   2  -1    0.92    0.19
   5   2  -1    0.99    0.17
   5   2  -1    1.08    0.13
   5   2  -1    1.00    0.16
  -5  -2   1    1.21    0.18
  -5  -2   1    1.22    0.23
  -5  -2   1    1.16    0.29
  -5  -2   1    1.06    0.19
  -5  -2   1    1.31    0.20
   4   2  -1    6.46    0.25
   4   2  -1    7.05    0.29
   4   2  -1    6.37    0.33
   4   2  -1    6.41    0.26
   4   2  -1    6.73    0.34
   4   2  -1    6.37    0.27
   4   2  -1    6.64    0.27
   4   2  -1    5.82    0.29
   4   2  -1    6.83    0.35
  -4  -2   1    6.52    0.44
  -4  -2   1    5.92    0.29
  -4  -2   1    6.25    0.35
   3   2  -1   13.37    0.50
   3   2  -1   14.33    0.55
   3   2  -1   14.30    0.51
   3   2  -1   14.88    0.51
   3   2  -1   14.05    0.52
   3   2  -1   14.07    0.50
   3   2  -1   14.31    0.49
   3   2  -1   13.57    0.55
   3   2  -1   14.56    0.49
   3   2  -1   14.47    0.50
  -3  -2   1   14.55    0.49
  -3  -2   1   14.89    0.49
  -3  -2   1   15.28    0.49
  -3  -2   1   14.81    0.46
  -3  -2   1   13.69    0.50
  -3  -2   1   13.43    0.63
  -3  -2   1   14.31    0.55
  -3  -2   1   13.30    0.56
  -3  -2   1   14.39    0.51
  -3  -2   1   15.02    0.54
   2   2  -1   74.98    2.35
   2   2  -1   75.17    2.32
   2   2  -1   74.38    2.31
   2   2  -1   73.96    2.30
   2   2  -1   74.51    2.35
   2   2  -1   71.98    2.33
   2   2  -1   75.07    2.31
   2   2  -1   73.88    2.32
   2   2  -1   73.14    2.33
   2   2  -1   74.06    2.31
   2   2  -1   73.94    2.32
  -2  -2   1   75.27    2.30
  -2  -2   1   72.03    2.34
  -2  -2   1   72.61    2.35
  -2  -2   1   71.59    2.31
  -2  -2   1   74.10    2.33
  -2  -2   1   75.12    2.30
  -2  -2   1   76.28    2.31
  -2  -2   1   70.69    2.30
  -2  -2   1   72.76    2.40
   1   2  -1  146.77    4.65
   1   2  -1  149.63    4.64
   1   2  -1  147.98    4.64
   1   2  -1  149.00    4.66
   1   2  -1  151.49    4.67
   1   2  -1  151.00    4.67
   1   2  -1  152.64    4.66
   1   2  -1  151.94    4.64
   1   2  -1  152.91    4.65
  -1  -2   1  149.87    4.67
  -1  -2   1  147.60    4.65
  -1  -2   1  147.34    4.66
  -1  -2   1  146.02    4.64
  -1  -2   1  150.01    4.65
  -1  -2   1  149.92    4.64
  -1  -2   1  151.29    4.65
  -1  -2   1  150.23    4.67
  -1  -2   1  150.50    4.64
  -1  -2   1  159.43    4.65
   0   2  -1    0.18    0.09
   0   2  -1    0.09    0.09
   0   2  -1    0.34    0.11
   0   2  -1    0.24    0.10
   0   2  -1    0.22    0.12
   0   2  -1    0.02    0.10
   0   2  -1   -0.08    0.09
   0   2  -1    0.06    0.07
   0   2  -1    0.26    0.08
   0   2  -1    0.16    0.09
   0   2  -1    0.20    0.09
   0  -2   1    0.13    0.10
   0  -2   1    0.04    0.07
   0  -2   1    0.04    0.10
   0  -2   1    0.08    0.09
   0  -2   1    0.34    0.09
   0  -2   1   -0.03    0.08
   0  -2   1    0.15    0.08
   0  -2   1    0.12    0.08
   0  -2   1    0.05    0.09
   0  -2   1    0.03    0.10
   0  -2   1    0.18    0.09
   0  -2   1    0.09    0.07
  -1   2  -1    3.12    0.19
  -1   2  -1    3.22    0.19
  -1   2  -1    3.42    0.18
  -1   2  -1    3.18    0.18
  -1   2  -1    3.25    0.17
  -1   2  -1    3.40    0.18
  -1   2  -1    3.43    0.18
  -1   2  -1    3.11    0.17
  -1   2  -1    3.35    0.23
  -1   2  -1    3.28    0.18
  -1   2  -1    3.01    0.18
  -1   2  -1    3.43    0.22
   1  -2   1    3.34    0.17
   1  -2   1    3.28    0.21
   1  -2   1    3.39    0.18
   1  -2   1    3.23    0.19
   1  -2   1    3.11    0.17
   1  -2   1    3.25    0.17
   1  -2   1    3.23    0.21
   1  -2   1    3.30    0.20
   1  -2   1    3.12    0.20
   1  -2   1    3.28    0.17
   1  -2   1    3.45    0.19
   1  -2   1    3.63    0.18
  -2   2  -1    1.49    0.13
  -2   2  -1    1.45    0.13
  -2   2  -1    1.28    0.15
  -2   2  -1    1.42    0.17
  -2   2  -1    1.27    0.12
  -2   2  -1    1.21    0.13
  -2   2  -1    1.66    0.13
  -2   2  -1    1.60    0.13
  -2   2  -1    1.32    0.15
  -2   2  -1    1.30    0.12
   2  -2   1    1.39    0.17
   2  -2   1    1.30    0.14
   2  -2   1    1.66    0.13
   2  -2   1    1.23    0.12
   2  -2   1    1.67    0.14
   2  -2   1    1.49    0.13
   2  -2   1    1.42    0.17
   2  -2   1    1.36    0.12
   2  -2   1    1.16    0.15
   2  -2   1    1.45    0.16
   2  -2   1    1.16    0.12
   2  -2   1    1.69    0.19
   2  -2   1    1.11    0.12
  -3   2  -1   52.03    1.70
  -3   2  -1   54.99    1.70
  -3   2  -1   53.77    1.75
  -3   2  -1   54.97    1.80
  -3   2  -1   50.56    1.69
  -3   2  -1   50.88    1.75
  -3   2  -1   50.26    1.70
  -3   2  -1   56.32    1.83
  -3   2  -1   54.16    1.71
  -3   2  -1   54.68    1.67
  -3   2  -1   53.92    1.69
  -3   2  -1   54.02    1.85
   3  -2   1   53.69    1.70
   3  -2   1   54.69    1.70
   3  -2   1   56.56    1.78
   3  -2   1   53.12    1.71
   3  -2   1   51.97    1.71
   3  -2   1   52.69    1.77
   3  -2   1   52.99    1.76
   3  -2   1   52.25    1.70
   3  -2   1   53.68    1.72
   3  -2   1   53.41    1.73
   3  -2   1   52.44    1.72
   3  -2   1   54.85    1.75
  -4   2  -1   21.98    0.80
  -4   2  -1   21.04    0.82
  -4   2  -1   20.77    0.73
  -4   2  -1   21.33    0.93
  -4   2  -1   20.25    0.84
   4  -2   1   22.35    0.74
   4  -2   1   20.71    0.75
   4  -2   1   21.75    0.72
   4  -2   1   20.47    0.73
   4  -2   1   20.75    0.72
   4  -2   1   20.91    0.74
   4  -2   1   21.64    0.82
   4  -2   1   20.85    0.73
   4  -2   1   22.26    0.79
   4  -2   1   21.65    0.80
   4  -2   1   20.64    0.73
   4  -2   1   20.31    0.78
  -5   2  -1   12.50    0.59
  -5   2  -1   14.18    0.77
  -5   2  -1   13.53    0.61
  -5   2  -1   12.33    0.65
   5  -2   1   14.16    0.61
   5  -2   1   14.68    0.53
   5  -2   1   13.94    0.53
   5  -2   1   13.59    0.50
   5  -2   1   13.05    0.58
  -6   2  -1    6.34    0.57
  -6   2  -1    5.37    0.50
  -6   2  -1    5.38    0.39
   6  -2   1    5.38    0.27
   6  -2   1    5.45    0.29
   6  -2   1    6.00    0.37
   6  -2   1    5.62    0.30
   6  -2   1    6.18    0.40
   6  -2   1    6.10    0.30
   6  -2   1    5.40    0.28
   6  -2   1    5.70    0.31
  -7   2  -1    0.82    0.36
  -7   2  -1    1.08    0.32
   7  -2   1    0.82    0.15
   7  -2   1    0.92    0.16
   7  -2   1    0.64    0.22
   7  -2   1    0.81    0.13
   7  -2   1    1.42    0.26
   7  -2   1    1.16    0.30
  -8   2  -1    5.78    0.75
  -8   2  -1    5.65    0.47
  -8   2  -1    6.31    0.64
   8  -2   1    6.57    0.46
   8  -2   1    6.96    0.46
   8  -2   1    5.52    0.30
   8  -2   1    6.89    0.36
  -9   2  -1    6.02    0.82
  -9   2  -1    6.95    0.55
  -9   2  -1    6.64    0.69
   9  -2   1    6.45    0.47
   9  -2   1    5.99    0.36
   9  -2   1    6.29    0.37
   9  -2   1    5.95    0.48
 -10   2  -1    2.47    0.44
 -10   2  -1    2.41    0.69
 -10   2  -1    1.52    0.49
  10  -2   1    2.43    0.37
  10  -2   1    2.22    0.37
 -11   2  -1    0.80    0.36
 -11   2  -1    0.44    0.47
 -11   2  -1    1.07    0.64
  11  -2   1    0.72    0.29
  11  -2   1    0.89    0.31
 -12   2  -1   -0.26    0.33
 -12   2  -1   -0.05    0.62
 -12   2  -1    1.34    0.58
  12  -2   1    0.13    0.32
  12  -2   1   -0.25    0.27
 -13   2  -1    0.92    0.67
  13  -2   1    1.02    0.45
 -14  -1   1   -0.04    0.37
 -14  -1   1    0.49    0.78
  13   1  -1    0.62    0.36
 -13  -1   1    0.53    0.34
 -13  -1   1    0.40    0.70
 -13  -1   1    1.45    0.56
  12   1  -1    3.97    0.51
  12   1  -1    2.81    0.42
  12   1  -1    3.14    0.42
 -12  -1   1    3.32    0.61
 -12  -1   1    2.80    0.51
 -12  -1   1    3.48    0.83
  11   1  -1    7.70    0.47
  11   1  -1    6.96    0.59
  11   1  -1    7.28    0.55
 -11  -1   1    5.88    0.60
 -11  -1   1    8.10    0.80
 -11  -1   1    7.22    0.97
 -11  -1   1    7.23    0.64
  10   1  -1    3.61    0.42
  10   1  -1    3.45    0.44
  10   1  -1    3.40    0.33
 -10  -1   1    3.07    0.44
 -10  -1   1    3.16    0.69
 -10  -1   1    3.57    0.49
 -10  -1   1    3.29    0.41
 -10  -1   1    3.52    0.54
   9   1  -1   25.32    1.25
   9   1  -1   24.72    1.07
   9   1  -1   27.04    0.98
  -9  -1   1   25.69    1.09
  -9  -1   1   25.09    1.17
  -9  -1   1   26.78    1.42
  -9  -1   1   24.71    1.07
  -9  -1   1   25.50    1.13
   8   1  -1    0.13    0.18
  -8  -1   1    0.30    0.34
  -8  -1   1    0.27    0.22
  -8  -1   1    0.31    0.21
  -8  -1   1    0.05    0.19
   7   1  -1    9.60    0.53
  -7  -1   1    8.92    0.52
  -7  -1   1   10.24    0.57
  -7  -1   1    9.33    0.58
  -7  -1   1    9.12    0.72
  -7  -1   1    9.69    0.51
   6   1  -1   16.90    0.71
  -6  -1   1   14.74    0.73
  -6  -1   1   16.89    0.92
  -6  -1   1   16.93    0.68
  -6  -1   1   16.71    0.70
  -6  -1   1   16.67    0.73
   5   1  -1   42.33    1.45
  -5  -1   1   42.98    1.44
  -5  -1   1   41.53    1.48
  -5  -1   1   41.46    1.46
  -5  -1   1   39.69    1.59
  -5  -1   1   43.24    1.42
   4   1  -1    6.10    0.30
   4   1  -1    5.80    0.35
   4   1  -1    5.57    0.28
   4   1  -1    6.26    0.31
   4   1  -1    5.93    0.32
  -4  -1   1    6.07    0.45
  -4  -1   1    5.60    0.35
  -4  -1   1    5.70    0.31
  -4  -1   1    6.43    0.34
   3   1  -1    0.85    0.07
   3   1  -1    1.13    0.15
   3   1  -1    0.86    0.09
   3   1  -1    0.87    0.10
   3   1  -1    0.94    0.12
   3   1  -1    0.74    0.13
   3   1  -1    0.74    0.06
   3   1  -1    1.22    0.14
  -3  -1   1    0.71    0.12
  -3  -1   1    0.86    0.16
  -3  -1   1    0.99    0.14
  -3  -1   1    1.00    0.23
  -3  -1   1    0.88    0.14
   2   1  -1    2.32    0.11
   2   1  -1    2.14    0.18
   2   1  -1    2.15    0.12
   2   1  -1    2.53    0.13
   2   1  -1    2.50    0.12
   2   1  -1    2.16    0.13
   2   1  -1    2.26    0.13
   2   1  -1    1.98    0.14
   2   1  -1    2.16    0.15
   2   1  -1    2.08    0.17
  -2  -1   1    2.12    0.16
  -2  -1   1    2.29    0.17
  -2  -1   1    2.36    0.09
  -2  -1   1    2.05    0.13
  -2  -1   1    2.32    0.19
  -2  -1   1    2.07    0.12
  -2  -1   1    3.00    0.28
  -2  -1   1    2.38    0.12
  -2  -1   1    2.12    0.16
  -2  -1   1    2.07    0.14
   1   1  -1   28.32    0.97
   1   1  -1   29.37    0.96
   1   1  -1   30.79    0.95
   1   1  -1   28.86    0.94
   1   1  -1   29.09    0.93
   1   1  -1   30.70    0.95
   1   1  -1   27.51    0.99
   1   1  -1   29.93    0.94
   1   1  -1   29.08    0.94
   1   1  -1   29.43    0.95
   1   1  -1   30.03    0.95
  -1  -1   1   30.39    0.95
  -1  -1   1   29.78    0.95
  -1  -1   1   29.50    0.95
  -1  -1   1   30.42    0.94
  -1  -1   1   29.99    0.94
  -1  -1   1   29.13    0.97
  -1  -1   1   29.63    0.93
  -1  -1   1   30.36    0.96
  -1  -1   1   30.06    1.00
  -1  -1   1   31.11    0.94
   0   1  -1   66.96    2.11
   0   1  -1   70.18    2.10
   0   1  -1   66.86    2.10
   0   1  -1   66.89    2.10
   0   1  -1   65.42    2.10
   0   1  -1   68.05    2.10
   0   1  -1   67.65    2.10
   0   1  -1   66.84    2.11
   0   1  -1   67.33    2.11
   0   1  -1   66.79    2.10
   0   1  -1   67.69    2.10
   0  -1   1   69.40    2.10
   0  -1   1   67.99    2.10
   0  -1   1   67.48    2.10
   0  -1   1   67.68    2.10
   0  -1   1   67.09    2.10
   0  -1   1   66.98    2.11
   0  -1   1   68.21    2.12
   0  -1   1   68.82    2.11
   0  -1   1   65.58    2.10
   0  -1   1   67.33    2.10
   0  -1   1   67.48    2.11
  -1   1  -1   29.20    0.91
  -1   1  -1   26.86    0.91
  -1   1  -1   27.90    0.91
  -1   1  -1   27.32    0.91
  -1   1  -1   29.00    0.95
  -1   1  -1   28.07    0.90
  -1   1  -1   27.99    0.90
  -1   1  -1   29.61    0.93
  -1   1  -1   26.69    0.90
  -1   1  -1   27.72    0.92
   1  -1   1   28.14    0.90
   1  -1   1   28.66    0.90
   1  -1   1   28.84    0.92
   1  -1   1   29.03    0.91
   1  -1   1   28.51    0.93
   1  -1   1   28.32    0.92
   1  -1   1   28.29    0.91
   1  -1   1   27.82    0.92
   1  -1   1   29.95    0.93
   1  -1   1   27.75    0.91
   1  -1   1   28.59    0.91
   2  -1   1  618.93   18.97
  -3   1  -1   48.80    1.55
  -3   1  -1   47.49    1.59
  -3   1  -1   50.69    1.59
  -3   1  -1   50.83    1.58
  -3   1  -1   49.13    1.60
  -3   1  -1   47.88    1.61
  -3   1  -1   48.59    1.67
   3  -1   1   49.89    1.58
   3  -1   1   48.96    1.52
   3  -1   1   48.99    1.54
   3  -1   1   45.73    1.58
   3  -1   1   48.73    1.58
   3  -1   1   48.81    1.55
   3  -1   1   48.08    1.57
   3  -1   1   44.85    1.52
   3  -1   1   46.84    1.59
   3  -1   1   48.55    1.60
  -4   1  -1   89.88    2.98
  -4   1  -1   88.64    2.88
  -4   1  -1   88.99    2.86
  -4   1  -1   88.59    2.85
   4  -1   1   88.46    2.76
   4  -1   1   91.22    2.86
   4  -1   1   88.58    2.80
   4  -1   1   88.63    2.85
   4  -1   1   89.93    2.78
   4  -1   1   91.23    2.84
   4  -1   1   87.68    2.77
   4  -1   1   84.90    2.76
  -5   1  -1    6.18    0.42
  -5   1  -1    6.77    0.38
  -5   1  -1    6.59    0.49
  -5   1  -1    5.92    0.34
  -5   1  -1    6.66    0.37
   5  -1   1    6.37    0.32
   5  -1   1    6.23    0.25
   5  -1   1    6.24    0.29
   5  -1   1    6.14    0.25
   5  -1   1    6.28    0.26
   5  -1   1    6.72    0.37
   5  -1   1    6.58    0.35
  -6   1  -1    1.04    0.26
  -6   1  -1    1.01    0.20
  -6   1  -1    0.65    0.20
  -6   1  -1    0.99    0.21
  -6   1  -1    0.83    0.33
   6  -1   1    1.07    0.20
   6  -1   1    1.20    0.16
   6  -1   1    0.87    0.10
   6  -1   1    1.06    0.20
   6  -1   1    0.76    0.10
  -7   1  -1    1.40    0.24
  -7   1  -1    1.54    0.28
  -7   1  -1    1.63    0.41
  -7   1  -1    2.22    0.39
  -7   1  -1    1.72    0.29
   7  -1   1    2.28    0.28
   7  -1   1    1.88    0.21
   7  -1   1    2.26    0.29
   7  -1   1    1.41    0.12
   7  -1   1    1.46    0.18
   7  -1   1    1.27    0.13
  -8   1  -1    0.24    0.23
  -8   1  -1    0.43    0.37
  -8   1  -1    0.23    0.22
  -8   1  -1    0.41    0.31
  -8   1  -1    0.02    0.17
   8  -1   1    0.34    0.20
   8  -1   1    0.24    0.14
   8  -1   1    0.10    0.09
   8  -1   1    0.08    0.08
   8  -1   1    0.37    0.20
  -9   1  -1    2.40    0.47
  -9   1  -1    2.26    0.36
  -9   1  -1    1.53    0.30
  -9   1  -1    2.45    0.58
   9  -1   1    1.37    0.15
   9  -1   1    2.29    0.34
   9  -1   1    2.59    0.34
   9  -1   1    2.28    0.26
 -10   1  -1    2.12    0.52
 -10   1  -1    1.61    0.55
 -10   1  -1    1.57    0.35
  10  -1   1    1.97    0.40
  10  -1   1    1.31    0.16
  10  -1   1    1.54    0.24
  10  -1   1    1.67    0.33
 -11   1  -1   -0.13    0.39
 -11   1  -1    0.62    0.40
 -11   1  -1    0.69    0.58
  11  -1   1    0.47    0.28
  11  -1   1    0.15    0.26
  11  -1   1    0.57    0.21
  11  -1   1    0.60    0.27
 -12   1  -1    0.65    0.39
 -12   1  -1    0.40    0.47
 -12   1  -1    0.71    0.72
  12  -1   1    0.04    0.29
  12  -1   1    0.78    0.36
  12  -1   1    0.65    0.32
 -13   1  -1    2.70    0.66
 -13   1  -1    2.91    0.92
  13  -1   1    2.19    0.47
  13   0  -1   -0.03    0.35
 -13   0   1   -0.09    0.46
 -13   0   1    0.56    0.69
 -13   0   1    0.17    0.33
  12   0  -1    0.10    0.28
  12   0  -1   -0.20    0.29
 -12   0   1    0.36    0.64
 -12   0   1    0.18    0.35
 -12   0   1    0.24    0.47
  11   0  -1    0.62    0.31
  11   0  -1    0.26    0.23
 -11   0   1    0.35    0.58
 -11   0   1    0.25    0.29
 -11   0   1    0.61    0.42
  10   0  -1    7.76    0.44
  10   0  -1    8.61    0.62
 -10   0   1    8.50    0.61
 -10   0   1    8.48    0.72
 -10   0   1    9.54    1.14
 -10   0   1    8.51    0.62
   9   0  -1   28.38    1.01
   9   0  -1   29.31    1.19
  -9   0   1   24.87    1.13
  -9   0   1   27.05    1.17
  -9   0   1   27.63    1.26
  -9   0   1   27.43    1.15
  -9   0   1   26.66    1.46
   8   0  -1    2.51    0.24
  -8   0   1    2.11    0.51
  -8   0   1    2.33    0.34
  -8   0   1    2.15    0.40
  -8   0   1    2.28    0.34
  -8   0   1    1.98    0.31
   7   0  -1    9.54    0.42
   7   0  -1    9.53    0.44
  -7   0   1   10.33    0.75
  -7   0   1    9.45    0.60
  -7   0   1    9.14    0.53
  -7   0   1   10.76    0.54
  -7   0   1    9.06    0.53
   6   0  -1   32.55    1.09
  -6   0   1   32.04    1.14
  -6   0   1   28.59    1.33
  -6   0   1   30.03    1.15
  -6   0   1   30.78    1.13
  -6   0   1   29.35    1.19
   5   0  -1   64.64    2.06
  -5   0   1   63.10    2.10
  -5   0   1   65.06    2.13
  -5   0   1   62.94    2.30
  -5   0   1   63.39    2.10
  -5   0   1   62.38    2.16
   4   0  -1   10.92    0.45
   4   0  -1   10.20    0.44
  -4   0   1   10.17    0.45
  -4   0   1   10.93    0.60
  -4   0   1   10.58    0.46
  -4   0   1   10.20    0.49
   3   0  -1    0.65    0.05
   3   0  -1    0.93    0.16
   3   0  -1    0.77    0.11
   3   0  -1    1.02    0.13
  -3   0   1    0.80    0.13
  -3   0   1    0.83    0.17
  -3   0   1    0.75    0.21
  -3   0   1    0.87    0.14
  -3   0   1    0.70    0.13
   2   0  -1    9.83    0.41
   2   0  -1    9.37    0.37
   2   0  -1   10.57    0.33
   2   0  -1   10.31    0.33
   2   0  -1   10.45    0.36
   2   0  -1   10.25    0.38
   2   0  -1   10.10    0.38
   2   0  -1   10.03    0.35
  -2   0   1    9.49    0.38
  -2   0   1    9.61    0.47
  -2   0   1   10.32    0.39
  -2   0   1   10.36    0.38
  -2   0   1    9.90    0.42
   1   0  -1   96.78    3.11
   1   0  -1   99.60    3.04
   1   0  -1   99.91    3.06
   1   0  -1  101.25    3.04
   1   0  -1   97.74    3.04
   1   0  -1  103.55    3.08
  -1   0   1  101.07    3.04
  -1   0   1   97.62    3.04
  -1   0   1   97.47    3.05
  -1   0   1   97.38    3.11
  -1   0   1   95.80    3.04
  -1   0   1   98.09    3.04
  -1   0   1   97.78    3.07
   0   0  -1    0.17    0.05
   0   0  -1    0.16    0.06
   0   0  -1    0.13    0.04
   0   0  -1    0.18    0.05
   0   0  -1    0.15    0.04
   0   0   1    0.02    0.04
   0   0   1    0.13    0.04
   0   0   1    0.17    0.05
   0   0   1    0.08    0.05
   0   0   1    0.22    0.04
  -1   0  -1   27.85    0.90
  -1   0  -1   29.07    0.89
  -1   0  -1   26.88    0.89
   1   0   1   28.20    0.89
   1   0   1   27.66    0.89
   1   0   1   27.21    0.90
   1   0   1   28.86    0.91
   1   0   1   27.73    0.90
   1   0   1   29.64    0.89
   1   0   1   28.99    0.90
   1   0   1   28.20    0.89
  -2   0  -1   13.60    0.53
  -2   0  -1   13.91    0.50
  -2   0  -1   14.10    0.50
  -2   0  -1   13.55    0.49
  -2   0  -1   13.62    0.50
   2   0   1   12.96    0.48
   2   0   1   14.50    0.53
   2   0   1   14.03    0.50
   2   0   1   14.06    0.46
   2   0   1   13.24    0.50
   2   0   1   12.98    0.49
   2   0   1   14.00    0.44
   2   0   1   13.65    0.48
   2   0   1   13.87    0.51
   2   0   1   13.90    0.46
   2   0   1   13.80    0.44
  -3   0  -1   27.24    0.92
  -3   0  -1   25.86    0.91
  -3   0  -1   26.16    0.90
  -3   0  -1   26.48    0.91
  -3   0  -1   26.73    0.97
   3   0   1   27.43    0.92
   3   0   1   25.88    0.90
   3   0   1   26.56    0.88
   3   0   1   25.17    0.91
   3   0   1   26.43    0.91
   3   0   1   25.49    0.90
  -4   0  -1    8.01    0.42
  -4   0  -1    7.22    0.45
  -4   0  -1    7.18    0.38
  -4   0  -1    6.07    0.35
  -4   0  -1    7.23    0.35
   4   0   1    7.35    0.36
   4   0   1    7.69    0.32
   4   0   1    6.88    0.34
   4   0   1    7.08    0.35
   4   0   1    7.33    0.36
   4   0   1    7.07    0.35
  -5   0  -1   18.63    0.74
  -5   0  -1   18.24    0.75
  -5   0  -1   18.08    0.86
  -5   0  -1   18.87    0.77
  -5   0  -1   18.66    0.75
   5   0   1   19.32    0.69
   5   0   1   19.79    0.73
   5   0   1   19.71    0.75
  -6   0  -1    5.33    0.49
  -6   0  -1    5.07    0.37
  -6   0  -1    5.53    0.41
  -6   0  -1    5.33    0.36
  -6   0  -1    5.68    0.37
   6   0   1    5.76    0.34
   6   0   1    5.99    0.31
   6   0   1    5.65    0.35
  -7   0  -1    5.69    0.40
  -7   0  -1    5.10    0.48
  -7   0  -1    5.45    0.56
  -7   0  -1    6.76    0.44
  -7   0  -1    5.00    0.40
   7   0   1    4.74    0.32
   7   0   1    5.56    0.37
   7   0   1    5.29    0.38
  -8   0  -1    4.17    0.59
  -8   0  -1    4.25    0.48
  -8   0  -1    3.49    0.36
  -8   0  -1    3.73    0.41
   8   0   1    4.81    0.41
   8   0   1    3.57    0.29
   8   0   1    3.99    0.35
   8   0   1    3.77    0.30
  -9   0  -1    2.82    0.46
  -9   0  -1    2.19    0.54
  -9   0  -1    3.20    0.40
  -9   0  -1    1.82    0.30
  -9   0  -1    3.32    0.43
   9   0   1    2.04    0.27
   9   0   1    2.51    0.28
   9   0   1    2.53    0.33
   9   0   1    2.49    0.32
 -10   0  -1    2.36    0.48
 -10   0  -1    2.57    0.40
 -10   0  -1    2.18    0.35
 -10   0  -1    3.02    0.44
 -10   0  -1    2.80    0.62
  10   0   1    2.26    0.31
  10   0   1    2.55    0.36
  10   0   1    2.44    0.29
  10   0   1    2.98    0.38
 -11   0  -1    3.29    0.73
 -11   0  -1    2.41    0.52
 -11   0  -1    2.07    0.41
 -11   0  -1    2.96    0.45
  11   0   1    3.22    0.40
  11   0   1    2.83    0.41
  11   0   1    2.67    0.39
 -12   0  -1    0.43    0.57
 -12   0  -1   -0.26    0.28
 -12   0  -1    0.51    0.45
  12   0   1    0.17    0.27
  12   0   1    0.16    0.28
  12   0   1    0.03    0.21
  12   0   1    0.03    0.28
 -13   0  -1   -0.26    0.42
 -13   0  -1    0.74    0.39
 -13   0  -1   -0.02    0.66
  13   0   1   -0.16    0.29
 -14   0  -1   -0.36    0.70
  13  -1  -1    0.03    0.38
 -13   1   1    1.20    0.83
 -13   1   1    0.17    0.52
  12  -1  -1    0.24    0.31
  12  -1  -1    0.61    0.38
 -12   1   1   -0.07    0.67
 -12   1   1    0.77    0.51
  11  -1  -1    1.12    0.37
  11  -1  -1    1.52    0.33
 -11   1   1    1.97    0.39
 -11   1   1    2.46    0.72
 -11   1   1    1.38    0.52
  10  -1  -1    2.08    0.21
 -10   1   1    1.99    0.62
 -10   1   1    2.30    0.50
 -10   1   1    3.55    0.45
   9  -1  -1    6.11    0.31
  -9   1   1    6.50    0.84
  -9   1   1    6.27    0.51
  -9   1   1    6.17    0.66
  -9   1   1    5.33    0.49
   8  -1  -1    1.84    0.24
   8  -1  -1    1.60    0.16
   8  -1  -1    0.98    0.13
  -8   1   1    1.13    0.34
  -8   1   1    1.84    0.31
  -8   1   1    1.61    0.28
  -8   1   1    1.40    0.47
   7  -1  -1    0.06    0.09
   7  -1  -1   -0.09    0.12
   7  -1  -1   -0.01    0.07
  -7   1   1    0.13    0.30
  -7   1   1   -0.09    0.17
  -7   1   1   -0.04    0.24
  -7   1   1    0.13    0.17
   6  -1  -1    1.02    0.11
   6  -1  -1    0.81    0.10
   6  -1  -1    1.13    0.17
   6  -1  -1    0.79    0.15
  -6   1   1    1.01    0.21
  -6   1   1    1.07    0.28
  -6   1   1    0.56    0.27
  -6   1   1    1.22    0.24
  -6   1   1    1.11    0.21
   5  -1  -1   10.11    0.41
   5  -1  -1    9.11    0.35
   5  -1  -1    9.88    0.37
   5  -1  -1    9.66    0.42
   5  -1  -1    9.97    0.38
   5  -1  -1    8.94    0.35
   5  -1  -1    9.48    0.37
  -5   1   1    9.59    0.63
  -5   1   1    9.99    0.46
  -5   1   1    9.48    0.46
  -5   1   1    9.16    0.53
  -5   1   1    9.18    0.47
   4  -1  -1   39.62    1.41
   4  -1  -1   43.69    1.37
   4  -1  -1   43.61    1.40
   4  -1  -1   43.20    1.38
   4  -1  -1   43.16    1.36
   4  -1  -1   43.13    1.35
   4  -1  -1   42.14    1.44
   4  -1  -1   42.04    1.35
  -4   1   1   43.53    1.50
  -4   1   1   42.36    1.44
  -4   1   1   40.55    1.60
  -4   1   1   41.76    1.40
  -4   1   1   42.45    1.43
   3  -1  -1    9.46    0.34
   3  -1  -1    9.79    0.35
   3  -1  -1   10.07    0.41
   3  -1  -1    9.54    0.36
   3  -1  -1    9.80    0.36
   3  -1  -1    8.89    0.38
   3  -1  -1    9.44    0.41
   3  -1  -1    9.22    0.43
   3  -1  -1    9.52    0.37
   3  -1  -1    9.98    0.36
   3  -1  -1    9.43    0.34
   3  -1  -1    9.49    0.34
  -3   1   1    9.26    0.41
  -3   1   1    9.40    0.45
  -3   1   1    9.69    0.54
  -3   1   1    9.25    0.39
   2  -1  -1    9.64    0.39
   2  -1  -1    9.00    0.38
   2  -1  -1    9.76    0.38
   2  -1  -1    9.41    0.41
   2  -1  -1    9.35    0.36
   2  -1  -1    9.27    0.34
   2  -1  -1    9.99    0.35
   2  -1  -1   10.08    0.36
   2  -1  -1    9.90    0.35
   2  -1  -1   10.32    0.35
   2  -1  -1    9.45    0.34
   2  -1  -1    9.57    0.35
  -2   1   1    9.96    0.35
  -2   1   1   10.02    0.34
  -2   1   1    9.40    0.33
  -2   1   1    9.43    0.32
  -2   1   1    9.61    0.34
  -2   1   1    9.92    0.37
  -2   1   1   10.33    0.35
  -2   1   1    9.81    0.39
  -2   1   1    9.62    0.36
  -2   1   1    8.80    0.47
  -2   1   1    8.74    0.41
   1  -1  -1    7.64    0.28
   1  -1  -1    7.54    0.28
   1  -1  -1    7.59    0.31
   1  -1  -1    7.68    0.29
   1  -1  -1    8.09    0.28
   1  -1  -1    7.35    0.27
   1  -1  -1    7.60    0.28
   1  -1  -1    7.66    0.30
   1  -1  -1    7.62    0.31
   1  -1  -1    7.79    0.30
   1  -1  -1    7.92    0.29
  -1   1   1    7.15    0.32
  -1   1   1    7.77    0.38
  -1   1   1    7.72    0.27
  -1   1   1    7.63    0.28
  -1   1   1    7.82    0.28
  -1   1   1    7.44    0.28
  -1   1   1    7.66    0.32
  -1   1   1    7.54    0.28
  -1   1   1    7.35    0.28
  -1   1   1    7.67    0.29
  -1   1   1    7.88    0.29
   0  -1  -1   51.06    1.61
   0  -1  -1   51.82    1.60
   0  -1  -1   50.32    1.59
   0  -1  -1   51.19    1.62
   0  -1  -1   50.58    1.60
   0  -1  -1   52.43    1.61
   0  -1  -1   50.37    1.60
   0  -1  -1   51.41    1.61
   0  -1  -1   50.83    1.60
   0  -1  -1   52.30    1.60
   0   1   1   50.71    1.61
   0   1   1   50.71    1.61
   0   1   1   51.06    1.60
   0   1   1   51.03    1.60
   0   1   1   51.22    1.60
   0   1   1   52.87    1.61
   0   1   1   51.07    1.59
   0   1   1   51.69    1.60
   0   1   1   52.20    1.60
   0   1   1   49.84    1.60
  -1  -1  -1   10.73    0.37
  -1  -1  -1   10.79    0.36
  -1  -1  -1   10.49    0.37
  -1  -1  -1   10.91    0.37
  -1  -1  -1   10.99    0.38
  -1  -1  -1   10.50    0.37
  -1  -1  -1   10.86    0.38
  -1  -1  -1   10.76    0.36
   1   1   1   10.62    0.37
   1   1   1   11.11    0.37
   1   1   1   10.71    0.38
   1   1   1   10.86    0.36
   1   1   1   10.57    0.38
   1   1   1   10.69    0.37
   1   1   1   10.65    0.37
   1   1   1   10.87    0.37
  -2  -1  -1   20.44    0.69
  -2  -1  -1   20.57    0.65
  -2  -1  -1   19.40    0.68
  -2  -1  -1   19.27    0.67
  -2  -1  -1   18.96    0.63
  -2  -1  -1   20.10    0.66
  -2  -1  -1   20.05    0.66
  -2  -1  -1   20.46    0.64
  -2  -1  -1   19.51    0.69
  -2  -1  -1   20.10    0.64
  -2  -1  -1   19.73    0.71
   2   1   1   18.70    0.71
   2   1   1   19.58    0.64
   2   1   1   19.62    0.68
   2   1   1   20.10    0.64
   2   1   1   20.37    0.64
   2   1   1   20.32    0.65
   2   1   1   19.36    0.64
   2   1   1   20.61    0.66
   2   1   1   20.15    0.69
   2   1   1   20.70    0.66
   2   1   1   20.68    0.66
  -3  -1  -1    4.25    0.25
  -3  -1  -1    4.50    0.25
  -3  -1  -1    4.28    0.23
  -3  -1  -1    4.39    0.25
  -3  -1  -1    4.16    0.29
   3   1   1    4.41    0.25
   3   1   1    4.05    0.16
   3   1   1    4.23    0.20
   3   1   1    4.08    0.21
   3   1   1    4.60    0.23
   3   1   1    4.38    0.24
   3   1   1    4.39    0.16
   3   1   1    4.45    0.19
  -4  -1  -1    0.47    0.13
  -4  -1  -1    0.40    0.20
  -4  -1  -1    0.41    0.15
  -4  -1  -1    0.42    0.14
   4   1   1    0.59    0.13
   4   1   1    0.34    0.09
   4   1   1    0.36    0.10
   4   1   1    0.64    0.13
  -5  -1  -1    0.92    0.17
  -5  -1  -1    1.09    0.18
  -5  -1  -1    0.77    0.18
  -5  -1  -1    0.60    0.16
  -5  -1  -1    0.82    0.24
   5   1   1    0.76    0.13
   5   1   1    0.81    0.16
  -6  -1  -1    3.63    0.35
  -6  -1  -1    3.49    0.44
  -6  -1  -1    3.27    0.29
  -6  -1  -1    3.13    0.32
  -6  -1  -1    3.74    0.29
   6   1   1    3.35    0.23
   6   1   1    3.28    0.24
  -7  -1  -1    1.01    0.27
  -7  -1  -1    1.17    0.25
  -7  -1  -1    1.36    0.25
  -7  -1  -1    1.00    0.33
  -7  -1  -1    0.99    0.23
   7   1   1    1.12    0.21
   7   1   1    1.53    0.21
   7   1   1    0.95    0.17
  -8  -1  -1    0.42    0.25
  -8  -1  -1    0.24    0.19
  -8  -1  -1    0.28    0.32
  -8  -1  -1    0.42    0.20
  -8  -1  -1    0.43    0.22
   8   1   1    0.17    0.14
   8   1   1    0.22    0.17
   8   1   1    0.23    0.17
   8   1   1    0.23    0.16
   8   1   1    0.09    0.13
  -9  -1  -1    0.37    0.24
  -9  -1  -1    0.36    0.27
  -9  -1  -1   -0.10    0.20
  -9  -1  -1    0.27    0.38
  -9  -1  -1    0.02    0.20
   9   1   1    0.19    0.18
   9   1   1    0.09    0.18
   9   1   1    0.21    0.15
   9   1   1    0.21    0.20
   9   1   1    0.27    0.17
 -10  -1  -1    2.67    0.47
 -10  -1  -1    2.07    0.37
 -10  -1  -1    2.73    0.42
 -10  -1  -1    2.73    0.60
 -10  -1  -1    2.56    0.40
  10   1   1    2.77    0.40
  10   1   1    2.51    0.31
  10   1   1    2.37    0.31
  10   1   1    2.75    0.37
  10   1   1    2.15    0.32
 -11  -1  -1   -0.16    0.33
 -11  -1  -1   -0.10    0.26
 -11  -1  -1    0.13    0.25
 -11  -1  -1   -0.18    0.45
 -11  -1  -1    0.33    0.28
  11   1   1   -0.02    0.18
  11   1   1   -0.10    0.21
  11   1   1    0.02    0.21
  11   1   1   -0.07    0.21
 -12  -1  -1   -0.17    0.29
 -12  -1  -1   -0.01    0.29
 -12  -1  -1   -0.35    0.51
  12   1   1   -0.08    0.24
  12   1   1   -0.08    0.21
  12   1   1   -0.33    0.25
  12   1   1    0.06    0.24
  12   1   1   -0.26    0.20
 -13  -1  -1    0.82    0.69
 -13  -1  -1    1.32    0.45
 -13  -1  -1    0.70    0.48
  13   1   1    0.68    0.30
  13   1   1    0.64    0.32
 -14  -1  -1    1.06    0.55
  13  -2  -1    1.38    0.48
 -13   2   1    0.28    0.53
 -13   2   1    0.34    0.81
  12  -2  -1    0.25    0.38
  12  -2  -1    0.65    0.33
 -12   2   1    0.72    0.54
 -12   2   1    0.17    0.66
 -11   2   1   -0.15    0.55
 -11   2   1   -0.11    0.46
  10  -2  -1    1.70    0.23
  10  -2  -1    2.23    0.51
 -10   2   1    2.29    0.36
 -10   2   1    2.52    0.54
 -10   2   1    2.39    0.67
   9  -2  -1    8.67    0.50
   9  -2  -1   11.05    0.54
  -9   2   1   10.72    0.80
  -9   2   1    7.81    1.01
  -9   2   1   10.85    0.62
   8  -2  -1    4.39    0.36
   8  -2  -1    3.51    0.33
   8  -2  -1    3.66    0.27
   8  -2  -1    4.17    0.30
   8  -2  -1    3.30    0.27
  -8   2   1    3.07    0.50
  -8   2   1    4.31    0.42
  -8   2   1    4.15    0.47
  -8   2   1    2.69    0.57
   7  -2  -1    0.38    0.16
   7  -2  -1    0.39    0.17
   7  -2  -1    0.45    0.17
   7  -2  -1    0.23    0.12
  -7   2   1    0.82    0.38
  -7   2   1    0.31    0.21
  -7   2   1    0.10    0.17
  -7   2   1    0.20    0.30
   6  -2  -1    3.54    0.34
   6  -2  -1    3.29    0.28
   6  -2  -1    2.57    0.19
   6  -2  -1    2.91    0.20
   6  -2  -1    3.25    0.22
   6  -2  -1    3.52    0.25
  -6   2   1    2.37    0.39
  -6   2   1    2.68    0.28
  -6   2   1    2.82    0.51
  -6   2   1    3.28    0.35
   5  -2  -1    0.12    0.09
   5  -2  -1    0.10    0.08
   5  -2  -1    0.05    0.08
   5  -2  -1   -0.05    0.10
   5  -2  -1    0.15    0.11
   5  -2  -1    0.17    0.12
  -5   2   1    0.11    0.25
  -5   2   1    0.13    0.19
  -5   2   1    0.03    0.11
  -5   2   1    0.12    0.12
  -5   2   1   -0.11    0.13
   4  -2  -1   94.85    2.94
   4  -2  -1   91.65    2.94
   4  -2  -1   93.10    2.95
   4  -2  -1   93.56    2.97
   4  -2  -1   91.61    2.97
   4  -2  -1   87.67    3.00
   4  -2  -1   95.90    3.00
   4  -2  -1   99.11    3.02
   4  -2  -1   94.63    2.96
   4  -2  -1   95.20    2.97
  -4   2   1   92.39    3.03
  -4   2   1   95.41    3.01
  -4   2   1   93.29    3.21
  -4   2   1   99.46    3.10
  -4   2   1   91.24    2.98
   3  -2  -1   11.99    0.46
   3  -2  -1   11.47    0.45
   3  -2  -1   11.36    0.44
   3  -2  -1   12.04    0.49
   3  -2  -1   11.47    0.44
   3  -2  -1   11.78    0.46
   3  -2  -1   11.05    0.43
   3  -2  -1   11.83    0.43
   3  -2  -1   12.53    0.45
   3  -2  -1   11.13    0.42
  -3   2   1   11.78    0.39
  -3   2   1   11.11    0.42
  -3   2   1   11.46    0.49
  -3   2   1   11.98    0.54
  -3   2   1   11.58    0.47
  -3   2   1   10.84    0.42
  -3   2   1   11.99    0.63
  -3   2   1   11.05    0.45
  -3   2   1   12.76    0.44
  -3   2   1   11.31    0.45
   2  -2  -1    8.05    0.32
   2  -2  -1    9.26    0.36
   2  -2  -1    8.49    0.33
   2  -2  -1    7.79    0.36
   2  -2  -1    8.54    0.34
   2  -2  -1    7.20    0.37
   2  -2  -1    8.22    0.31
   2  -2  -1    8.38    0.32
   2  -2  -1    8.29    0.35
   2  -2  -1    8.13    0.33
   2  -2  -1    8.09    0.36
  -2   2   1    8.27    0.32
  -2   2   1    7.82    0.39
  -2   2   1    8.34    0.32
  -2   2   1    8.35    0.31
  -2   2   1    8.26    0.34
  -2   2   1    8.36    0.34
  -2   2   1    8.24    0.31
  -2   2   1    8.02    0.35
  -2   2   1    8.49    0.47
  -2   2   1    8.64    0.38
  -2   2   1    7.84    0.31
   1  -2  -1   18.51    0.65
   1  -2  -1   18.50    0.62
   1  -2  -1   17.64    0.61
   1  -2  -1   16.87    0.63
   1  -2  -1   18.42    0.63
   1  -2  -1   18.71    0.64
   1  -2  -1   18.08    0.62
   1  -2  -1   17.80    0.62
   1  -2  -1   18.24    0.61
   1  -2  -1   17.49    0.63
  -1   2   1   17.68    0.61
  -1   2   1   17.98    0.62
  -1   2   1   18.44    0.62
  -1   2   1   17.25    0.62
  -1   2   1   17.88    0.61
  -1   2   1   17.28    0.63
  -1   2   1   18.60    0.65
  -1   2   1   18.01    0.63
  -1   2   1   18.10    0.65
  -1   2   1   18.29    0.61
   0  -2  -1   51.60    1.79
   0  -2  -1   58.03    1.80
   0  -2  -1   57.32    1.79
   0  -2  -1   57.98    1.81
   0  -2  -1   57.00    1.80
   0  -2  -1   57.00    1.79
   0  -2  -1   57.01    1.78
   0  -2  -1   57.51    1.81
   0  -2  -1   57.37    1.81
   0  -2  -1   56.77    1.79
   0   2   1   55.74    1.78
   0   2   1   52.56    1.79
   0   2   1   55.62    1.80
   0   2   1   56.93    1.78
   0   2   1   57.94    1.80
   0   2   1   57.54    1.79
   0   2   1   58.01    1.79
   0   2   1   56.17    1.80
   0   2   1   57.58    1.81
  -1  -2  -1   12.38    0.43
  -1  -2  -1   10.55    0.41
  -1  -2  -1   11.33    0.43
  -1  -2  -1   11.49    0.40
  -1  -2  -1   11.77    0.41
  -1  -2  -1   11.69    0.44
  -1  -2  -1   11.57    0.41
  -1  -2  -1   11.09    0.42
  -1  -2  -1   11.34    0.42
  -1  -2  -1   11.75    0.42
   1   2   1   11.63    0.42
   1   2   1   11.20    0.41
   1   2   1   11.13    0.40
   1   2   1   11.28    0.43
   1   2   1   11.22    0.43
   1   2   1   11.73    0.43
   1   2   1   11.74    0.41
   1   2   1   11.79    0.41
   1   2   1   11.19    0.42
   1   2   1   11.38    0.43
   1   2   1   11.16    0.41
  -2  -2  -1   18.79    0.67
  -2  -2  -1   20.41    0.69
  -2  -2  -1   19.40    0.66
  -2  -2  -1   18.99    0.65
  -2  -2  -1   19.98    0.66
  -2  -2  -1   20.60    0.69
  -2  -2  -1   19.71    0.66
   2   2   1   19.41    0.67
   2   2   1   19.75    0.68
   2   2   1   19.60    0.68
   2   2   1   20.48    0.67
   2   2   1   20.45    0.69
   2   2   1   19.60    0.66
   2   2   1   19.50    0.65
   2   2   1   19.41    0.65
   2   2   1   19.69    0.66
  -3  -2  -1   16.02    0.61
  -3  -2  -1   16.41    0.56
  -3  -2  -1   16.67    0.54
  -3  -2  -1   16.29    0.57
  -3  -2  -1   17.03    0.55
  -3  -2  -1   16.30    0.53
  -3  -2  -1   16.05    0.60
  -3  -2  -1   14.14    0.52
  -3  -2  -1   16.00    0.59
  -3  -2  -1   15.72    0.64
  -3  -2  -1   16.14    0.57
  -3  -2  -1   16.30    0.55
   3   2   1   16.76    0.54
   3   2   1   15.28    0.60
   3   2   1   15.91    0.56
   3   2   1   16.01    0.58
   3   2   1   16.28    0.59
   3   2   1   16.86    0.56
   3   2   1   16.74    0.55
   3   2   1   16.77    0.55
  -4  -2  -1   14.24    0.58
  -4  -2  -1   14.53    0.59
  -4  -2  -1   15.22    0.56
  -4  -2  -1   13.60    0.54
  -4  -2  -1   13.41    0.63
   4   2   1   13.48    0.48
   4   2   1   14.52    0.50
   4   2   1   14.15    0.54
   4   2   1   14.54    0.56
   4   2   1   14.51    0.50
   4   2   1   13.22    0.54
   4   2   1   14.49    0.58
   4   2   1   14.51    0.48
  -5  -2  -1    5.51    0.32
  -5  -2  -1    6.23    0.43
  -5  -2  -1    6.27    0.37
  -5  -2  -1    6.19    0.36
  -5  -2  -1    6.36    0.35
   5   2   1    6.23    0.31
   5   2   1    6.24    0.34
   5   2   1    6.54    0.24
   5   2   1    6.82    0.26
   5   2   1    6.22    0.24
  -6  -2  -1    0.58    0.17
  -6  -2  -1    0.49    0.19
  -6  -2  -1    0.32    0.17
  -6  -2  -1    0.57    0.15
  -6  -2  -1    0.71    0.25
   6   2   1    0.65    0.14
  -7  -2  -1    8.00    0.51
  -7  -2  -1    9.29    0.64
  -7  -2  -1    9.69    0.54
  -7  -2  -1    9.48    0.55
  -7  -2  -1    8.90    0.49
   7   2   1    9.34    0.46
   7   2   1    9.84    0.50
  -8  -2  -1    3.59    0.37
  -8  -2  -1    3.35    0.40
  -8  -2  -1    2.79    0.36
  -8  -2  -1    3.06    0.38
  -8  -2  -1    3.04    0.51
   8   2   1    3.38    0.33
   8   2   1    3.39    0.35
   8   2   1    2.82    0.29
  -9  -2  -1    6.78    0.76
  -9  -2  -1    5.20    0.43
  -9  -2  -1    4.77    0.48
  -9  -2  -1    6.73    0.60
   9   2   1    4.41    0.37
   9   2   1    5.09    0.37
   9   2   1    5.11    0.41
 -10  -2  -1    0.74    0.32
 -10  -2  -1    1.20    0.33
 -10  -2  -1    0.59    0.25
 -10  -2  -1    0.72    0.28
 -10  -2  -1    0.80    0.45
  10   2   1    0.37    0.18
  10   2   1    0.71    0.23
  10   2   1    0.86    0.24
 -11  -2  -1   -0.01    0.26
 -11  -2  -1    0.30    0.34
 -11  -2  -1    0.04    0.25
 -11  -2  -1    0.58    0.31
  11   2   1    0.06    0.23
  11   2   1    0.05    0.19
  11   2   1    0.34    0.21
 -12  -2  -1   -0.08    0.27
 -12  -2  -1   -0.19    0.48
 -12  -2  -1    0.11    0.32
 -12  -2  -1   -0.18    0.35
 -12  -2  -1    0.28    0.29
  12   2   1   -0.02    0.23
  12   2   1   -0.02    0.21
  12   2   1   -0.22    0.22
  12   2   1   -0.08    0.22
 -13  -2  -1    0.72    0.46
 -13  -2  -1    1.12    0.41
 -13  -2  -1    1.14    0.36
 -13  -2  -1    0.87    0.70
 -13  -2  -1    0.70    0.35
  13   2   1    0.78    0.31
  13   2   1    0.70    0.29
  13   2   1    0.32    0.32
  13   2   1    0.71    0.30
 -14  -2  -1    0.78    0.43
 -14  -2  -1    1.66    0.77
 -12   3   1    2.52    0.70
 -11   3   1    1.39    0.56
 -11   3   1    1.22    0.70
  10  -3  -1    0.09    0.17
 -10   3   1    0.23    0.55
 -10   3   1   -0.21    0.41
   9  -3  -1    0.05    0.20
   9  -3  -1    0.31    0.19
   9  -3  -1    0.04    0.18
   9  -3  -1   -0.07    0.18
   9  -3  -1   -0.39    0.25
  -9   3   1    0.55    0.42
  -9   3   1   -0.23    0.46
   8  -3  -1    3.46    0.31
   8  -3  -1    3.30    0.34
   8  -3  -1    3.13    0.32
   8  -3  -1    3.33    0.30
   8  -3  -1    3.60    0.36
  -8   3   1    2.46    0.57
  -8   3   1    3.74    0.55
  -8   3   1    3.14    0.33
   7  -3  -1    0.39    0.18
   7  -3  -1    0.08    0.14
   7  -3  -1    0.02    0.15
   7  -3  -1    0.19    0.17
   7  -3  -1    0.19    0.17
  -7   3   1    0.13    0.35
  -7   3   1    0.00    0.31
  -7   3   1    0.19    0.17
  -7   3   1    0.17    0.20
   6  -3  -1    6.11    0.53
   6  -3  -1    6.58    0.35
   6  -3  -1    6.76    0.40
   6  -3  -1    6.95    0.39
   6  -3  -1    6.91    0.38
  -6   3   1    6.67    0.39
  -6   3   1    7.18    0.47
  -6   3   1    6.28    0.55
  -6   3   1    7.04    0.44
  -6   3   1    6.79    0.68
   5  -3  -1    3.48    0.26
   5  -3  -1    3.12    0.23
   5  -3  -1    3.37    0.28
   5  -3  -1    3.15    0.24
   5  -3  -1    3.68    0.24
   5  -3  -1    3.50    0.28
   5  -3  -1    3.07    0.25
   5  -3  -1    3.68    0.22
  -5   3   1    3.98    0.37
  -5   3   1    3.64    0.26
  -5   3   1    3.31    0.30
  -5   3   1    2.95    0.46
  -5   3   1    4.73    0.48
   4  -3  -1    0.52    0.11
   4  -3  -1    0.53    0.21
   4  -3  -1    0.70    0.12
   4  -3  -1    0.53    0.13
   4  -3  -1    0.64    0.15
   4  -3  -1    0.64    0.13
   4  -3  -1    0.61    0.15
   4  -3  -1    0.67    0.13
  -4   3   1    0.30    0.12
  -4   3   1    0.84    0.13
  -4   3   1    0.81    0.13
  -4   3   1    0.43    0.23
  -4   3   1    0.62    0.11
  -4   3   1    0.72    0.18
  -4   3   1    0.85    0.17
   3  -3  -1    1.98    0.16
   3  -3  -1    1.86    0.20
   3  -3  -1    2.07    0.16
   3  -3  -1    2.28    0.21
   3  -3  -1    1.88    0.20
   3  -3  -1    2.43    0.23
   3  -3  -1    2.30    0.18
   3  -3  -1    2.27    0.20
   3  -3  -1    1.97    0.14
  -3   3   1    2.58    0.29
  -3   3   1    2.15    0.20
  -3   3   1    2.74    0.27
  -3   3   1    2.59    0.35
  -3   3   1    2.10    0.17
  -3   3   1    2.13    0.19
  -3   3   1    2.20    0.15
  -3   3   1    1.87    0.14
  -3   3   1    1.94    0.14
   2  -3  -1    0.64    0.13
   2  -3  -1    0.74    0.13
   2  -3  -1    0.84    0.14
   2  -3  -1    0.98    0.15
   2  -3  -1    0.96    0.12
   2  -3  -1    0.98    0.15
   2  -3  -1    0.70    0.12
   2  -3  -1    0.54    0.14
   2  -3  -1    1.27    0.15
   2  -3  -1    1.43    0.18
   2  -3  -1    0.95    0.12
  -2   3   1    1.10    0.16
  -2   3   1    0.91    0.14
  -2   3   1    0.82    0.12
  -2   3   1    1.01    0.15
  -2   3   1    0.71    0.15
  -2   3   1    0.82    0.11
  -2   3   1    0.85    0.12
  -2   3   1    1.06    0.13
  -2   3   1    1.03    0.20
   1  -3  -1    2.41    0.20
   1  -3  -1    2.02    0.20
   1  -3  -1    2.15    0.18
   1  -3  -1    2.19    0.16
   1  -3  -1    2.08    0.17
   1  -3  -1    2.53    0.21
   1  -3  -1    2.77    0.25
   1  -3  -1    1.95    0.17
   1  -3  -1    2.39    0.17
   1  -3  -1    2.61    0.21
  -1   3   1    2.49    0.20
  -1   3   1    2.15    0.19
  -1   3   1    2.15    0.16
  -1   3   1    2.68    0.24
  -1   3   1    2.22    0.20
  -1   3   1    2.10    0.13
  -1   3   1    2.37    0.17
  -1   3   1    2.34    0.18
  -1   3   1    2.35    0.17
   0  -3  -1    2.22    0.19
   0  -3  -1    1.67    0.17
   0  -3  -1    1.89    0.18
   0  -3  -1    1.99    0.17
   0  -3  -1    2.14    0.20
   0  -3  -1    1.67    0.14
   0  -3  -1    2.01    0.20
   0  -3  -1    1.86    0.17
   0  -3  -1    1.77    0.16
   0  -3  -1    1.73    0.16
   0   3   1    1.70    0.15
   0   3   1    1.83    0.18
   0   3   1    1.76    0.16
   0   3   1    1.98    0.16
   0   3   1    1.90    0.18
   0   3   1    1.98    0.16
   0   3   1    2.13    0.19
   0   3   1    2.32    0.18
   0   3   1    1.69    0.13
   0   3   1    2.89    0.23
  -1  -3  -1    1.29    0.13
  -1  -3  -1    1.53    0.15
  -1  -3  -1    1.63    0.15
  -1  -3  -1    1.25    0.14
  -1  -3  -1    1.27    0.11
  -1  -3  -1    1.62    0.17
  -1  -3  -1    1.45    0.17
  -1  -3  -1    1.94    0.18
  -1  -3  -1    1.28    0.14
  -1  -3  -1    1.40    0.16
  -1  -3  -1    1.57    0.17
   1   3   1    1.20    0.13
   1   3   1    1.08    0.14
   1   3   1    1.30    0.14
   1   3   1    1.54    0.15
   1   3   1    1.54    0.16
   1   3   1    1.64    0.16
   1   3   1    1.76    0.18
   1   3   1    1.12    0.15
   1   3   1    1.80    0.18
   1   3   1    1.42    0.14
   1   3   1    1.22    0.11
  -2  -3  -1   18.55    0.66
  -2  -3  -1   18.02    0.64
  -2  -3  -1   18.66    0.63
  -2  -3  -1   18.64    0.66
  -2  -3  -1   18.23    0.64
  -2  -3  -1   17.07    0.63
  -2  -3  -1   17.98    0.65
  -2  -3  -1   18.18    0.65
  -2  -3  -1   17.04    0.62
  -2  -3  -1   17.79    0.65
   2   3   1   17.72    0.65
   2   3   1   18.27    0.62
   2   3   1   17.51    0.64
   2   3   1   18.99    0.64
   2   3   1   18.41    0.63
   2   3   1   17.35    0.63
   2   3   1   17.79    0.66
   2   3   1   18.07    0.65
   2   3   1   19.14    0.67
  -3  -3  -1    1.88    0.15
  -3  -3  -1    1.98    0.17
  -3  -3  -1    2.49    0.22
  -3  -3  -1    1.88    0.14
  -3  -3  -1    2.30    0.21
  -3  -3  -1    1.94    0.14
  -3  -3  -1    1.85    0.14
   3   3   1    1.90    0.14
   3   3   1    1.84    0.19
   3   3   1    1.78    0.14
   3   3   1    2.08    0.15
   3   3   1    1.76    0.16
   3   3   1    1.93    0.17
   3   3   1    1.75    0.15
   3   3   1    1.88    0.16
  -4  -3  -1   11.90    0.45
  -4  -3  -1   11.52    0.40
  -4  -3  -1   11.90    0.44
  -4  -3  -1   11.35    0.51
  -4  -3  -1   11.64    0.43
  -4  -3  -1   11.87    0.49
  -4  -3  -1   11.90    0.46
  -4  -3  -1   11.27    0.52
   4   3   1   11.65    0.48
   4   3   1   11.77    0.46
   4   3   1   12.65    0.44
   4   3   1   11.72    0.43
   4   3   1   11.78    0.44
   4   3   1   11.35    0.49
   4   3   1   12.17    0.45
   4   3   1   11.19    0.45
   4   3   1   11.65    0.47
  -5  -3  -1   51.95    1.66
  -5  -3  -1   49.95    1.79
  -5  -3  -1   51.91    1.72
  -5  -3  -1   51.13    1.73
   5   3   1   49.35    1.62
   5   3   1   49.90    1.61
   5   3   1   50.12    1.61
   5   3   1   48.75    1.68
   5   3   1   48.83    1.70
   5   3   1   50.34    1.62
   5   3   1   50.64    1.60
   5   3   1   48.87    1.68
  -6  -3  -1    1.87    0.26
  -6  -3  -1    1.68    0.23
  -6  -3  -1    1.94    0.24
  -6  -3  -1    1.60    0.25
  -6  -3  -1    1.35    0.29
   6   3   1    1.62    0.21
   6   3   1    1.66    0.16
   6   3   1    1.79    0.16
   6   3   1    1.43    0.13
   6   3   1    1.31    0.12
  -7  -3  -1    4.97    0.55
  -7  -3  -1    4.06    0.37
  -7  -3  -1    3.59    0.37
  -7  -3  -1    3.92    0.35
  -7  -3  -1    3.79    0.40
   7   3   1    3.58    0.20
   7   3   1    3.70    0.30
   7   3   1    3.76    0.22
   7   3   1    3.60    0.20
  -8  -3  -1   -0.02    0.29
  -8  -3  -1   -0.03    0.20
  -8  -3  -1    0.24    0.20
  -8  -3  -1    0.00    0.19
  -8  -3  -1    0.17    0.17
   8   3   1    0.20    0.14
   8   3   1    0.02    0.07
  -9  -3  -1    9.34    0.59
  -9  -3  -1    8.48    0.59
  -9  -3  -1    8.90    0.61
  -9  -3  -1    9.19    0.75
  -9  -3  -1    9.01    0.53
   9   3   1    8.64    0.50
   9   3   1    8.94    0.54
 -10  -3  -1    5.34    0.56
 -10  -3  -1    6.04    0.54
 -10  -3  -1    4.36    0.47
 -10  -3  -1    6.59    0.59
 -10  -3  -1    6.69    0.80
  10   3   1    5.27    0.43
  10   3   1    5.20    0.43
  10   3   1    4.97    0.40
 -11  -3  -1    0.97    0.62
 -11  -3  -1    0.57    0.35
 -11  -3  -1    1.46    0.40
 -11  -3  -1    0.60    0.32
 -11  -3  -1    0.66    0.27
  11   3   1    1.03    0.28
  11   3   1    1.29    0.39
  11   3   1    0.81    0.25
  11   3   1    1.74    0.32
 -12  -3  -1    0.66    0.31
 -12  -3  -1    1.49    0.60
 -12  -3  -1    1.61    0.40
 -12  -3  -1    0.89    0.43
  12   3   1    1.30    0.29
  12   3   1    0.91    0.32
  12   3   1    1.19    0.29
  12   3   1    0.89    0.30
 -13  -3  -1    1.25    0.42
 -13  -3  -1    1.55    0.43
 -13  -3  -1    1.15    0.69
 -13  -3  -1    1.64    0.39
  13   3   1    0.80    0.34
  13   3   1    1.09    0.32
  13   3   1    1.08    0.34
  13   3   1    1.15    0.33
 -14  -3  -1    0.84    0.41
 -14  -3  -1    2.18    0.50
 -14  -3  -1    2.43    0.80
 -14  -3  -1    1.54    0.42
  14   3   1    1.33    0.38
 -12   4   1    0.11    0.56
 -12   4   1   -0.03    0.74
 -11   4   1    0.07    0.53
 -11   4   1   -0.26    0.66
  10  -4  -1    3.68    0.42
  10  -4  -1    2.78    0.41
  10  -4  -1    3.44    0.39
 -10   4   1    2.70    0.64
 -10   4   1    3.24    0.87
   9  -4  -1    0.35    0.23
   9  -4  -1    0.32    0.24
   9  -4  -1    0.05    0.23
   9  -4  -1   -0.13    0.19
  -9   4   1   -0.09    0.39
  -9   4   1    1.16    0.59
   8  -4  -1    1.45    0.29
   8  -4  -1    1.25    0.27
   8  -4  -1    1.16    0.24
  -8   4   1    0.76    0.45
   7  -4  -1   -0.11    0.18
   7  -4  -1   -0.01    0.17
   7  -4  -1    0.06    0.18
   7  -4  -1    0.29    0.21
   7  -4  -1    0.18    0.14
   7  -4  -1    0.28    0.17
   7  -4  -1    0.44    0.21
  -7   4   1    0.25    0.23
  -7   4   1    0.30    0.44
  -7   4   1   -0.12    0.32
   6  -4  -1    2.16    0.27
   6  -4  -1    1.84    0.25
   6  -4  -1    1.87    0.28
   6  -4  -1    1.40    0.25
   6  -4  -1    1.99    0.23
   6  -4  -1    2.00    0.21
   6  -4  -1    2.36    0.25
  -6   4   1    2.08    0.42
  -6   4   1    2.00    0.30
  -6   4   1    1.72    0.50
   5  -4  -1   11.81    0.57
   5  -4  -1   11.65    0.49
   5  -4  -1   11.30    0.56
   5  -4  -1   11.66    0.51
   5  -4  -1   11.58    0.54
   5  -4  -1   11.31    0.54
   5  -4  -1   11.80    0.52
  -5   4   1   11.13    0.80
  -5   4   1   11.08    0.58
  -5   4   1   11.40    0.70
   4  -4  -1    0.00    0.14
   4  -4  -1    0.08    0.13
   4  -4  -1    0.12    0.14
   4  -4  -1    0.15    0.13
   4  -4  -1    0.10    0.12
   4  -4  -1   -0.17    0.09
   4  -4  -1    0.03    0.13
  -4   4   1    0.26    0.12
  -4   4   1    0.13    0.11
  -4   4   1   -0.10    0.25
  -4   4   1   -0.12    0.14
  -4   4   1    0.15    0.08
  -4   4   1   -0.01    0.07
  -4   4   1   -0.08    0.21
   3  -4  -1    4.32    0.30
   3  -4  -1    3.72    0.26
   3  -4  -1    4.24    0.30
   3  -4  -1    4.10    0.27
   3  -4  -1    4.37    0.29
   3  -4  -1    4.04    0.25
   3  -4  -1    4.65    0.29
  -3   4   1    3.92    0.25
  -3   4   1    4.11    0.30
  -3   4   1    4.33    0.54
  -3   4   1    4.47    0.37
  -3   4   1    4.13    0.23
  -3   4   1    5.11    0.33
  -3   4   1    3.56    0.23
   2  -4  -1   14.88    0.59
   2  -4  -1   17.18    0.65
   2  -4  -1   14.81    0.61
   2  -4  -1   15.15    0.59
   2  -4  -1   15.56    0.63
   2  -4  -1   14.62    0.60
   2  -4  -1   15.29    0.63
  -2   4   1   15.93    0.68
  -2   4   1   15.45    0.64
  -2   4   1   15.72    0.59
  -2   4   1   15.09    0.62
  -2   4   1   16.38    0.59
  -2   4   1   15.50    0.64
  -2   4   1   15.32    0.59
  -2   4   1   17.40    0.66
   1  -4  -1    1.77    0.19
   1  -4  -1    2.10    0.19
   1  -4  -1    2.11    0.21
   1  -4  -1    1.69    0.21
   1  -4  -1    1.94    0.18
   1  -4  -1    2.12    0.22
   1  -4  -1    1.87    0.21
   1  -4  -1    1.94    0.20
   1  -4  -1    1.55    0.18
  -1   4   1    2.14    0.22
  -1   4   1    2.35    0.21
  -1   4   1    1.79    0.19
  -1   4   1    1.99    0.18
  -1   4   1    1.85    0.22
  -1   4   1    1.91    0.20
  -1   4   1    2.02    0.21
  -1   4   1    1.93    0.14
  -1   4   1    2.35    0.25
   0  -4  -1    0.06    0.10
   0  -4  -1   -0.01    0.11
   0  -4  -1    0.03    0.10
   0  -4  -1    0.17    0.11
   0  -4  -1   -0.01    0.09
   0  -4  -1    0.10    0.10
   0  -4  -1    0.16    0.12
   0  -4  -1    0.09    0.11
   0  -4  -1    0.04    0.08
   0  -4  -1    0.04    0.09
   0   4   1    0.21    0.11
   0   4   1    0.18    0.08
   0   4   1    0.13    0.10
   0   4   1    0.21    0.09
   0   4   1    0.13    0.10
   0   4   1   -0.08    0.09
   0   4   1    0.14    0.10
   0   4   1    0.28    0.14
   0   4   1   -0.03    0.09
   0   4   1    0.17    0.10
  -1  -4  -1  105.89    3.36
  -1  -4  -1  109.16    3.45
  -1  -4  -1  111.15    3.43
  -1  -4  -1  105.93    3.40
  -1  -4  -1  109.16    3.41
  -1  -4  -1  106.99    3.43
  -1  -4  -1  104.61    3.43
  -1  -4  -1  112.21    3.45
  -1  -4  -1  106.89    3.42
  -1  -4  -1  104.02    3.44
   1   4   1  106.43    3.42
   1   4   1  109.47    3.44
   1   4   1  108.48    3.42
   1   4   1  107.63    3.43
   1   4   1  108.41    3.44
   1   4   1  111.56    3.36
   1   4   1  106.09    3.40
   1   4   1  111.85    3.43
   1   4   1  107.38    3.43
   1   4   1  110.55    3.44
   1   4   1  108.73    3.44
  -2  -4  -1    2.63    0.18
  -2  -4  -1    2.46    0.21
  -2  -4  -1    2.73    0.23
  -2  -4  -1    2.83    0.21
  -2  -4  -1    3.11    0.23
  -2  -4  -1    2.47    0.19
  -2  -4  -1    2.38    0.22
  -2  -4  -1    2.45    0.21
  -2  -4  -1    2.34    0.19
  -2  -4  -1    2.82    0.20
   2   4   1    2.68    0.19
   2   4   1    2.26    0.20
   2   4   1    2.74    0.18
   2   4   1    2.52    0.21
   2   4   1    2.68    0.22
   2   4   1    2.33    0.21
   2   4   1    2.62    0.19
   2   4   1    2.61    0.19
   2   4   1    2.73    0.24
   2   4   1    2.35    0.19
  -3  -4  -1   38.72    1.29
  -3  -4  -1   37.11    1.29
  -3  -4  -1   36.57    1.25
  -3  -4  -1   36.89    1.28
  -3  -4  -1   36.71    1.26
  -3  -4  -1   38.80    1.30
  -3  -4  -1   37.79    1.27
  -3  -4  -1   38.40    1.31
  -3  -4  -1   38.98    1.26
  -3  -4  -1   39.20    1.27
   3   4   1   39.48    1.27
   3   4   1   39.39    1.28
   3   4   1   38.21    1.28
   3   4   1   37.86    1.27
   3   4   1   37.32    1.30
   3   4   1   38.00    1.30
   3   4   1   39.33    1.30
   3   4   1   36.88    1.25
   3   4   1   38.29    1.28
   3   4   1   36.29    1.25
   3   4   1   37.84    1.28
  -4  -4  -1   30.34    1.01
  -4  -4  -1   30.26    1.01
  -4  -4  -1   30.98    1.03
  -4  -4  -1   28.98    1.02
  -4  -4  -1   30.44    1.02
  -4  -4  -1   29.50    1.03
  -4  -4  -1   30.30    1.10
   4   4   1   30.88    1.02
   4   4   1   28.28    1.03
   4   4   1   30.71    1.05
   4   4   1   30.02    1.08
   4   4   1   29.84    1.03
   4   4   1   31.12    1.09
   4   4   1   31.90    1.09
   4   4   1   29.82    1.01
  -5  -4  -1   39.08    1.41
  -5  -4  -1   37.83    1.38
  -5  -4  -1   38.70    1.28
  -5  -4  -1   37.67    1.24
  -5  -4  -1   39.90    1.33
  -5  -4  -1   39.30    1.31
   5   4   1   40.32    1.29
   5   4   1   38.67    1.32
   5   4   1   38.26    1.29
   5   4   1   41.31    1.38
   5   4   1   40.46    1.32
   5   4   1   39.10    1.35
   5   4   1   38.39    1.30
   5   4   1   40.88    1.32
  -6  -4  -1    6.08    0.40
  -6  -4  -1    6.84    0.35
  -6  -4  -1    6.64    0.43
   6   4   1    6.02    0.29
   6   4   1    6.20    0.32
   6   4   1    6.56    0.32
   6   4   1    6.21    0.31
   6   4   1    6.76    0.30
   6   4   1    5.85    0.29
   6   4   1    5.95    0.37
  -7  -4  -1   -0.01    0.17
  -7  -4  -1    0.05    0.22
  -7  -4  -1    0.23    0.17
  -7  -4  -1    0.25    0.16
   7   4   1    0.07    0.08
   7   4   1    0.06    0.11
   7   4   1    0.07    0.10
   7   4   1    0.10    0.15
   7   4   1    0.06    0.11
  -8  -4  -1    1.49    0.39
  -8  -4  -1    2.68    0.32
  -8  -4  -1    1.68    0.32
   8   4   1    2.33    0.22
   8   4   1    1.86    0.28
   8   4   1    1.91    0.19
   8   4   1    1.89    0.22
  -9  -4  -1    6.39    0.64
  -9  -4  -1    6.89    0.53
  -9  -4  -1    6.08    0.53
  -9  -4  -1    7.11    0.45
   9   4   1    6.99    0.46
   9   4   1    6.11    0.32
 -10  -4  -1   12.82    0.67
 -10  -4  -1   12.68    0.79
 -10  -4  -1   12.66    0.76
 -10  -4  -1   12.45    0.92
  10   4   1   12.43    0.51
  10   4   1   13.09    0.68
  10   4   1   13.68    0.71
 -11  -4  -1    0.61    0.54
 -11  -4  -1    0.58    0.26
 -11  -4  -1    0.53    0.25
 -11  -4  -1    0.11    0.29
  11   4   1    0.23    0.21
  11   4   1    0.24    0.24
  11   4   1    0.24    0.23
  11   4   1    0.45    0.12
 -12  -4  -1    2.65    0.68
 -12  -4  -1    1.75    0.36
 -12  -4  -1    2.61    0.47
 -12  -4  -1    1.78    0.70
  12   4   1    2.21    0.38
  12   4   1    2.75    0.40
  12   4   1    2.28    0.37
  12   4   1    2.12    0.39
 -13  -4  -1   -0.34    0.25
 -13  -4  -1    0.04    0.35
 -13  -4  -1   -0.89    0.46
 -13  -4  -1    0.40    0.30
  13   4   1    0.23    0.27
  13   4   1   -0.24    0.26
  13   4   1    0.17    0.27
 -14  -4  -1    2.59    0.55
 -14  -4  -1    1.68    0.43
 -14  -4  -1    1.65    0.49
 -14  -4  -1    3.82    0.88
  14   4   1    2.63    0.44
  14   4   1    1.37    0.47
 -11   5   1    0.08    0.80
 -11   5   1   -0.57    0.63
  10  -5  -1    2.13    0.37
  10  -5  -1    1.20    0.33
 -10   5   1    1.07    0.73
 -10   5   1    1.55    0.64
   9  -5  -1    3.33    0.40
   9  -5  -1    2.73    0.38
   9  -5  -1    3.38    0.41
   9  -5  -1    2.84    0.40
  -9   5   1    3.04    0.78
  -9   5   1    4.29    0.73
   8  -5  -1    0.00    0.23
   8  -5  -1    0.06    0.20
   8  -5  -1    0.31    0.25
   8  -5  -1   -0.01    0.21
   8  -5  -1    0.23    0.22
   8  -5  -1   -0.07    0.21
  -8   5   1    0.35    0.51
  -8   5   1    0.08    0.39
   7  -5  -1    0.91    0.22
   7  -5  -1    0.15    0.22
   7  -5  -1    0.45    0.25
   7  -5  -1    0.69    0.25
   7  -5  -1    0.65    0.22
   7  -5  -1    0.61    0.23
  -7   5   1    0.42    0.40
  -7   5   1    0.15    0.44
   6  -5  -1    2.21    0.27
   6  -5  -1    3.15    0.34
   6  -5  -1    3.29    0.35
   6  -5  -1    3.50    0.34
   6  -5  -1    2.95    0.35
   6  -5  -1    2.45    0.27
   6  -5  -1    2.84    0.34
  -6   5   1    1.51    0.47
  -6   5   1    2.79    0.38
  -6   5   1    3.43    0.53
   5  -5  -1    2.59    0.29
   5  -5  -1    2.58    0.32
   5  -5  -1    2.73    0.31
   5  -5  -1    2.92    0.29
   5  -5  -1    2.95    0.32
   5  -5  -1    3.00    0.33
  -5   5   1    2.42    0.44
  -5   5   1    2.48    0.34
  -5   5   1    2.34    0.24
  -5   5   1    2.17    0.52
  -5   5   1    2.20    0.25
   4  -5  -1   12.50    0.62
   4  -5  -1   12.03    0.54
   4  -5  -1   12.74    0.56
   4  -5  -1   12.27    0.61
   4  -5  -1   13.93    0.60
   4  -5  -1   13.76    0.60
   4  -5  -1   12.19    0.61
  -4   5   1   12.51    0.57
  -4   5   1   13.30    0.64
  -4   5   1   13.54    0.73
  -4   5   1   13.18    0.50
  -4   5   1   11.30    0.82
  -4   5   1   13.03    0.54
  -4   5   1   11.68    0.49
   3  -5  -1    1.04    0.19
   3  -5  -1    0.71    0.18
   3  -5  -1    1.00    0.19
   3  -5  -1    0.65    0.17
   3  -5  -1    0.63    0.18
   3  -5  -1    0.85    0.16
   3  -5  -1    1.25    0.22
  -3   5   1    0.42    0.17
  -3   5   1    1.05    0.24
  -3   5   1    0.73    0.17
  -3   5   1    0.76    0.21
  -3   5   1    1.11    0.29
  -3   5   1    0.65    0.14
   2  -5  -1    0.21    0.14
   2  -5  -1    0.57    0.17
   2  -5  -1    0.31    0.15
   2  -5  -1    0.15    0.12
   2  -5  -1    0.47    0.16
   2  -5  -1    0.13    0.13
   2  -5  -1    0.48    0.15
  -2   5   1    0.25    0.16
  -2   5   1    0.13    0.11
  -2   5   1    0.14    0.16
  -2   5   1    0.13    0.09
  -2   5   1    0.47    0.21
  -2   5   1    0.24    0.13
  -2   5   1    0.26    0.13
  -2   5   1    0.09    0.11
   1  -5  -1    4.29    0.27
   1  -5  -1    4.33    0.28
   1  -5  -1    3.84    0.25
   1  -5  -1    4.10    0.28
   1  -5  -1    3.99    0.30
   1  -5  -1    4.39    0.30
   1  -5  -1    4.08    0.31
  -1   5   1    4.19    0.30
  -1   5   1    4.16    0.31
  -1   5   1    3.71    0.32
  -1   5   1    4.49    0.32
  -1   5   1    3.65    0.26
  -1   5   1    4.18    0.27
  -1   5   1    3.89    0.22
   0  -5  -1   19.67    0.76
   0  -5  -1   20.17    0.81
   0  -5  -1   22.07    0.79
   0  -5  -1   20.13    0.79
   0  -5  -1   22.39    0.82
   0  -5  -1   19.96    0.81
   0  -5  -1   21.04    0.74
   0  -5  -1   20.81    0.79
   0   5   1   19.70    0.76
   0   5   1   20.67    0.81
   0   5   1   20.11    0.80
   0   5   1   21.09    0.81
   0   5   1   20.20    0.78
   0   5   1   21.24    0.75
  -1  -5  -1   66.17    2.21
  -1  -5  -1   68.16    2.26
  -1  -5  -1   69.62    2.15
  -1  -5  -1   63.28    2.23
  -1  -5  -1   70.35    2.26
  -1  -5  -1   67.06    2.25
  -1  -5  -1   69.30    2.23
   1   5   1   66.59    2.25
   1   5   1   70.46    2.26
   1   5   1   66.88    2.19
   1   5   1   69.69    2.24
   1   5   1   69.10    2.21
   1   5   1   68.81    2.26
   1   5   1   68.89    2.26
   1   5   1   68.95    2.26
  -2  -5  -1   23.59    0.93
  -2  -5  -1   26.17    0.96
  -2  -5  -1   25.47    0.89
  -2  -5  -1   24.61    0.93
  -2  -5  -1   29.92    1.16
  -2  -5  -1   25.49    0.96
  -2  -5  -1   26.67    0.92
  -2  -5  -1   27.21    0.96
  -2  -5  -1   27.18    0.94
   2   5   1   25.40    0.88
   2   5   1   24.32    0.94
   2   5   1   25.12    0.95
   2   5   1   25.88    0.91
   2   5   1   25.72    0.94
   2   5   1   25.05    0.91
   2   5   1   24.96    0.95
   2   5   1   26.22    0.95
   2   5   1   25.86    0.95
  -3  -5  -1    2.69    0.26
  -3  -5  -1    2.37    0.22
  -3  -5  -1    2.74    0.26
  -3  -5  -1    2.04    0.18
  -3  -5  -1    2.33    0.25
  -3  -5  -1    2.25    0.23
  -3  -5  -1    2.15    0.20
   3   5   1    2.49    0.24
   3   5   1    2.03    0.20
   3   5   1    2.56    0.24
   3   5   1    2.62    0.25
   3   5   1    1.95    0.23
   3   5   1    2.26    0.21
   3   5   1    2.18    0.19
   3   5   1    2.31    0.26
   3   5   1    2.55    0.25
  -4  -5  -1    1.13    0.15
  -4  -5  -1    1.10    0.15
  -4  -5  -1    1.11    0.16
  -4  -5  -1    0.61    0.16
  -4  -5  -1    0.97    0.16
  -4  -5  -1    1.05    0.19
   4   5   1    1.21    0.19
   4   5   1    1.11    0.17
   4   5   1    1.53    0.20
   4   5   1    1.56    0.20
   4   5   1    1.03    0.17
   4   5   1    1.22    0.20
   4   5   1    1.14    0.16
   4   5   1    1.09    0.16
  -5  -5  -1   11.75    0.47
  -5  -5  -1   11.99    0.46
  -5  -5  -1   11.65    0.55
  -5  -5  -1   11.91    0.46
  -5  -5  -1   11.07    0.56
   5   5   1   11.41    0.54
   5   5   1   11.16    0.50
   5   5   1   10.88    0.54
   5   5   1   12.42    0.51
   5   5   1   11.29    0.47
   5   5   1   11.30    0.51
   5   5   1   11.04    0.49
   5   5   1   11.24    0.47
  -6  -5  -1   22.43    0.93
  -6  -5  -1   20.81    0.80
  -6  -5  -1   23.39    0.92
  -6  -5  -1   21.91    0.81
  -6  -5  -1   21.82    0.78
   6   5   1   21.82    0.83
   6   5   1   22.52    0.88
   6   5   1   22.59    0.90
   6   5   1   21.08    0.84
   6   5   1   21.96    0.79
   6   5   1   22.44    0.80
   6   5   1   22.73    0.83
  -7  -5  -1   12.87    0.69
  -7  -5  -1   13.18    0.58
  -7  -5  -1   13.37    0.68
   7   5   1   12.85    0.53
   7   5   1   14.26    0.66
   7   5   1   13.76    0.57
   7   5   1   14.30    0.58
   7   5   1   13.29    0.68
   7   5   1   14.38    0.54
   7   5   1   13.59    0.59
  -8  -5  -1    4.65    0.50
  -8  -5  -1    3.89    0.33
   8   5   1    4.07    0.29
   8   5   1    4.24    0.28
   8   5   1    4.25    0.31
   8   5   1    4.51    0.40
  -9  -5  -1   -0.11    0.22
  -9  -5  -1   -0.28    0.20
  -9  -5  -1   -0.01    0.17
   9   5   1    0.17    0.13
   9   5   1    0.30    0.15
   9   5   1    0.25    0.22
 -10  -5  -1    0.43    0.29
 -10  -5  -1    0.03    0.25
 -10  -5  -1    0.18    0.26
  10   5   1    0.55    0.16
  10   5   1    0.25    0.23
 -11  -5  -1    3.32    0.51
 -11  -5  -1    2.88    0.46
 -11  -5  -1    3.06    0.39
  11   5   1    2.57    0.38
  11   5   1    2.86    0.27
  11   5   1    3.80    0.45
 -12  -5  -1    3.83    0.46
 -12  -5  -1    2.12    0.43
 -12  -5  -1    3.62    0.68
  12   5   1    4.29    0.50
  12   5   1    3.62    0.47
  12   5   1    3.25    0.44
 -13  -5  -1    1.21    0.39
 -13  -5  -1    0.66    0.35
 -13  -5  -1    0.31    0.35
  13   5   1    0.48    0.31
  13   5   1    0.42    0.31
  13   5   1    0.51    0.33
  13   5   1    0.49    0.32
 -14  -5  -1    1.07    0.38
 -14  -5  -1    1.08    0.39
 -14  -5  -1    1.58    0.50
  14   5   1    0.98    0.41
  14   5   1    1.53    0.39
  14   5   1    1.95    0.43
  11  -6  -1   -0.13    0.29
 -11   6   1    1.53    0.92
 -11   6   1   -0.49    0.54
  10  -6  -1    0.34    0.32
 -10   6   1   -0.04    0.55
 -10   6   1    0.13    0.69
   9  -6  -1    1.22    0.35
   9  -6  -1    1.23    0.35
   9  -6  -1    1.07    0.33
   9  -6  -1    0.75    0.30
  -9   6   1    0.34    0.67
  -9   6   1    1.21    0.58
   8  -6  -1    0.10    0.25
   8  -6  -1    0.41    0.26
   8  -6  -1    0.36    0.30
   8  -6  -1    0.06    0.25
  -8   6   1    0.49    0.57
  -8   6   1    0.91    0.63
   7  -6  -1    0.59    0.25
   7  -6  -1    0.06    0.25
   7  -6  -1   -0.18    0.21
   7  -6  -1    0.67    0.25
   7  -6  -1   -0.04    0.22
  -7   6   1    0.23    0.49
  -7   6   1    0.33    0.42
   6  -6  -1    7.84    0.61
   6  -6  -1    8.00    0.67
   6  -6  -1    7.20    0.52
   6  -6  -1    6.89    0.48
   6  -6  -1    7.97    0.55
   6  -6  -1    6.83    0.46
  -6   6   1    5.32    0.81
  -6   6   1    8.43    0.80
   5  -6  -1    6.25    0.49
   5  -6  -1    6.07    0.46
   5  -6  -1    7.18    0.43
   5  -6  -1    6.02    0.46
   5  -6  -1    6.42    0.44
  -5   6   1    5.81    0.38
  -5   6   1    5.30    0.73
  -5   6   1    5.32    0.63
  -5   6   1    6.00    0.41
   4  -6  -1   12.08    0.63
   4  -6  -1   11.95    0.61
   4  -6  -1   13.04    0.62
   4  -6  -1   12.32    0.60
   4  -6  -1   12.61    0.67
   4  -6  -1   12.29    0.65
  -4   6   1   13.32    0.53
  -4   6   1   12.77    0.81
  -4   6   1   12.71    0.68
  -4   6   1   13.04    0.90
  -4   6   1   11.62    0.61
  -4   6   1   13.70    0.58
   3  -6  -1    4.20    0.34
   3  -6  -1    3.72    0.40
   3  -6  -1    4.42    0.34
   3  -6  -1    3.92    0.36
   3  -6  -1    4.05    0.38
   3  -6  -1    4.06    0.43
  -3   6   1    4.29    0.30
  -3   6   1    4.32    0.39
  -3   6   1    3.41    0.44
  -3   6   1    4.23    0.35
  -3   6   1    3.96    0.32
  -3   6   1    3.99    0.41
   2  -6  -1    0.77    0.22
   2  -6  -1    1.24    0.21
   2  -6  -1    0.95    0.20
   2  -6  -1    0.84    0.19
   2  -6  -1    1.25    0.25
   2  -6  -1    0.70    0.20
  -2   6   1    0.68    0.25
  -2   6   1    0.98    0.22
  -2   6   1    0.84    0.21
  -2   6   1    0.75    0.17
  -2   6   1    0.89    0.23
  -2   6   1    0.79    0.14
  -2   6   1    0.84    0.18
   1  -6  -1    0.01    0.13
   1  -6  -1    0.10    0.12
   1  -6  -1   -0.01    0.15
   1  -6  -1   -0.18    0.14
   1  -6  -1    0.14    0.14
   1  -6  -1    0.12    0.15
  -1   6   1   -0.02    0.10
  -1   6   1    0.17    0.14
  -1   6   1   -0.02    0.17
  -1   6   1    0.18    0.16
  -1   6   1   -0.13    0.12
  -1   6   1    0.04    0.19
  -1   6   1    0.09    0.13
   0  -6  -1   11.14    0.55
   0  -6  -1   10.33    0.52
   0  -6  -1   12.20    0.54
   0  -6  -1   10.21    0.50
   0  -6  -1   11.11    0.56
   0  -6  -1   11.59    0.55
   0   6   1   11.12    0.55
   0   6   1   11.23    0.53
   0   6   1   12.07    0.56
   0   6   1   11.92    0.47
   0   6   1   10.44    0.50
   0   6   1   12.16    0.57
  -1  -6  -1   28.30    1.07
  -1  -6  -1   27.56    1.02
  -1  -6  -1   27.46    1.07
  -1  -6  -1   28.90    1.04
  -1  -6  -1   26.85    0.96
  -1  -6  -1   28.87    0.93
  -1  -6  -1   29.39    1.05
   1   6   1   28.08    1.02
   1   6   1   29.55    1.08
   1   6   1   26.99    1.06
   1   6   1   28.20    1.05
   1   6   1   27.70    1.07
   1   6   1   28.26    1.07
  -2  -6  -1   16.26    0.65
  -2  -6  -1   16.83    0.71
  -2  -6  -1   15.35    0.67
  -2  -6  -1   16.38    0.68
  -2  -6  -1   15.42    0.70
  -2  -6  -1   16.95    0.61
   2   6   1   15.60    0.70
   2   6   1   17.09    0.66
   2   6   1   16.26    0.69
   2   6   1   16.84    0.70
   2   6   1   16.32    0.68
   2   6   1   16.79    0.70
   2   6   1   15.31    0.69
  -3  -6  -1    1.77    0.21
  -3  -6  -1    2.12    0.26
  -3  -6  -1    1.53    0.21
  -3  -6  -1    1.75    0.24
  -3  -6  -1    2.31    0.23
   3   6   1    2.02    0.22
   3   6   1    1.94    0.25
   3   6   1    2.09    0.25
   3   6   1    2.02    0.26
   3   6   1    1.92    0.25
   3   6   1    1.56    0.25
  -4  -6  -1    1.22    0.21
  -4  -6  -1    1.54    0.21
  -4  -6  -1    1.47    0.21
  -4  -6  -1    1.54    0.23
  -4  -6  -1    1.16    0.18
   4   6   1    1.32    0.23
   4   6   1    1.27    0.21
   4   6   1    1.34    0.20
   4   6   1    1.31    0.22
   4   6   1    0.96    0.20
   4   6   1    1.21    0.17
   4   6   1    1.47    0.20
   4   6   1    1.43    0.23
  -5  -6  -1    0.00    0.10
  -5  -6  -1    0.01    0.14
  -5  -6  -1    0.15    0.11
  -5  -6  -1   -0.03    0.14
  -5  -6  -1    0.14    0.25
   5   6   1    0.07    0.12
   5   6   1    0.18    0.16
   5   6   1   -0.14    0.13
   5   6   1    0.21    0.13
   5   6   1    0.15    0.12
   5   6   1   -0.03    0.14
   5   6   1    0.07    0.14
   5   6   1    0.00    0.12
  -6  -6  -1   63.72    2.03
  -6  -6  -1   63.47    2.18
  -6  -6  -1   59.91    2.03
  -6  -6  -1   63.55    2.07
  -6  -6  -1   63.22    2.11
  -6  -6  -1   60.44    2.19
   6   6   1   66.29    2.08
   6   6   1   64.73    2.19
   6   6   1   65.92    2.14
   6   6   1   63.35    2.11
   6   6   1   61.09    2.08
   6   6   1   62.71    2.17
   6   6   1   62.22    2.12
   6   6   1   63.90    2.11
  -7  -6  -1   23.16    1.03
  -7  -6  -1   23.68    0.90
  -7  -6  -1   23.76    0.86
  -7  -6  -1   23.77    1.01
   7   6   1   24.55    0.88
   7   6   1   24.25    1.00
   7   6   1   25.22    0.95
   7   6   1   25.01    0.93
   7   6   1   23.31    0.97
   7   6   1   21.89    0.87
   7   6   1   24.22    0.91
  -8  -6  -1    6.94    0.53
  -8  -6  -1    7.10    0.41
  -8  -6  -1    8.18    0.55
   8   6   1    7.66    0.42
   8   6   1    7.26    0.37
   8   6   1    6.70    0.44
   8   6   1    6.49    0.39
   8   6   1    7.29    0.50
   8   6   1    7.13    0.43
  -9  -6  -1    3.55    0.49
  -9  -6  -1    4.31    0.39
  -9  -6  -1    3.30    0.45
   9   6   1    3.64    0.29
   9   6   1    2.90    0.25
   9   6   1    3.50    0.33
   9   6   1    3.39    0.33
   9   6   1    3.57    0.42
 -10  -6  -1   10.18    0.72
 -10  -6  -1    9.54    0.53
 -10  -6  -1    8.92    0.66
  10   6   1    9.57    0.49
  10   6   1    8.79    0.61
  10   6   1    9.37    0.50
  10   6   1    8.41    0.48
 -11  -6  -1   11.27    0.61
 -11  -6  -1   11.71    0.78
 -11  -6  -1   11.40    0.82
  11   6   1   11.26    0.54
  11   6   1    9.66    0.52
  11   6   1   12.23    0.72
  11   6   1   10.18    0.53
 -12  -6  -1    7.01    0.53
 -12  -6  -1    8.90    0.83
  12   6   1    7.25    0.62
  12   6   1    7.39    0.60
 -13  -6  -1    0.67    0.38
 -13  -6  -1    0.44    0.36
 -13  -6  -1    0.45    0.29
  13   6   1    0.35    0.31
  13   6   1    0.54    0.44
  13   6   1    0.52    0.32
 -14  -6  -1    0.38    0.36
 -14  -6  -1    0.27    0.36
  14   6   1    0.58    0.37
  14   6   1    0.00    0.36
  14   6   1    0.73    0.37
  10  -7  -1   -0.19    0.33
 -10   7   1    0.87    0.85
 -10   7   1   -0.69    0.57
   9  -7  -1    0.65    0.36
   9  -7  -1    0.96    0.36
   9  -7  -1    0.64    0.35
  -9   7   1   -0.07    0.56
  -9   7   1    0.67    0.76
   8  -7  -1    1.94    0.34
   8  -7  -1    1.89    0.38
   8  -7  -1    3.46    0.44
   8  -7  -1    2.27    0.41
   8  -7  -1    2.19    0.44
  -8   7   1    2.44    0.64
  -8   7   1    2.69    0.81
   7  -7  -1   -0.29    0.28
   7  -7  -1    0.20    0.26
   7  -7  -1    0.11    0.24
   7  -7  -1    0.09    0.25
   7  -7  -1   -0.01    0.23
  -7   7   1   -0.56    0.48
  -7   7   1   -0.69    0.44
   6  -7  -1    6.37    0.55
   6  -7  -1    5.86    0.49
   6  -7  -1    6.49    0.52
   6  -7  -1    5.87    0.47
   6  -7  -1    6.24    0.50
  -6   7   1    4.31    0.79
  -6   7   1    5.35    0.40
  -6   7   1    4.86    0.69
   5  -7  -1    6.36    0.47
   5  -7  -1    5.18    0.43
   5  -7  -1    6.68    0.46
   5  -7  -1    3.70    0.45
   5  -7  -1    6.35    0.53
   5  -7  -1    5.93    0.49
  -5   7   1    4.72    0.74
  -5   7   1    4.54    0.49
  -5   7   1    5.43    0.40
  -5   7   1    5.38    0.28
  -5   7   1    6.02    0.66
  -5   7   1    4.66    0.27
   4  -7  -1   19.04    0.83
   4  -7  -1   19.34    0.84
   4  -7  -1   17.30    0.80
   4  -7  -1   18.18    0.88
   4  -7  -1   17.53    0.86
   4  -7  -1   18.45    0.86
  -4   7   1   18.51    0.78
  -4   7   1   16.40    1.11
  -4   7   1   17.83    0.96
  -4   7   1   17.73    0.72
   3  -7  -1   51.68    1.86
   3  -7  -1   53.41    1.93
   3  -7  -1   52.75    1.90
   3  -7  -1   56.01    1.85
  -3   7   1   50.02    1.87
  -3   7   1   53.35    1.81
  -3   7   1   51.50    1.90
  -3   7   1   50.72    2.07
  -3   7   1   53.70    1.82
   2  -7  -1   32.48    1.24
   2  -7  -1   32.89    1.18
   2  -7  -1   30.84    1.20
   2  -7  -1   32.00    1.19
   2  -7  -1   29.25    1.22
  -2   7   1   31.67    1.27
  -2   7   1   28.33    1.07
  -2   7   1   31.51    1.22
  -2   7   1   32.32    1.16
  -2   7   1   30.78    1.16
  -2   7   1   32.06    1.25
   1  -7  -1   10.54    0.56
   1  -7  -1   10.58    0.58
   1  -7  -1   11.58    0.62
   1  -7  -1   10.56    0.55
   1  -7  -1   11.38    0.55
  -1   7   1   11.33    0.60
  -1   7   1   10.31    0.53
  -1   7   1   11.75    0.62
  -1   7   1   10.03    0.60
  -1   7   1   11.03    0.55
   0  -7  -1    3.23    0.33
   0  -7  -1    3.24    0.31
   0  -7  -1    3.54    0.38
   0  -7  -1    2.83    0.31
   0  -7  -1    3.45    0.35
   0   7   1    3.39    0.31
   0   7   1    2.74    0.31
   0   7   1    3.64    0.37
   0   7   1    2.99    0.34
   0   7   1    3.21    0.35
  -1  -7  -1   16.88    0.73
  -1  -7  -1   16.18    0.63
  -1  -7  -1   16.99    0.73
  -1  -7  -1   16.92    0.76
  -1  -7  -1   16.99    0.77
  -1  -7  -1   16.19    0.70
   1   7   1   16.94    0.75
   1   7   1   16.58    0.76
   1   7   1   17.08    0.76
   1   7   1   16.78    0.72
   1   7   1   16.13    0.69
   1   7   1   15.83    0.76
  -2  -7  -1   23.32    0.94
  -2  -7  -1   24.57    0.92
  -2  -7  -1   23.52    0.98
  -2  -7  -1   23.92    0.84
  -2  -7  -1   23.54    0.94
  -2  -7  -1   23.49    0.97
   2   7   1   24.29    0.97
   2   7   1   23.84    0.94
   2   7   1   23.35    0.97
   2   7   1   22.93    0.96
   2   7   1   22.77    0.90
   2   7   1   23.82    0.96
  -3  -7  -1   12.27    0.56
  -3  -7  -1   12.34    0.58
  -3  -7  -1   12.47    0.53
  -3  -7  -1   12.17    0.62
  -3  -7  -1   12.22    0.59
   3   7   1   12.24    0.55
   3   7   1   11.90    0.59
   3   7   1   12.09    0.62
   3   7   1   11.46    0.60
   3   7   1   12.86    0.72
   3   7   1   12.44    0.61
   3   7   1   11.68    0.59
  -4  -7  -1   -0.04    0.14
  -4  -7  -1    0.14    0.18
  -4  -7  -1   -0.05    0.15
  -4  -7  -1    0.36    0.15
  -4  -7  -1   -0.01    0.14
   4   7   1    0.35    0.17
   4   7   1   -0.02    0.15
   4   7   1    0.26    0.16
   4   7   1   -0.02    0.17
   4   7   1    0.25    0.19
   4   7   1   -0.03    0.15
  -5  -7  -1    4.60    0.37
  -5  -7  -1    4.62    0.37
  -5  -7  -1    4.74    0.32
  -5  -7  -1    4.87    0.34
   5   7   1    4.73    0.38
   5   7   1    4.86    0.40
   5   7   1    5.11    0.37
   5   7   1    4.52    0.33
   5   7   1    5.13    0.36
   5   7   1    4.93    0.38
  -6  -7  -1   39.67    1.39
  -6  -7  -1   38.57    1.40
  -6  -7  -1   42.28    1.52
  -6  -7  -1   41.46    1.42
  -6  -7  -1   40.19    1.51
   6   7   1   43.49    1.53
   6   7   1   41.60    1.46
   6   7   1   39.26    1.47
   6   7   1   39.44    1.45
  -7  -7  -1   29.46    1.17
  -7  -7  -1   28.57    1.18
  -7  -7  -1   28.17    1.01
  -7  -7  -1   27.50    0.94
  -7  -7  -1   26.10    0.93
  -7  -7  -1   28.50    1.06
   7   7   1   26.89    1.07
   7   7   1   27.90    1.15
   7   7   1   27.77    1.02
   7   7   1   27.71    1.03
   7   7   1   27.32    1.06
   7   7   1   28.21    1.10
  -8  -7  -1   24.24    1.09
  -8  -7  -1   22.55    1.06
   8   7   1   23.82    0.91
   8   7   1   23.63    0.98
   8   7   1   24.48    1.05
   8   7   1   23.98    0.96
  -9  -7  -1    4.26    0.55
  -9  -7  -1    4.53    0.53
   9   7   1    3.68    0.44
   9   7   1    3.85    0.37
   9   7   1    4.02    0.32
   9   7   1    4.28    0.41
   9   7   1    3.59    0.30
 -10  -7  -1    4.21    0.36
 -10  -7  -1    2.87    0.43
 -10  -7  -1    5.10    0.57
  10   7   1    5.00    0.53
  10   7   1    4.30    0.40
  10   7   1    4.84    0.43
  10   7   1    4.52    0.41
 -11  -7  -1    4.90    0.41
 -11  -7  -1    5.98    0.65
 -11  -7  -1    4.59    0.57
  11   7   1    5.11    0.41
  11   7   1    5.62    0.58
  11   7   1    5.90    0.43
  11   7   1    5.08    0.41
 -12  -7  -1   10.16    0.80
 -12  -7  -1   11.48    0.63
 -12  -7  -1   10.11    0.82
  12   7   1    9.57    0.58
  12   7   1   11.43    0.58
  12   7   1   11.33    0.77
 -13  -7  -1    1.84    0.50
 -13  -7  -1    2.97    0.56
 -13  -7  -1    2.16    0.38
  13   7   1    2.44    0.49
  13   7   1    2.93    0.50
  13   7   1    1.58    0.40
 -14  -7  -1    0.25    0.37
  14   7   1    0.18    0.38
  14   7   1    0.41    0.35
   9  -8  -1    0.12    0.39
   9  -8  -1   -0.11    0.33
   9  -8  -1    0.10    0.35
  -9   8   1   -0.57    0.69
   8  -8  -1    3.41    0.48
   8  -8  -1    3.41    0.50
   8  -8  -1    2.16    0.38
   8  -8  -1    2.88    0.49
   8  -8  -1    1.78    0.41
  -8   8   1    2.05    0.69
  -8   8   1    2.85    0.92
   7  -8  -1    0.25    0.34
   7  -8  -1    0.97    0.32
   7  -8  -1    0.34    0.44
   7  -8  -1    0.01    0.28
   7  -8  -1    0.42    0.30
  -7   8   1   -0.10    0.51
  -7   8   1    0.37    0.60
   6  -8  -1    0.05    0.27
   6  -8  -1    0.31    0.29
   6  -8  -1    0.62    0.34
   6  -8  -1    0.84    0.31
  -6   8   1    0.12    0.48
  -6   8   1    0.39    0.50
   5  -8  -1    0.38    0.26
   5  -8  -1    0.86    0.28
   5  -8  -1    0.45    0.29
   5  -8  -1    0.40    0.30
   5  -8  -1    0.62    0.27
  -5   8   1    0.53    0.44
  -5   8   1    0.18    0.46
  -5   8   1    0.19    0.21
  -5   8   1    0.47    0.15
   4  -8  -1    5.51    0.55
   4  -8  -1    5.47    0.45
   4  -8  -1    4.95    0.48
   4  -8  -1    5.10    0.52
   4  -8  -1    4.97    0.45
  -4   8   1    5.60    0.39
  -4   8   1    3.45    0.50
  -4   8   1    4.48    0.60
  -4   8   1    4.47    0.96
  -4   8   1    5.43    0.46
   3  -8  -1    5.59    0.46
   3  -8  -1    5.57    0.55
   3  -8  -1    6.28    0.50
   3  -8  -1    5.72    0.45
   3  -8  -1    5.64    0.48
  -3   8   1    6.44    0.49
  -3   8   1    5.35    0.41
  -3   8   1    8.24    0.64
  -3   8   1    7.03    0.56
  -3   8   1    5.40    0.44
   2  -8  -1    8.51    0.55
   2  -8  -1    8.87    0.54
   2  -8  -1    8.55    0.53
   2  -8  -1    9.77    0.62
  -2   8   1    9.24    0.52
  -2   8   1    9.05    0.57
  -2   8   1    8.57    0.60
  -2   8   1    9.08    0.52
  -2   8   1   10.40    0.67
   1  -8  -1    0.55    0.22
   1  -8  -1    0.31    0.20
   1  -8  -1    0.63    0.23
   1  -8  -1    0.55    0.23
   1  -8  -1    0.28    0.27
  -1   8   1    0.56    0.29
  -1   8   1    0.30    0.20
  -1   8   1    0.52    0.22
  -1   8   1    0.66    0.26
  -1   8   1    0.38    0.24
   0  -8  -1    1.46    0.30
   0  -8  -1    1.64    0.26
   0  -8  -1    1.78    0.28
   0  -8  -1    1.42    0.27
   0  -8  -1    1.22    0.25
   0   8   1    1.92    0.27
   0   8   1    1.73    0.30
   0   8   1    2.09    0.29
  -1  -8  -1   13.45    0.64
  -1  -8  -1   13.03    0.67
  -1  -8  -1   13.99    0.67
  -1  -8  -1   13.95    0.70
  -1  -8  -1   13.33    0.71
   1   8   1   13.25    0.69
   1   8   1   13.08    0.63
   1   8   1   13.47    0.82
   1   8   1   12.72    0.66
  -2  -8  -1   16.47    0.74
  -2  -8  -1   16.96    0.64
  -2  -8  -1   17.88    0.81
  -2  -8  -1   16.49    0.81
   2   8   1   16.04    0.79
   2   8   1   17.99    0.82
   2   8   1   17.06    0.74
  -3  -8  -1   23.56    0.89
  -3  -8  -1   24.76    0.98
  -3  -8  -1   24.31    1.02
  -3  -8  -1   24.26    0.95
   3   8   1   23.92    1.01
   3   8   1   23.18    1.23
   3   8   1   22.73    0.99
   3   8   1   22.87    0.99
  -4  -8  -1   -0.28    0.14
  -4  -8  -1    0.27    0.19
  -4  -8  -1   -0.03    0.14
  -4  -8  -1    0.33    0.17
   4   8   1   -0.19    0.18
   4   8   1   -0.02    0.17
   4   8   1    0.16    0.19
   4   8   1    0.21    0.17
   4   8   1    0.59    0.26
  -5  -8  -1    0.28    0.18
  -5  -8  -1    0.02    0.15
  -5  -8  -1    0.15    0.19
  -5  -8  -1    0.23    0.18
  -5  -8  -1   -0.05    0.19
   5   8   1    0.06    0.16
   5   8   1    0.36    0.19
   5   8   1    0.01    0.19
   5   8   1    0.08    0.19
   5   8   1    0.11    0.21
   5   8   1    0.43    0.23
  -6  -8  -1    9.42    0.48
  -6  -8  -1   10.16    0.57
  -6  -8  -1   10.09    0.52
  -6  -8  -1   10.05    0.58
   6   8   1    9.54    0.51
   6   8   1    9.52    0.55
   6   8   1    8.89    0.54
   6   8   1   10.00    0.61
   6   8   1   10.04    0.58
  -7  -8  -1   26.20    1.12
  -7  -8  -1   26.11    1.12
  -7  -8  -1   25.96    0.93
  -7  -8  -1   25.51    0.99
  -7  -8  -1   24.98    1.04
   7   8   1   26.15    1.08
   7   8   1   25.40    1.03
   7   8   1   25.27    0.99
   7   8   1   24.64    1.04
   7   8   1   25.22    1.11
  -8  -8  -1   25.03    0.95
  -8  -8  -1   25.96    1.14
  -8  -8  -1   23.82    1.26
  -8  -8  -1   25.60    1.13
   8   8   1   25.39    1.07
   8   8   1   26.72    0.99
   8   8   1   22.98    1.02
   8   8   1   23.82    1.10
  -9  -8  -1    6.78    0.63
  -9  -8  -1    7.41    0.62
   9   8   1    8.10    0.47
   9   8   1    7.89    0.60
   9   8   1    7.44    0.50
   9   8   1    7.71    0.53
 -10  -8  -1    1.12    0.36
 -10  -8  -1    1.55    0.40
  10   8   1    1.62    0.26
  10   8   1    0.94    0.27
  10   8   1    1.45    0.36
  10   8   1    1.39    0.29
  11   8   1    1.59    0.31
  11   8   1    1.55    0.29
  11   8   1    2.57    0.46
 -12  -8  -1    4.96    0.60
 -12  -8  -1    8.14    0.81
  12   8   1    5.42    0.49
  12   8   1    7.12    0.67
  12   8   1    7.79    0.52
 -13  -8  -1    1.29    0.47
 -13  -8  -1    1.86    0.50
  13   8   1    1.97    0.48
 -14  -8  -1    1.33    0.42
  14   8   1    1.79    0.50
  14   8   1    1.49    0.54
   8  -9  -1    0.30    0.36
   8  -9  -1    0.76    0.43
   8  -9  -1    0.52    0.38
  -8   9   1    1.20    0.87
   7  -9  -1    5.75    0.60
   7  -9  -1    5.12    0.59
   7  -9  -1    3.75    0.57
  -7   9   1    5.25    0.83
  -7   9   1    5.24    1.02
   6  -9  -1    1.66    0.38
   6  -9  -1    1.42    0.42
   6  -9  -1    1.58    0.42
   6  -9  -1    2.17    0.42
  -6   9   1    2.21    0.75
  -6   9   1    2.42    0.65
   5  -9  -1   -0.08    0.26
   5  -9  -1    0.33    0.30
   5  -9  -1    0.23    0.28
   5  -9  -1   -0.12    0.34
   5  -9  -1   -0.17    0.28
  -5   9   1   -0.08    0.23
  -5   9   1   -0.07    0.14
  -5   9   1    1.07    0.52
  -5   9   1   -0.07    0.54
   4  -9  -1    0.22    0.32
   4  -9  -1   -0.12    0.23
   4  -9  -1    0.48    0.28
   4  -9  -1    0.12    0.25
   4  -9  -1   -0.01    0.24
  -4   9   1   -0.18    0.19
  -4   9   1   -0.21    0.45
  -4   9   1    0.15    0.25
  -4   9   1   -0.24    0.39
   3  -9  -1    3.90    0.45
   3  -9  -1    4.36    0.48
   3  -9  -1    4.50    0.50
   3  -9  -1    4.11    0.50
   3  -9  -1    4.35    0.45
  -3   9   1    4.38    0.53
  -3   9   1    4.45    0.43
  -3   9   1    3.50    0.44
  -3   9   1    4.05    0.40
  -3   9   1    3.52    0.56
   2  -9  -1   13.68    0.73
   2  -9  -1   14.58    0.83
   2  -9  -1   14.23    0.74
   2  -9  -1   13.55    0.77
   2  -9  -1   13.67    0.75
  -2   9   1   14.05    0.81
  -2   9   1   13.00    0.84
  -2   9   1   13.38    0.70
  -2   9   1   14.55    0.71
   1  -9  -1    5.11    0.48
   1  -9  -1    3.19    0.45
   1  -9  -1    4.95    0.49
   1  -9  -1    4.56    0.51
   1  -9  -1    4.70    0.44
  -1   9   1    3.99    0.49
  -1   9   1    4.19    0.42
  -1   9   1    4.46    0.49
  -1   9   1    4.49    0.51
  -1   9   1    5.20    0.53
   0  -9  -1    5.83    0.47
   0  -9  -1    5.97    0.47
   0  -9  -1    5.75    0.49
   0  -9  -1    5.48    0.55
   0  -9  -1    5.48    0.45
   0   9   1    5.84    0.47
   0   9   1    6.13    0.56
   0   9   1    6.80    0.60
   0   9   1    5.86    0.56
   0   9   1    5.86    0.46
  -1  -9  -1    1.65    0.29
  -1  -9  -1    1.16    0.28
  -1  -9  -1    1.34    0.30
  -1  -9  -1    1.21    0.29
  -1  -9  -1    1.23    0.29
   1   9   1    1.71    0.32
   1   9   1    1.06    0.31
   1   9   1    1.33    0.28
   1   9   1    1.16    0.27
  -2  -9  -1   14.96    0.75
  -2  -9  -1   14.12    0.73
  -2  -9  -1   14.78    0.78
  -2  -9  -1   14.76    0.72
  -2  -9  -1   15.58    0.80
  -2  -9  -1   14.18    0.56
   2   9   1   14.97    0.74
   2   9   1   16.16    0.80
   2   9   1   15.28    0.71
   2   9   1   15.31    0.81
   2   9   1   15.69    0.79
  -3  -9  -1   23.11    0.89
  -3  -9  -1   25.25    1.08
  -3  -9  -1   24.41    1.02
  -3  -9  -1   23.92    1.03
  -3  -9  -1   25.73    1.02
   3   9   1   23.26    1.06
   3   9   1   24.50    1.07
   3   9   1   24.13    1.06
   3   9   1   24.02    0.99
   3   9   1   23.25    1.02
  -4  -9  -1   39.11    1.47
  -4  -9  -1   40.72    1.52
  -4  -9  -1   37.34    1.39
  -4  -9  -1   39.52    1.54
  -4  -9  -1   40.92    1.46
   4   9   1   36.57    1.52
   4   9   1   39.57    1.53
   4   9   1   37.63    1.48
   4   9   1   39.32    1.44
  -5  -9  -1    7.59    0.55
  -5  -9  -1    7.30    0.48
  -5  -9  -1    7.93    0.55
  -5  -9  -1    7.24    0.48
  -5  -9  -1    7.67    0.50
   5   9   1    8.32    0.54
   5   9   1    7.28    0.48
   5   9   1    8.48    0.58
   5   9   1    7.91    0.54
   5   9   1    8.15    0.56
  -6  -9  -1    7.57    0.51
  -6  -9  -1    7.83    0.50
  -6  -9  -1    7.92    0.54
   6   9   1    7.74    0.54
   6   9   1    7.02    0.54
   6   9   1    7.32    0.52
   6   9   1    6.87    0.56
   6   9   1    7.50    0.48
  -7  -9  -1    6.98    0.42
  -7  -9  -1    6.99    0.54
  -7  -9  -1    7.30    0.48
  -7  -9  -1    7.64    0.57
   7   9   1    7.78    0.49
   7   9   1    8.22    0.60
   7   9   1    7.22    0.56
   7   9   1    7.71    0.53
   7   9   1    6.91    0.56
   7   9   1    8.20    0.55
  -8  -9  -1   17.64    0.92
  -8  -9  -1   17.23    0.65
  -8  -9  -1   17.61    0.92
  -8  -9  -1   17.30    0.77
   8   9   1   17.49    0.84
   8   9   1   16.82    0.92
   8   9   1   18.41    0.86
   8   9   1   18.13    0.80
   8   9   1   17.29    0.87
  -9  -9  -1    3.93    0.50
  -9  -9  -1    2.90    0.32
  -9  -9  -1    3.12    0.49
   9   9   1    4.02    0.46
   9   9   1    4.11    0.50
   9   9   1    3.80    0.42
   9   9   1    3.97    0.39
 -10  -9  -1    0.27    0.33
 -10  -9  -1    0.47    0.30
  10   9   1    0.39    0.32
  10   9   1   -0.04    0.22
  10   9   1    0.28    0.23
  10   9   1    0.22    0.25
 -11  -9  -1    0.37    0.35
 -11  -9  -1   -0.10    0.31
  11   9   1    0.78    0.38
  11   9   1    0.63    0.28
  11   9   1    0.86    0.31
 -12  -9  -1    2.27    0.50
 -12  -9  -1    2.75    0.46
  12   9   1    2.43    0.50
  12   9   1    3.13    0.42
  12   9   1    3.26    0.43
 -13  -9  -1    4.37    0.60
 -13  -9  -1    7.17    0.82
  13   9   1    6.01    0.51
  13   9   1    5.33    0.66
 -14  -9  -1    2.48    0.59
 -14  -9  -1    1.71    0.45
  14   9   1    2.71    0.53
  14   9   1    1.94    0.64
   7 -10  -1    4.22    0.55
   7 -10  -1    4.76    0.60
   7 -10  -1    4.59    0.57
   7 -10  -1    4.69    0.65
  -7  10   1    2.94    0.99
   6 -10  -1    6.47    0.72
   6 -10  -1    7.92    0.66
   6 -10  -1    7.67    0.65
   6 -10  -1    6.10    0.62
  -6  10   1    4.76    0.99
  -6  10   1    5.68    0.88
   5 -10  -1    0.05    0.34
   5 -10  -1    0.55    0.35
   5 -10  -1    0.18    0.32
   5 -10  -1    0.19    0.30
  -5  10   1    0.18    0.65
  -5  10   1   -0.23    0.49
   4 -10  -1    1.75    0.44
   4 -10  -1    1.55    0.38
   4 -10  -1    2.30    0.66
   4 -10  -1    1.48    0.36
   4 -10  -1    1.13    0.45
  -4  10   1    1.03    0.27
  -4  10   1    0.84    0.58
   3 -10  -1    1.30    0.34
   3 -10  -1    1.43    0.42
   3 -10  -1    1.57    0.37
   3 -10  -1    0.77    0.32
   3 -10  -1    1.58    0.37
  -3  10   1    1.47    0.30
  -3  10   1    1.47    0.50
  -3  10   1    1.55    0.47
  -3  10   1    0.92    0.32
   2 -10  -1    7.00    0.57
   2 -10  -1    8.10    0.60
   2 -10  -1    7.38    0.57
   2 -10  -1    7.39    0.67
   2 -10  -1    6.50    0.59
  -2  10   1    8.13    0.67
  -2  10   1    7.51    0.54
  -2  10   1    8.28    0.78
  -2  10   1    5.43    0.59
  -2  10   1    7.50    0.57
   1 -10  -1    6.01    0.62
   1 -10  -1    5.73    0.54
   1 -10  -1    4.88    0.54
   1 -10  -1    6.42    0.53
   1 -10  -1    5.52    0.52
  -1  10   1    5.73    0.49
  -1  10   1    5.04    0.56
  -1  10   1    7.24    0.69
  -1  10   1    4.71    0.48
  -1  10   1    5.29    0.58
   0 -10  -1    9.38    0.63
   0 -10  -1    8.77    0.61
   0 -10  -1    9.23    0.69
   0 -10  -1    9.69    0.66
   0 -10  -1   10.73    0.63
   0  10   1    8.28    0.64
   0  10   1   10.03    0.61
   0  10   1    9.14    0.67
   0  10   1    9.39    0.61
   0  10   1    8.86    0.66
  -1 -10  -1    4.63    0.53
  -1 -10  -1    5.18    0.52
  -1 -10  -1    3.64    0.47
  -1 -10  -1    4.09    0.45
  -1 -10  -1    3.88    0.44
   1  10   1    4.18    0.46
   1  10   1    3.14    0.40
   1  10   1    3.88    0.49
   1  10   1    4.69    0.52
  -2 -10  -1    5.25    0.55
  -2 -10  -1    4.47    0.51
  -2 -10  -1    4.00    0.45
  -2 -10  -1    4.82    0.50
  -2 -10  -1    5.58    0.50
   2  10   1    4.67    0.48
   2  10   1    4.48    0.51
   2  10   1    4.00    0.48
   2  10   1    5.42    0.48
  -3 -10  -1   15.39    0.65
  -3 -10  -1   16.46    0.90
  -3 -10  -1   16.00    0.79
  -3 -10  -1   15.57    0.82
  -3 -10  -1   15.81    0.80
   3  10   1   16.18    0.83
   3  10   1   16.16    0.78
   3  10   1   16.38    0.87
   3  10   1   17.33    0.88
   3  10   1   17.35    0.89
  -4 -10  -1   28.96    1.27
  -4 -10  -1   28.36    1.19
  -4 -10  -1   29.89    1.19
  -4 -10  -1   29.61    1.10
  -4 -10  -1   29.71    1.25
   4  10   1   27.64    1.21
   4  10   1   29.27    1.25
   4  10   1   29.82    1.18
   4  10   1   29.65    1.28
   4  10   1   26.71    1.25
  -5 -10  -1   15.27    0.82
  -5 -10  -1   13.94    0.72
  -5 -10  -1   14.26    0.70
  -5 -10  -1   15.98    0.85
   5  10   1   15.38    0.83
   5  10   1   15.81    0.79
   5  10   1   12.58    0.80
   5  10   1   14.47    0.73
   5  10   1   13.32    0.76
  -6 -10  -1    0.35    0.26
  -6 -10  -1    0.23    0.20
  -6 -10  -1    0.38    0.25
   6  10   1    0.17    0.25
   6  10   1    0.09    0.27
   6  10   1   -0.18    0.22
   6  10   1    0.77    0.30
   6  10   1    0.39    0.23
  -7 -10  -1    5.74    0.49
  -7 -10  -1    5.62    0.54
  -7 -10  -1    5.48    0.56
  -7 -10  -1    5.68    0.41
   7  10   1    5.05    0.55
   7  10   1    5.72    0.47
   7  10   1    5.07    0.51
   7  10   1    5.43    0.57
   7  10   1    5.96    0.55
  -8 -10  -1    8.36    0.54
  -8 -10  -1    8.83    0.67
  -8 -10  -1    8.85    0.45
  -8 -10  -1    8.84    0.65
   8  10   1    8.33    0.60
   8  10   1    9.67    0.66
   8  10   1    9.09    0.71
   8  10   1    9.13    0.57
   8  10   1    8.17    0.61
  -9 -10  -1   11.07    0.75
  -9 -10  -1   10.20    0.74
  -9 -10  -1    7.99    0.57
   9  10   1   10.40    0.67
   9  10   1   10.73    0.85
   9  10   1   11.03    0.72
   9  10   1   10.09    0.62
   9  10   1   10.53    0.67
 -10 -10  -1    2.91    0.54
 -10 -10  -1    2.53    0.49
  10  10   1    3.64    0.41
  10  10   1    2.74    0.43
  10  10   1    2.31    0.46
  10  10   1    2.50    0.43
 -11 -10  -1    4.35    0.57
 -11 -10  -1    2.32    0.50
  11  10   1    4.35    0.45
  11  10   1    2.96    0.53
  11  10   1    3.09    0.46
  11  10   1    3.28    0.47
 -12 -10  -1    2.98    0.59
 -12 -10  -1    1.72    0.44
  12  10   1    2.11    0.41
  12  10   1    2.51    0.54
  12  10   1    1.55    0.45
  13  10   1    1.93    0.66
  13  10   1    2.39    0.41
   6 -11  -1    1.67    0.51
   6 -11  -1    2.03    0.57
   6 -11  -1    1.80    0.44
  -6  11   1    1.66    0.92
   5 -11  -1    1.97    0.43
   5 -11  -1    1.67    0.51
   5 -11  -1    1.89    0.47
   5 -11  -1    1.75    0.45
  -5  11   1    2.30    1.05
  -5  11   1    1.97    0.69
   4 -11  -1    1.41    0.40
   4 -11  -1    1.05    0.45
   4 -11  -1    1.63    0.42
   4 -11  -1    1.96    0.43
  -4  11   1    1.17    0.31
  -4  11   1    2.11    0.76
  -4  11   1    1.72    0.61
   3 -11  -1    0.94    0.36
   3 -11  -1   -0.17    0.36
   3 -11  -1    0.65    0.34
   3 -11  -1    0.65    0.33
  -3  11   1    1.06    0.30
  -3  11   1    1.18    0.56
  -3  11   1    1.00    0.52
  -3  11   1    1.22    0.37
   2 -11  -1    5.65    0.61
   2 -11  -1    6.30    0.66
   2 -11  -1    4.55    0.57
   2 -11  -1    5.90    0.58
  -2  11   1    4.61    0.67
  -2  11   1    4.03    0.49
  -2  11   1    4.23    0.61
  -2  11   1    5.77    0.56
   1 -11  -1   10.11    0.81
   1 -11  -1   11.75    0.91
   1 -11  -1   11.21    0.81
   1 -11  -1   10.04    0.76
  -1  11   1   10.64    0.78
  -1  11   1   11.31    0.72
  -1  11   1   12.36    0.84
  -1  11   1   12.06    0.86
  -1  11   1   12.43    0.72
   0 -11  -1   10.49    0.71
   0 -11  -1   11.41    0.74
   0 -11  -1   11.23    0.78
   0 -11  -1   12.50    0.76
   0 -11  -1   13.76    0.88
   0  11   1   11.49    0.81
   0  11   1   12.07    0.81
   0  11   1   11.47    0.72
   0  11   1   11.54    0.80
   0  11   1   11.46    0.71
  -1 -11  -1    1.90    0.40
  -1 -11  -1    1.24    0.34
  -1 -11  -1    1.95    0.39
  -1 -11  -1    1.81    0.37
  -1 -11  -1    2.31    0.47
   1  11   1    1.28    0.35
   1  11   1    1.66    0.35
   1  11   1    1.17    0.41
   1  11   1    2.14    0.45
  -2 -11  -1    2.17    0.45
  -2 -11  -1    2.25    0.39
  -2 -11  -1    3.06    0.44
  -2 -11  -1    2.19    0.40
   2  11   1    3.17    0.48
   2  11   1    3.41    0.45
   2  11   1    2.45    0.41
   2  11   1    1.89    0.43
  -3 -11  -1    4.74    0.49
  -3 -11  -1    4.20    0.51
  -3 -11  -1    4.08    0.48
  -3 -11  -1    3.42    0.51
   3  11   1    3.81    0.51
   3  11   1    4.35    0.46
   3  11   1    5.07    0.54
   3  11   1    4.34    0.54
  -4 -11  -1   38.21    1.50
  -4 -11  -1   35.73    1.53
  -4 -11  -1   37.85    1.59
  -4 -11  -1   35.08    1.32
  -4 -11  -1   38.54    1.48
   4  11   1   38.17    1.56
   4  11   1   36.90    1.45
   4  11   1   37.77    1.57
   4  11   1   36.29    1.51
   4  11   1   34.41    1.54
  -5 -11  -1    6.23    0.63
  -5 -11  -1    6.72    0.61
  -5 -11  -1    6.61    0.57
  -5 -11  -1    6.06    0.44
  -5 -11  -1    6.04    0.51
   5  11   1    6.11    0.61
   5  11   1    5.68    0.60
   5  11   1    5.82    0.53
   5  11   1    5.89    0.54
   5  11   1    6.75    0.62
  -6 -11  -1    0.20    0.31
  -6 -11  -1    0.89    0.27
  -6 -11  -1    0.29    0.22
  -6 -11  -1    0.51    0.29
   6  11   1    0.20    0.31
   6  11   1    0.18    0.30
   6  11   1    0.72    0.30
   6  11   1    1.46    0.31
   6  11   1    0.10    0.28
  -7 -11  -1    0.59    0.26
  -7 -11  -1    0.41    0.23
   7  11   1    1.06    0.34
   7  11   1    0.58    0.31
   7  11   1   -0.32    0.33
   7  11   1    0.60    0.34
   7  11   1    0.63    0.30
  -8 -11  -1    0.99    0.24
  -8 -11  -1    0.80    0.30
  -8 -11  -1    0.29    0.27
   8  11   1    1.43    0.37
   8  11   1    0.39    0.33
   8  11   1    1.10    0.31
   8  11   1    1.13    0.34
   8  11   1    1.44    0.38
  -9 -11  -1    4.52    0.61
  -9 -11  -1    6.07    0.63
   9  11   1    5.72    0.53
   9  11   1    6.37    0.61
   9  11   1    5.75    0.58
   9  11   1    6.09    0.64
   9  11   1    5.21    0.65
 -10 -11  -1    5.38    0.69
 -10 -11  -1    3.73    0.53
  10  11   1    4.58    0.80
  10  11   1    6.16    0.56
  10  11   1    4.85    0.58
  10  11   1    6.89    0.75
 -11 -11  -1    1.90    0.44
 -11 -11  -1    2.92    0.59
  11  11   1    2.46    0.45
  11  11   1    2.02    0.49
  11  11   1    2.45    0.47
  11  11   1    2.14    0.39
 -12 -11  -1   -0.29    0.33
 -12 -11  -1   -0.05    0.38
  12  11   1   -0.10    0.41
  12  11   1    0.08    0.31
  12  11   1    0.06    0.32
  12  11   1    0.21    0.30
   5 -12  -1    0.47    0.71
   5 -12  -1    2.52    0.54
   5 -12  -1    2.56    0.54
  -5  12   1    2.00    0.92
  -5  12   1    1.93    0.69
   4 -12  -1    1.36    0.63
   4 -12  -1    1.45    0.46
   4 -12  -1    0.99    0.42
  -4  12   1    1.10    0.77
  -4  12   1    0.42    0.61
   3 -12  -1    0.02    0.35
   3 -12  -1    0.12    0.43
   3 -12  -1   -0.17    0.32
   3 -12  -1   -0.14    0.33
  -3  12   1   -0.51    0.49
  -3  12   1    0.00    0.35
  -3  12   1    0.17    0.30
  -3  12   1    0.78    0.49
  -3  12   1   -0.47    0.58
   2 -12  -1   -0.21    0.32
   2 -12  -1    0.26    0.42
   2 -12  -1    0.38    0.36
   2 -12  -1    0.62    0.36
  -2  12   1    0.46    0.32
  -2  12   1   -0.07    0.34
  -2  12   1   -0.48    0.44
  -2  12   1    0.21    0.49
   1 -12  -1    2.40    0.48
   1 -12  -1    3.73    0.53
   1 -12  -1    3.17    0.49
   1 -12  -1    2.57    0.56
  -1  12   1    4.20    0.52
  -1  12   1    3.27    0.48
  -1  12   1    2.91    0.68
  -1  12   1    2.98    0.56
   0 -12  -1    2.08    0.44
   0 -12  -1    4.13    0.55
   0 -12  -1    3.13    0.55
   0 -12  -1    2.70    0.45
   0  12   1    2.63    0.44
   0  12   1    3.39    0.57
   0  12   1    2.04    0.43
   0  12   1    1.70    0.58
   0  12   1    3.47    0.60
  -1 -12  -1    7.22    0.70
  -1 -12  -1    4.88    0.62
  -1 -12  -1    5.95    0.58
  -1 -12  -1    6.72    0.60
  -1 -12  -1    5.30    0.67
   1  12   1    6.01    0.67
   1  12   1    4.86    0.56
   1  12   1    7.49    0.61
   1  12   1    6.70    0.71
   1  12   1    8.20    0.74
  -2 -12  -1    1.24    0.36
  -2 -12  -1    1.71    0.40
  -2 -12  -1    0.74    0.32
  -2 -12  -1    0.93    0.41
   2  12   1    1.39    0.43
   2  12   1    0.93    0.36
   2  12   1    1.46    0.43
   2  12   1    1.40    0.38
  -3 -12  -1    1.13    0.34
  -3 -12  -1    0.82    0.33
  -3 -12  -1    0.83    0.40
  -3 -12  -1    1.64    0.39
   3  12   1    1.55    0.43
   3  12   1    0.85    0.44
   3  12   1    0.70    0.32
   3  12   1    1.38    0.39
  -4 -12  -1    5.09    0.54
  -4 -12  -1    3.92    0.68
  -4 -12  -1    4.97    0.61
   4  12   1    7.06    0.70
   4  12   1    5.36    0.58
   4  12   1    6.01    0.65
  -5 -12  -1    4.11    0.39
  -5 -12  -1    5.62    0.56
  -5 -12  -1    5.16    0.54
  -5 -12  -1    4.06    0.59
  -5 -12  -1    4.74    0.62
   5  12   1    4.52    0.62
   5  12   1    6.35    0.63
   5  12   1    5.45    0.64
   5  12   1    6.60    0.60
  -6 -12  -1    4.86    0.54
  -6 -12  -1    4.28    0.49
  -6 -12  -1    4.10    0.44
   6  12   1    4.21    0.53
   6  12   1    3.55    0.61
   6  12   1    4.02    0.49
   6  12   1    4.18    0.56
   6  12   1    5.11    0.91
  -7 -12  -1    1.48    0.38
  -7 -12  -1    1.27    0.30
  -7 -12  -1    1.46    0.33
   7  12   1    0.50    0.40
   7  12   1    1.56    0.38
   7  12   1    1.21    0.40
   7  12   1    0.61    0.35
   7  12   1    0.95    0.33
  -8 -12  -1    0.39    0.31
  -8 -12  -1    0.49    0.34
  -8 -12  -1    0.52    0.30
  -8 -12  -1    0.63    0.25
   8  12   1    0.35    0.40
   8  12   1    0.56    0.37
   8  12   1    0.83    0.38
   8  12   1    0.78    0.33
   8  12   1    0.06    0.28
  -9 -12  -1    4.32    0.59
   9  12   1    4.38    0.62
   9  12   1    4.55    0.60
   9  12   1    5.55    0.55
   9  12   1    4.94    0.58
   9  12   1    3.81    0.53
 -10 -12  -1    5.58    0.62
 -10 -12  -1    5.85    0.73
  10  12   1    6.06    0.64
  10  12   1    6.44    0.73
  10  12   1    6.94    0.63
  10  12   1    6.82    0.73
 -11 -12  -1    1.12    0.46
 -11 -12  -1    0.45    0.40
  11  12   1    0.71    0.48
  11  12   1    0.45    0.36
  11  12   1    1.36    0.88
  11  12   1    0.95    0.37
 -12 -12  -1    1.09    0.59
 -12 -12  -1    0.65    0.46
  12  12   1    1.58    0.40
  12  12   1    1.14    0.51
  12  12   1    1.22    0.61
  12  12   1    0.88    0.38
   3 -13  -1    0.33    0.41
   3 -13  -1   -0.33    0.33
   3 -13  -1   -0.08    0.37
   3 -13  -1   -0.12    0.48
  -3  13   1    0.58    0.73
  -3  13   1    0.18    0.33
  -3  13   1    0.26    0.65
   2 -13  -1    1.09    0.56
   2 -13  -1    2.19    0.59
   2 -13  -1    1.80    0.56
  -2  13   1    2.12    0.42
  -2  13   1    2.50    0.67
  -2  13   1    2.82    0.65
  -2  13   1    1.87    0.50
   1 -13  -1    2.37    0.51
   1 -13  -1    2.61    0.62
   1 -13  -1    2.67    0.50
   1 -13  -1    2.77    0.52
  -1  13   1    3.45    0.64
  -1  13   1    3.89    0.55
  -1  13   1    3.21    0.50
  -1  13   1    3.77    0.66
   0 -13  -1    1.01    0.49
   0 -13  -1    0.94    0.40
   0 -13  -1    2.03    0.48
   0 -13  -1    1.25    0.43
   0  13   1    2.15    0.46
   0  13   1    1.89    0.56
   0  13   1    1.46    0.45
   0  13   1    2.46    0.58
  -1 -13  -1    6.41    0.70
  -1 -13  -1    6.81    0.66
  -1 -13  -1    4.82    0.91
  -1 -13  -1    6.25    0.67
   1  13   1    7.64    0.66
   1  13   1    4.81    0.66
   1  13   1    5.80    0.60
   1  13   1    4.92    0.67
   1  13   1    5.72    0.82
  -2 -13  -1    0.97    0.39
  -2 -13  -1    0.19    0.32
  -2 -13  -1    0.77    0.48
  -2 -13  -1    0.61    0.34
   2  13   1    0.82    0.42
   2  13   1    0.78    0.37
   2  13   1    1.28    0.39
   2  13   1    1.96    0.54
   2  13   1    0.14    0.45
  -3 -13  -1    3.00    0.59
  -3 -13  -1    3.11    0.51
  -3 -13  -1    2.38    0.49
  -3 -13  -1    3.25    0.52
   3  13   1    2.72    0.49
   3  13   1    2.49    0.53
   3  13   1    2.68    0.46
   3  13   1    2.59    0.56
  -4 -13  -1    4.94    0.59
  -4 -13  -1    5.40    0.67
  -4 -13  -1    6.13    0.63
  -4 -13  -1    4.31    0.65
   4  13   1    4.38    0.57
   4  13   1    5.31    0.76
   4  13   1    5.13    0.70
   4  13   1    4.71    0.55
  -5 -13  -1   17.70    1.06
  -5 -13  -1   17.82    1.02
  -5 -13  -1   18.45    0.99
   5  13   1   16.58    1.07
   5  13   1   19.07    1.12
   5  13   1   19.84    1.04
   5  13   1   19.09    0.99
  -6 -13  -1   11.68    0.74
  -6 -13  -1    9.85    0.62
  -6 -13  -1   11.12    0.79
   6  13   1   11.13    0.76
   6  13   1   11.61    0.89
   6  13   1   12.38    0.82
   6  13   1   11.41    0.88
  -7 -13  -1    2.39    0.47
  -7 -13  -1    2.63    0.41
  -7 -13  -1    2.31    0.38
   7  13   1    2.35    0.51
   7  13   1    1.37    0.47
   7  13   1    2.51    0.48
   7  13   1    2.45    0.44
  -8 -13  -1    0.40    0.28
  -8 -13  -1    0.14    0.30
  -8 -13  -1   -0.17    0.30
   8  13   1   -0.22    0.29
   8  13   1   -0.13    0.39
   8  13   1    0.38    0.33
   8  13   1    0.12    0.36
  -9 -13  -1    2.64    0.55
  -9 -13  -1    3.19    0.50
   9  13   1    3.10    0.59
   9  13   1    3.81    0.61
   9  13   1    3.76    0.52
   9  13   1    4.47    0.58
 -10 -13  -1    2.79    0.52
 -10 -13  -1    4.01    1.00
  10  13   1    2.91    0.52
  10  13   1    2.92    0.62
  10  13   1    2.83    0.49
  10  13   1    2.95    0.57
 -11 -13  -1    0.44    0.42
 -11 -13  -1    0.35    0.42
  11  13   1    0.18    0.33
  11  13   1   -0.13    0.43
  11  13   1    0.57    0.41
   1 -14  -1   -0.19    0.36
   1 -14  -1   -0.41    0.34
   1 -14  -1   -0.10    0.38
   1 -14  -1   -0.20    0.52
  -1  14   1    0.07    0.45
  -1  14   1   -0.42    0.53
  -1  14   1    0.59    0.57
  -1  14   1   -0.14    0.35
   0 -14  -1    0.02    0.41
   0 -14  -1    0.94    0.57
   0 -14  -1    1.11    0.44
   0 -14  -1    0.98    0.44
   0  14   1    0.61    0.44
   0  14   1    0.79    0.54
  -1 -14  -1    1.45    0.55
  -1 -14  -1    1.94    0.62
  -1 -14  -1    0.69    0.51
   1  14   1    1.66    0.59
   1  14   1    1.27    0.47
   1  14   1    1.34    0.55
   1  14   1    1.04    0.49
  -2 -14  -1    1.92    0.51
  -2 -14  -1    2.68    0.52
  -2 -14  -1    2.46    0.52
  -2 -14  -1    1.80    0.61
   2  14   1    1.93    0.99
   2  14   1    2.00    0.48
   2  14   1    1.42    0.58
   2  14   1    1.96    0.45
   2  14   1    1.87    0.58
  -3 -14  -1   -0.06    0.61
  -3 -14  -1    0.35    0.40
  -3 -14  -1    0.59    0.37
  -3 -14  -1    0.21    0.38
   3  14   1    0.34    0.47
   3  14   1    0.06    0.36
   3  14   1   -0.33    0.47
   3  14   1    0.13    0.44
   3  14   1   -0.04    0.33
  -4 -14  -1   -0.65    0.33
  -4 -14  -1    0.53    0.36
  -4 -14  -1   -0.11    0.34
   4  14   1   -1.04    0.51
   4  14   1    0.06    0.44
   4  14   1    0.17    0.35
   4  14   1   -0.16    0.42
   4  14   1   -0.14    0.34
  -5 -14  -1   -0.07    0.36
  -5 -14  -1   -0.21    0.29
   5  14   1    0.34    0.44
   5  14   1    0.10    0.34
   5  14   1    0.55    0.46
   5  14   1   -0.05    0.31
  -6 -14  -1    1.07    0.44
  -6 -14  -1    0.96    0.37
   6  14   1    1.47    0.51
   6  14   1    1.54    0.44
   6  14   1    1.30    0.53
   6  14   1    1.22    0.39
  -7 -14  -1    0.94    0.45
  -7 -14  -1    1.16    0.38
   7  14   1    2.54    0.57
   7  14   1    1.79    0.55
  -8 -14  -1    0.00    0.30
   8  14   1    0.38    0.62
   8  14   1   -0.66    0.31
   8  14   1   -0.01    0.45
  -9 -14  -1    3.77    0.62
  -9 -14  -1    4.56    0.66
   9  14   1    5.02    0.70
   9  14   1    3.92    0.67
   9  14   1    5.57    0.62
   9  14   1    5.04    0.65
  -3 -15  -1    1.29    0.51
  -3 -15  -1    0.15    0.44
  -3 -15  -1    0.81    0.42
   3  15   1    0.62    0.46
   3  15   1    0.87    0.52
   3  15   1    0.54    0.56
  -4 -15  -1   -0.19    0.33
  -4 -15  -1    0.03    0.33
  -4 -15  -1    0.16    0.49
   4  15   1   -0.21    0.32
   4  15   1    0.64    0.48
   4  15   1   -0.36    0.49
   4  15   1   -0.19    0.39
  -5 -15  -1   -0.31    0.48
  -5 -15  -1    0.49    0.38
   5  15   1   -0.27    0.41
   5  15   1    0.37    0.62
   5  15   1    0.36    0.45
   5  15   1    0.18    0.36
  -6 -15  -1    1.05    0.39
  -6 -15  -1    0.91    0.49
   6  15   1    0.87    0.63
   6  15   1    0.49    0.52
   4  15  -2    2.05    0.55
   4  15  -2    1.25    0.52
   4  15  -2    1.85    0.71
  -4 -15   2    1.74    0.52
  -4 -15   2    2.05    0.44
   8  14  -2    3.38    0.50
   8  14  -2    2.59    0.54
   8  14  -2    1.85    0.53
   8  14  -2    3.31    0.60
  -8 -14   2    2.47    0.54
  -8 -14   2    2.41    0.49
   7  14  -2   -0.70    0.39
   7  14  -2    0.60    0.49
   7  14  -2    0.26    0.35
   7  14  -2   -0.03    0.39
  -7 -14   2    0.20    0.35
  -7 -14   2    0.11    0.28
   6  14  -2    1.72    0.56
   6  14  -2    0.83    0.45
  -6 -14   2    1.32    0.45
  -6 -14   2    1.06    0.33
  -6 -14   2    1.02    0.42
   5  14  -2    4.58    0.67
   5  14  -2    4.91    0.77
   5  14  -2    3.97    0.63
   5  14  -2    5.21    0.73
   5  14  -2    4.62    0.58
  -5 -14   2    5.23    0.58
  -5 -14   2    4.11    0.58
  -5 -14   2    3.77    0.61
   4  14  -2    3.77    0.54
   4  14  -2    3.40    0.63
   4  14  -2    3.40    0.59
   4  14  -2    3.05    0.64
   4  14  -2    2.69    0.59
  -4 -14   2    2.45    0.46
  -4 -14   2    3.83    0.60
  -4 -14   2    3.00    0.52
   3  14  -2    4.74    0.63
   3  14  -2    4.33    0.57
   3  14  -2    3.55    0.64
   3  14  -2    3.91    0.64
  -3 -14   2    3.20    0.97
  -3 -14   2    4.31    0.62
  -3 -14   2    4.08    0.58
  -3 -14   2    4.58    0.58
   2  14  -2    3.08    0.60
   2  14  -2    3.44    0.55
   2  14  -2    2.39    0.57
   2  14  -2    2.00    0.56
  -2 -14   2    2.99    0.53
  -2 -14   2    2.11    0.55
  -2 -14   2    2.09    0.58
   1  14  -2    4.07    0.58
   1  14  -2    3.57    0.62
  -1 -14   2    3.02    0.65
  -1 -14   2    2.97    0.58
  -1 -14   2    1.84    0.63
  -1 -14   2    5.25    0.65
   0  14  -2    3.63    0.57
   0  14  -2    3.24    0.64
   0  14  -2    3.70    0.73
   0  14  -2    3.66    0.77
   0 -14   2    4.01    0.60
   0 -14   2    3.35    0.55
   0 -14   2    4.32    0.72
   0 -14   2    3.48    0.58
  -1  14  -2    4.60    0.65
  -1  14  -2    4.98    1.13
  -1  14  -2    5.95    0.65
   1 -14   2    4.77    0.69
   1 -14   2    5.22    0.64
   1 -14   2    3.14    0.99
   1 -14   2    4.77    0.68
  10  13  -2    2.04    0.41
  10  13  -2    1.26    0.42
  10  13  -2    1.68    0.56
  10  13  -2    1.46    0.53
  10  13  -2    2.43    0.66
 -10 -13   2    1.93    0.52
 -10 -13   2    2.74    0.57
   9  13  -2    4.50    0.80
   9  13  -2    4.20    0.66
   9  13  -2    7.25    0.74
   9  13  -2    5.15    0.73
   9  13  -2    6.86    0.64
  -9 -13   2    5.78    0.70
  -9 -13   2    6.91    0.71
   8  13  -2    8.25    0.65
   8  13  -2    8.21    0.83
   8  13  -2    6.83    0.76
   8  13  -2    8.38    0.75
   8  13  -2    8.51    0.75
  -8 -13   2    6.43    0.74
  -8 -13   2    7.75    0.65
  -8 -13   2    8.42    0.72
   7  13  -2    1.98    0.45
   7  13  -2    1.02    0.42
   7  13  -2    1.71    0.51
   7  13  -2    2.17    0.42
   7  13  -2    1.73    0.50
  -7 -13   2    1.56    0.49
  -7 -13   2    1.67    0.34
  -7 -13   2    1.96    0.44
   6  13  -2    0.30    0.34
   6  13  -2    1.30    0.44
   6  13  -2    1.05    0.36
   6  13  -2    1.10    0.45
   6  13  -2    1.30    0.48
  -6 -13   2    0.75    0.37
  -6 -13   2    0.82    0.32
  -6 -13   2    0.88    0.31
  -6 -13   2    0.73    0.37
   5  13  -2    2.01    0.49
   5  13  -2    1.33    0.44
   5  13  -2    1.65    0.44
   5  13  -2    2.07    0.51
   5  13  -2    1.81    0.43
  -5 -13   2    1.40    0.65
  -5 -13   2    1.92    0.35
  -5 -13   2    1.23    0.34
  -5 -13   2    1.79    0.43
   4  13  -2    3.97    0.63
   4  13  -2    3.32    0.51
   4  13  -2    3.57    0.57
   4  13  -2    3.08    0.58
   4  13  -2    2.77    0.44
  -4 -13   2    3.28    0.44
  -4 -13   2    3.87    0.51
  -4 -13   2    2.65    0.54
  -4 -13   2    3.29    0.47
  -4 -13   2    4.11    0.57
   3  13  -2    4.96    0.60
   3  13  -2    6.00    0.77
   3  13  -2    6.57    0.74
   3  13  -2    5.30    0.67
   3  13  -2    5.68    0.60
  -3 -13   2    6.09    0.61
  -3 -13   2    3.96    0.62
  -3 -13   2    6.59    0.69
  -3 -13   2    5.27    0.59
   2  13  -2    0.70    0.43
   2  13  -2    0.77    0.36
   2  13  -2    1.39    0.48
   2  13  -2    0.82    0.40
  -2 -13   2    0.61    0.45
  -2 -13   2    1.33    0.39
  -2 -13   2    0.11    0.32
  -2 -13   2    0.40    0.35
   1  13  -2   -0.06    0.33
   1  13  -2    0.50    0.34
   1  13  -2    0.53    0.44
   1  13  -2    0.49    0.43
  -1 -13   2    0.62    0.34
  -1 -13   2   -0.17    0.33
  -1 -13   2   -0.24    0.26
   0  13  -2    0.86    0.40
   0  13  -2    0.59    0.34
   0  13  -2    0.88    0.55
   0  13  -2    1.02    0.46
   0 -13   2    0.56    0.33
   0 -13   2    0.12    0.40
   0 -13   2    0.50    0.38
   0 -13   2    0.98    0.39
  -1  13  -2    2.69    0.69
  -1  13  -2    2.23    0.44
  -1  13  -2    2.22    0.56
  -1  13  -2    1.45    0.43
   1 -13   2    2.47    0.50
   1 -13   2    1.60    0.44
   1 -13   2    2.40    0.49
   1 -13   2    2.51    0.59
  -2  13  -2    4.63    0.56
  -2  13  -2    4.46    0.83
  -2  13  -2    5.65    0.72
  -2  13  -2    4.52    0.60
   2 -13   2    4.95    0.72
   2 -13   2    3.98    0.93
  -3  13  -2    2.61    0.61
  -3  13  -2    1.83    0.45
   3 -13   2    1.85    0.47
   3 -13   2    2.55    0.61
   3 -13   2    1.99    0.47
   3 -13   2    1.92    0.49
  11  12  -2    3.98    0.64
  11  12  -2    4.71    0.61
  11  12  -2    5.71    0.56
  11  12  -2    5.73    0.66
  11  12  -2    5.11    0.71
 -11 -12   2    4.28    0.79
  10  12  -2    0.71    0.55
  10  12  -2   -0.38    0.40
  10  12  -2   -0.27    0.25
 -10 -12   2    0.12    0.37
 -10 -12   2   -0.40    0.29
   9  12  -2    2.63    0.55
   9  12  -2    4.77    0.51
   9  12  -2    3.89    0.56
   9  12  -2    3.61    0.59
  -9 -12   2    3.87    0.55
  -9 -12   2    4.64    0.61
   8  12  -2    4.28    0.60
   8  12  -2    4.16    0.56
   8  12  -2    4.69    0.52
   8  12  -2    3.90    0.63
  -8 -12   2    4.29    0.75
  -8 -12   2    4.67    0.59
  -8 -12   2    4.69    0.39
   7  12  -2   13.27    0.86
   7  12  -2   12.65    0.75
   7  12  -2   13.20    0.91
   7  12  -2   11.24    0.87
  -7 -12   2   12.29    0.74
  -7 -12   2   12.06    0.80
  -7 -12   2   11.73    0.67
   6  12  -2    2.28    0.47
   6  12  -2    2.87    0.44
   6  12  -2    1.60    0.46
   6  12  -2    1.28    0.51
  -6 -12   2    1.58    0.32
  -6 -12   2    2.93    0.47
  -6 -12   2    2.10    0.40
  -6 -12   2    1.65    0.35
   5  12  -2    0.77    0.38
   5  12  -2    1.39    0.40
   5  12  -2    0.79    0.32
  -5 -12   2    0.81    0.36
  -5 -12   2    0.72    0.32
  -5 -12   2    1.18    0.37
  -5 -12   2    0.97    0.30
  -5 -12   2    0.88    0.31
   4  12  -2    0.92    0.31
   4  12  -2    0.72    0.35
   4  12  -2    1.05    0.39
   4  12  -2    1.13    0.41
  -4 -12   2    1.11    0.33
  -4 -12   2    1.03    0.34
  -4 -12   2    1.61    0.31
  -4 -12   2    1.35    0.40
   3  12  -2    3.48    0.66
   3  12  -2    4.64    0.64
   3  12  -2    3.81    0.55
   3  12  -2    4.17    0.60
   3  12  -2    3.86    0.51
  -3 -12   2    4.39    0.40
  -3 -12   2    4.43    0.57
  -3 -12   2    4.35    0.51
  -3 -12   2    3.60    0.51
  -3 -12   2    4.75    0.59
  -3 -12   2    4.55    0.50
   2  12  -2    2.02    0.50
   2  12  -2    2.85    0.51
   2  12  -2    2.64    0.45
  -2 -12   2    3.68    0.47
  -2 -12   2    3.05    0.51
  -2 -12   2    2.86    0.51
  -2 -12   2    3.16    0.48
  -2 -12   2    3.61    0.47
   1  12  -2    1.32    0.54
   1  12  -2    1.18    0.36
   1  12  -2    1.91    0.40
   1  12  -2    1.30    0.42
   1  12  -2    1.23    0.48
  -1 -12   2    1.98    0.40
  -1 -12   2    1.51    0.40
  -1 -12   2    1.28    0.36
  -1 -12   2    1.33    0.44
  -1 -12   2    1.13    0.42
   0  12  -2    8.55    1.27
   0  12  -2    5.37    0.66
   0  12  -2    5.79    0.59
   0  12  -2    5.94    0.58
   0 -12   2    5.76    0.59
   0 -12   2    6.77    0.65
   0 -12   2    6.28    0.70
   0 -12   2    5.63    0.63
  -1  12  -2    2.63    0.62
  -1  12  -2    1.55    0.40
  -1  12  -2    2.45    0.43
  -1  12  -2    1.29    0.66
   1 -12   2    3.07    0.49
   1 -12   2    2.40    0.45
   1 -12   2    2.40    0.45
   1 -12   2    1.83    0.49
  -2  12  -2    5.40    0.56
  -2  12  -2    6.11    0.72
  -2  12  -2    6.74    0.85
  -2  12  -2    5.33    0.58
   2 -12   2    5.26    0.63
   2 -12   2    7.04    0.65
   2 -12   2    6.64    0.68
   2 -12   2    6.82    0.76
  -3  12  -2    3.83    0.74
  -3  12  -2    3.12    0.59
  -3  12  -2    3.32    0.53
  -3  12  -2    3.60    0.48
   3 -12   2    4.21    0.54
   3 -12   2    2.86    0.57
   3 -12   2    3.00    0.52
   3 -12   2    3.85    0.55
  -4  12  -2    0.84    0.62
  -4  12  -2    1.49    0.35
   4 -12   2    1.69    0.52
   4 -12   2    0.98    0.50
   4 -12   2    1.69    0.56
   4 -12   2    2.32    0.48
  -5  12  -2    0.94    0.83
  -5  12  -2    0.19    0.63
   5 -12   2    0.54    0.40
   5 -12   2    0.71    0.46
   5 -12   2    0.23    0.40
   5 -12   2    0.36    0.35
  12  11  -2    9.31    0.73
  12  11  -2   10.56    0.79
  12  11  -2    9.01    0.71
  12  11  -2   11.24    0.92
 -12 -11   2   11.02    0.94
  11  11  -2    6.56    0.54
  11  11  -2    8.41    1.07
  11  11  -2    6.38    0.76
  11  11  -2    6.01    0.69
 -11 -11   2    6.66    0.75
 -11 -11   2    7.56    0.76
  10  11  -2    1.83    0.46
  10  11  -2    2.21    0.44
  10  11  -2    2.54    0.39
  10  11  -2    2.03    0.40
  10  11  -2    1.12    0.43
 -10 -11   2    1.40    0.44
 -10 -11   2    2.71    0.49
   9  11  -2    0.56    0.27
   9  11  -2    0.66    0.43
   9  11  -2    1.09    0.35
   9  11  -2    0.97    0.39
   9  11  -2    0.70    0.31
  -9 -11   2    0.88    0.38
  -9 -11   2    0.06    0.29
   8  11  -2   11.19    0.79
   8  11  -2   11.30    0.90
   8  11  -2   11.78    0.68
   8  11  -2   10.55    0.82
   8  11  -2   10.65    0.75
  -8 -11   2   10.45    1.08
  -8 -11   2   10.24    0.64
  -8 -11   2   11.65    0.79
  -8 -11   2   10.02    0.62
   7  11  -2   21.86    1.05
   7  11  -2   19.77    1.11
   7  11  -2   21.33    1.11
   7  11  -2   21.48    0.97
  -7 -11   2   20.61    0.90
  -7 -11   2   21.65    1.08
   6  11  -2    6.91    0.56
   6  11  -2    4.83    0.68
   6  11  -2    5.32    0.63
   6  11  -2    5.53    0.61
   6  11  -2    6.78    0.81
  -6 -11   2    5.30    0.57
  -6 -11   2    6.16    0.58
  -6 -11   2    5.18    0.60
  -6 -11   2    5.58    0.45
  -6 -11   2    6.12    0.51
   5  11  -2    1.53    0.42
   5  11  -2    1.66    0.40
   5  11  -2    1.25    0.33
   5  11  -2    1.14    0.41
   5  11  -2    1.54    0.32
  -5 -11   2    1.61    0.37
  -5 -11   2    1.47    0.33
  -5 -11   2    1.48    0.34
  -5 -11   2    1.22    0.31
  -5 -11   2    1.06    0.28
   4  11  -2    1.24    0.40
   4  11  -2    2.12    0.36
   4  11  -2    1.69    0.38
   4  11  -2    1.00    0.35
   4  11  -2    0.96    0.31
  -4 -11   2    1.44    0.35
  -4 -11   2    1.26    0.31
  -4 -11   2    1.45    0.32
  -4 -11   2    1.88    0.38
  -4 -11   2    1.56    0.33
   3  11  -2    9.78    0.63
   3  11  -2   11.82    0.76
   3  11  -2   10.20    0.76
   3  11  -2   11.23    0.76
  -3 -11   2   11.66    0.66
  -3 -11   2   10.67    0.68
  -3 -11   2    9.08    0.68
  -3 -11   2   10.08    0.72
  -3 -11   2    9.55    0.56
  -3 -11   2    9.66    0.64
   2  11  -2    8.23    0.68
   2  11  -2    8.01    0.65
   2  11  -2    8.22    0.58
   2  11  -2    8.68    0.65
   2  11  -2    8.18    0.70
  -2 -11   2    7.45    0.46
  -2 -11   2    7.82    0.63
  -2 -11   2    8.41    0.59
  -2 -11   2    7.81    0.66
  -2 -11   2    7.66    0.57
  -2 -11   2    8.25    0.61
   1  11  -2   12.33    0.71
   1  11  -2   12.63    0.76
   1  11  -2   12.08    0.77
   1  11  -2   10.82    0.81
   1  11  -2   12.71    0.80
  -1 -11   2   11.84    0.73
  -1 -11   2   11.85    0.77
  -1 -11   2   11.52    0.72
  -1 -11   2   11.81    0.80
  -1 -11   2   13.12    0.72
   0  11  -2    4.34    0.49
   0  11  -2    4.48    0.53
   0  11  -2    4.10    0.53
   0  11  -2    4.07    0.47
   0 -11   2    4.57    0.57
   0 -11   2    4.39    0.51
   0 -11   2    5.08    0.53
   0 -11   2    3.55    0.47
  -1  11  -2    2.30    0.40
  -1  11  -2    2.68    0.48
  -1  11  -2    2.10    0.44
  -1  11  -2    1.71    0.39
   1 -11   2    2.08    0.62
   1 -11   2    2.45    0.51
   1 -11   2    2.29    0.46
   1 -11   2    1.25    0.37
  -2  11  -2    3.74    0.46
  -2  11  -2    4.37    0.50
  -2  11  -2    5.27    0.80
  -2  11  -2    3.72    0.55
  -2  11  -2    4.48    0.56
   2 -11   2    3.58    0.59
   2 -11   2    4.57    0.56
   2 -11   2    3.15    0.48
   2 -11   2    4.65    0.55
   2 -11   2    4.55    0.51
  -3  11  -2   10.94    0.93
  -3  11  -2   10.91    0.72
  -3  11  -2   10.23    0.78
  -3  11  -2    9.68    0.64
   3 -11   2    8.09    0.68
   3 -11   2    9.52    0.70
   3 -11   2   10.06    0.73
   3 -11   2   11.27    0.84
  -4  11  -2    5.66    0.62
  -4  11  -2    4.81    0.54
  -4  11  -2    4.46    0.77
  -4  11  -2    5.48    0.50
   4 -11   2    4.96    0.55
   4 -11   2    5.61    0.62
   4 -11   2    4.50    0.59
   4 -11   2    4.22    0.61
  -5  11  -2   -0.09    0.59
  -5  11  -2   -0.02    0.70
   5 -11   2   -0.24    0.32
   5 -11   2    0.36    0.34
   5 -11   2    0.20    0.40
   5 -11   2    0.02    0.34
  -6  11  -2   -0.68    0.72
   6 -11   2   -0.19    0.36
   6 -11   2   -0.18    0.39
   6 -11   2   -0.30    0.33
   6 -11   2    0.30    0.53
  12  10  -2    1.76    0.46
  12  10  -2    2.03    0.62
 -12 -10   2    1.29    0.46
 -12 -10   2    1.27    0.43
  11  10  -2    5.64    0.77
  11  10  -2    6.07    0.49
  11  10  -2    6.04    0.55
  11  10  -2    5.59    0.68
 -11 -10   2    6.89    0.73
 -11 -10   2    5.74    0.71
  10  10  -2    4.27    0.43
  10  10  -2    3.24    0.51
  10  10  -2    3.38    0.58
  10  10  -2    2.97    0.42
  10  10  -2    3.35    0.46
 -10 -10   2    2.78    0.51
 -10 -10   2    4.27    0.60
   9  10  -2    2.01    0.45
   9  10  -2    2.18    0.44
   9  10  -2    2.86    0.42
   9  10  -2    2.79    0.38
   9  10  -2    2.05    0.41
  -9 -10   2    3.61    0.58
  -9 -10   2    2.37    0.44
   8  10  -2    2.37    0.39
   8  10  -2    2.46    0.44
   8  10  -2    2.71    0.37
  -8 -10   2    2.25    0.21
  -8 -10   2    2.69    0.44
  -8 -10   2    2.19    0.33
  -8 -10   2    2.73    0.46
   7  10  -2    9.41    0.68
   7  10  -2    8.32    0.63
   7  10  -2    9.04    0.68
   7  10  -2    8.73    0.62
   7  10  -2    8.96    0.56
  -7 -10   2    9.30    0.56
  -7 -10   2    8.38    0.48
  -7 -10   2    9.43    0.67
   6  10  -2    2.93    0.46
   6  10  -2    2.01    0.42
   6  10  -2    2.68    0.42
   6  10  -2    2.63    0.39
   6  10  -2    2.42    0.35
  -6 -10   2    2.60    0.40
  -6 -10   2    2.16    0.31
  -6 -10   2    2.26    0.36
  -6 -10   2    2.64    0.39
  -6 -10   2    2.99    0.35
   5  10  -2    1.37    0.32
   5  10  -2    1.39    0.37
   5  10  -2    2.03    0.32
   5  10  -2    1.95    0.39
   5  10  -2    1.75    0.35
  -5 -10   2    1.85    0.33
  -5 -10   2    1.73    0.28
  -5 -10   2    1.58    0.33
  -5 -10   2    1.16    0.30
   4  10  -2    2.03    0.39
   4  10  -2    2.67    0.37
   4  10  -2    2.44    0.39
   4  10  -2    1.81    0.41
   4  10  -2    2.07    0.37
  -4 -10   2    1.92    0.33
  -4 -10   2    2.72    0.36
  -4 -10   2    2.30    0.39
  -4 -10   2    1.70    0.28
  -4 -10   2    2.14    0.37
  -4 -10   2    1.94    0.32
   3  10  -2    3.43    0.39
   3  10  -2    3.15    0.44
   3  10  -2    2.71    0.41
   3  10  -2    3.19    0.41
   3  10  -2    2.79    0.45
  -3 -10   2    4.14    0.47
  -3 -10   2    2.30    0.39
  -3 -10   2    3.97    0.42
  -3 -10   2    3.41    0.34
  -3 -10   2    3.71    0.43
  -3 -10   2    2.56    0.36
   2  10  -2   21.44    0.96
   2  10  -2   22.78    1.07
   2  10  -2   23.88    1.11
   2  10  -2   21.81    1.05
  -2 -10   2   20.64    1.03
  -2 -10   2   22.21    1.00
  -2 -10   2   23.62    1.02
  -2 -10   2   22.25    1.05
  -2 -10   2   21.93    0.89
  -2 -10   2   22.65    0.98
   1  10  -2   18.77    0.87
   1  10  -2   19.13    0.93
   1  10  -2   18.85    0.96
   1  10  -2   18.06    0.91
   1  10  -2   17.97    0.98
  -1 -10   2   18.72    0.87
  -1 -10   2   18.37    0.94
  -1 -10   2   18.32    0.74
  -1 -10   2   19.92    0.97
  -1 -10   2   19.41    0.92
  -1 -10   2   18.40    0.89
   0  10  -2   11.94    0.68
   0  10  -2   12.30    0.73
   0  10  -2   12.50    0.72
   0  10  -2   12.13    0.82
   0  10  -2   13.64    0.78
   0 -10   2   12.22    0.76
   0 -10   2   14.05    0.74
   0 -10   2   12.31    0.77
   0 -10   2   13.22    0.72
   0 -10   2   12.54    0.70
  -1  10  -2    0.72    0.33
  -1  10  -2    0.71    0.31
  -1  10  -2    0.91    0.29
  -1  10  -2    1.47    0.32
   1 -10   2    0.69    0.29
   1 -10   2    0.78    0.30
   1 -10   2    0.66    0.28
   1 -10   2    0.83    0.30
   1 -10   2    0.77    0.32
  -2  10  -2    1.39    0.36
  -2  10  -2    1.79    0.35
  -2  10  -2    1.98    0.39
  -2  10  -2    2.19    0.51
  -2  10  -2    1.70    0.33
   2 -10   2    1.57    0.35
   2 -10   2    2.20    0.39
   2 -10   2    1.09    0.33
   2 -10   2    2.55    0.46
   2 -10   2    2.18    0.38
  -3  10  -2    4.74    0.55
  -3  10  -2    4.14    0.63
  -3  10  -2    4.67    0.47
  -3  10  -2    4.38    0.49
   3 -10   2    3.84    0.56
   3 -10   2    4.08    0.54
   3 -10   2    5.29    0.56
   3 -10   2    4.98    0.69
  -4  10  -2   10.42    1.00
  -4  10  -2    9.28    0.71
  -4  10  -2    8.39    0.62
  -4  10  -2    9.64    0.59
   4 -10   2   10.91    0.68
   4 -10   2    9.27    0.69
   4 -10   2    9.24    0.73
   4 -10   2    9.85    0.76
  -5  10  -2    0.32    0.63
  -5  10  -2    0.31    0.21
  -5  10  -2   -0.01    0.49
   5 -10   2    0.34    0.32
   5 -10   2    0.31    0.35
   5 -10   2    0.08    0.35
   5 -10   2    0.21    0.30
  -6  10  -2   -0.29    0.70
  -6  10  -2    0.51    0.60
   6 -10   2   -0.01    0.32
   6 -10   2    0.34    0.35
   6 -10   2    0.48    0.33
   6 -10   2    0.35    0.38
  -7  10  -2    0.52    0.63
   7 -10   2   -0.11    0.40
   7 -10   2    0.22    0.35
   7 -10   2   -0.09    0.33
  13   9  -2    1.79    0.35
  13   9  -2    1.54    0.51
 -13  -9   2    2.18    0.52
 -13  -9   2    1.56    0.53
  12   9  -2    1.17    0.43
  12   9  -2    1.66    0.35
  12   9  -2    1.02    0.43
 -12  -9   2    1.50    0.43
 -12  -9   2    1.43    0.44
  11   9  -2    2.48    0.52
  11   9  -2    1.91    0.36
  11   9  -2    1.84    0.35
  11   9  -2    1.57    0.40
 -11  -9   2    1.93    0.47
 -11  -9   2    1.82    0.45
  10   9  -2    7.60    0.57
  10   9  -2    8.50    0.60
  10   9  -2    9.48    0.75
  10   9  -2    9.05    0.67
 -10  -9   2    9.28    0.77
 -10  -9   2    9.77    0.72
   9   9  -2   -0.28    0.27
   9   9  -2   -0.39    0.25
   9   9  -2    0.23    0.21
   9   9  -2   -0.05    0.20
  -9  -9   2    0.20    0.28
  -9  -9   2    0.28    0.29
   8   9  -2    2.35    0.38
   8   9  -2    2.82    0.39
   8   9  -2    2.86    0.47
   8   9  -2    2.44    0.32
   8   9  -2    2.29    0.41
  -8  -9   2    2.53    0.41
  -8  -9   2    2.78    0.32
  -8  -9   2    2.55    0.43
   7   9  -2    6.24    0.60
   7   9  -2    6.02    0.57
   7   9  -2    4.97    0.44
   7   9  -2    5.49    0.42
   7   9  -2    5.63    0.51
  -7  -9   2    4.78    0.46
  -7  -9   2    6.10    0.53
  -7  -9   2    5.58    0.40
  -7  -9   2    4.62    0.33
  -7  -9   2    6.13    0.57
   6   9  -2   22.92    1.04
   6   9  -2   22.59    1.00
   6   9  -2   22.74    1.08
   6   9  -2   21.54    1.05
   6   9  -2   22.65    0.94
  -6  -9   2   23.87    0.94
  -6  -9   2   23.45    1.04
  -6  -9   2   21.09    0.97
  -6  -9   2   23.32    1.01
   5   9  -2   23.38    1.09
   5   9  -2   24.19    0.99
   5   9  -2   24.51    1.10
   5   9  -2   24.64    1.09
   5   9  -2   25.31    1.06
  -5  -9   2   23.16    1.03
  -5  -9   2   24.39    0.99
  -5  -9   2   23.57    1.03
  -5  -9   2   25.93    1.13
  -5  -9   2   23.19    0.98
   4   9  -2    9.04    0.57
   4   9  -2    8.52    0.61
   4   9  -2    8.67    0.60
   4   9  -2    9.67    0.61
   4   9  -2    8.90    0.52
  -4  -9   2    9.61    0.53
  -4  -9   2    7.93    0.53
  -4  -9   2    9.23    0.54
  -4  -9   2    9.03    0.57
  -4  -9   2    8.99    0.52
  -4  -9   2    8.94    0.58
   3   9  -2    4.87    0.48
   3   9  -2    5.24    0.41
   3   9  -2    5.89    0.61
   3   9  -2    4.57    0.51
   3   9  -2    4.51    0.47
  -3  -9   2    5.32    0.39
  -3  -9   2    5.63    0.46
  -3  -9   2    5.73    0.41
  -3  -9   2    4.68    0.40
  -3  -9   2    5.59    0.44
  -3  -9   2    4.84    0.45
   2   9  -2   11.46    0.65
   2   9  -2   11.62    0.68
   2   9  -2   11.12    0.67
   2   9  -2   12.20    0.62
   2   9  -2   11.16    0.72
  -2  -9   2   11.25    0.67
  -2  -9   2   11.47    0.67
  -2  -9   2   11.96    0.56
  -2  -9   2   12.66    0.64
  -2  -9   2   11.49    0.61
  -2  -9   2   12.63    0.65
   1   9  -2    5.31    0.55
   1   9  -2    7.20    0.52
   1   9  -2    7.30    0.54
   1   9  -2    7.39    0.51
   1   9  -2    6.61    0.47
  -1  -9   2    6.24    0.38
  -1  -9   2    6.58    0.48
  -1  -9   2    7.71    0.54
  -1  -9   2    7.53    0.50
  -1  -9   2    7.04    0.47
  -1  -9   2    8.21    0.56
   0   9  -2    0.13    0.24
   0   9  -2    0.25    0.20
   0   9  -2    0.56    0.25
   0   9  -2    0.24    0.23
   0   9  -2    0.05    0.27
   0  -9   2    0.25    0.13
   0  -9   2    0.14    0.20
   0  -9   2    0.13    0.22
   0  -9   2    0.29    0.21
   0  -9   2    0.26    0.20
  -1   9  -2    1.09    0.26
  -1   9  -2    1.10    0.29
  -1   9  -2    1.10    0.27
  -1   9  -2    1.03    0.35
  -1   9  -2    0.66    0.28
   1  -9   2    1.30    0.31
   1  -9   2    1.28    0.28
   1  -9   2    0.65    0.25
   1  -9   2    1.08    0.28
   1  -9   2    1.30    0.32
  -2   9  -2   -0.06    0.34
  -2   9  -2   -0.11    0.25
  -2   9  -2    0.02    0.20
  -2   9  -2    0.18    0.25
   2  -9   2    0.38    0.26
   2  -9   2    0.10    0.21
   2  -9   2    0.26    0.20
   2  -9   2    0.43    0.28
   2  -9   2    0.14    0.23
  -3   9  -2    3.85    0.46
  -3   9  -2    4.82    0.45
  -3   9  -2    4.29    0.48
  -3   9  -2    5.16    0.65
  -3   9  -2    4.58    0.44
   3  -9   2    4.72    0.46
   3  -9   2    4.69    0.52
   3  -9   2    4.17    0.48
   3  -9   2    5.06    0.51
   3  -9   2    4.12    0.51
  -4   9  -2    7.22    0.58
  -4   9  -2    6.72    0.47
  -4   9  -2    6.31    0.51
  -4   9  -2    6.92    0.81
   4  -9   2    6.10    0.64
   4  -9   2    6.99    0.54
   4  -9   2    6.14    0.53
   4  -9   2    6.76    0.56
   4  -9   2    6.97    0.64
  -5   9  -2    1.43    0.34
  -5   9  -2    1.09    0.60
  -5   9  -2    2.23    0.36
  -5   9  -2    2.28    0.70
   5  -9   2    2.02    0.39
   5  -9   2    2.04    0.42
   5  -9   2    2.28    0.38
   5  -9   2    1.43    0.41
  -6   9  -2    0.18    0.61
  -6   9  -2   -0.64    0.47
   6  -9   2    0.39    0.32
   6  -9   2    0.71    0.44
   6  -9   2    0.76    0.32
   6  -9   2    0.86    0.38
   6  -9   2    0.13    0.32
  -7   9  -2   -0.48    0.54
  -7   9  -2   -0.04    0.62
   7  -9   2    0.46    0.37
   7  -9   2   -0.42    0.26
   7  -9   2   -0.24    0.27
   7  -9   2   -0.31    0.28
  -8   9  -2    0.86    0.67
  -8   9  -2    1.31    0.91
   8  -9   2    1.63    0.39
   8  -9   2    1.81    0.47
   8  -9   2    1.35    0.40
  13   8  -2    3.49    0.69
  13   8  -2    3.97    0.62
 -13  -8   2    5.48    0.71
  12   8  -2    0.69    0.26
  12   8  -2    0.16    0.33
  12   8  -2    0.55    0.38
 -12  -8   2    1.32    0.41
 -12  -8   2    1.27    0.40
  11   8  -2    1.26    0.39
  11   8  -2    0.95    0.28
  11   8  -2    1.10    0.28
  11   8  -2    0.95    0.34
 -11  -8   2    0.28    0.33
  10   8  -2    9.29    0.64
  10   8  -2    9.12    0.51
  10   8  -2    8.77    0.56
  10   8  -2    9.32    0.93
  10   8  -2    9.16    0.65
 -10  -8   2   10.02    0.77
 -10  -8   2    8.84    0.69
   9   8  -2    6.57    0.60
   9   8  -2    5.55    0.47
   9   8  -2    5.93    0.45
   9   8  -2    6.12    0.42
   9   8  -2    5.79    0.60
  -9  -8   2    5.88    0.61
  -9  -8   2    6.60    0.63
   8   8  -2    3.24    0.34
   8   8  -2    1.71    0.30
   8   8  -2    2.74    0.35
   8   8  -2    2.13    0.39
   8   8  -2    2.46    0.39
   8   8  -2    3.44    0.42
  -8  -8   2    2.68    0.40
  -8  -8   2    2.81    0.42
   7   8  -2    1.60    0.33
   7   8  -2    1.52    0.29
   7   8  -2    1.74    0.28
   7   8  -2    2.25    0.31
   7   8  -2    1.83    0.35
   7   8  -2    2.19    0.33
  -7  -8   2    1.81    0.36
  -7  -8   2    1.67    0.28
  -7  -8   2    1.77    0.19
  -7  -8   2    1.54    0.25
  -7  -8   2    1.58    0.18
  -7  -8   2    2.09    0.33
   6   8  -2   18.33    0.89
   6   8  -2   15.64    0.80
   6   8  -2   17.26    0.75
   6   8  -2   18.21    0.95
   6   8  -2   17.39    0.85
   6   8  -2   17.28    0.83
  -6  -8   2   17.71    0.86
  -6  -8   2   17.24    0.71
  -6  -8   2   17.99    0.81
  -6  -8   2   18.21    0.74
   5   8  -2   28.14    1.31
   5   8  -2   31.84    1.51
   5   8  -2   30.32    1.23
   5   8  -2   28.54    1.24
   5   8  -2   30.76    1.23
   5   8  -2   31.62    1.15
  -5  -8   2   29.28    1.13
  -5  -8   2   31.83    1.20
  -5  -8   2   30.93    1.22
  -5  -8   2   30.62    1.14
   4   8  -2   32.57    1.33
   4   8  -2   32.31    1.24
   4   8  -2   34.02    1.36
  -4  -8   2   33.99    1.32
  -4  -8   2   32.00    1.28
  -4  -8   2   35.68    1.30
  -4  -8   2   33.82    1.24
  -4  -8   2   34.86    1.26
   3   8  -2    5.93    0.45
   3   8  -2    5.78    0.39
   3   8  -2    5.45    0.45
   3   8  -2    5.37    0.42
  -3  -8   2    5.60    0.44
  -3  -8   2    5.78    0.43
  -3  -8   2    5.86    0.39
  -3  -8   2    5.60    0.38
   2   8  -2   26.64    1.11
   2   8  -2   27.64    1.10
   2   8  -2   29.30    1.31
   2   8  -2   26.18    1.12
  -2  -8   2   25.14    1.06
  -2  -8   2   26.80    1.14
  -2  -8   2   27.22    1.05
  -2  -8   2   27.02    1.11
  -2  -8   2   28.16    1.11
  -2  -8   2   27.26    1.01
   1   8  -2    0.46    0.19
   1   8  -2   -0.04    0.18
   1   8  -2    0.66    0.23
   1   8  -2    0.19    0.18
   1   8  -2    0.20    0.24
  -1  -8   2    0.10    0.16
  -1  -8   2    0.18    0.18
  -1  -8   2    0.09    0.12
  -1  -8   2   -0.08    0.16
  -1  -8   2    0.05    0.18
  -1  -8   2   -0.18    0.13
   0   8  -2   12.57    0.60
   0   8  -2   12.87    0.65
   0   8  -2   12.84    0.64
   0   8  -2   12.05    0.70
   0   8  -2   12.08    0.66
   0  -8   2   12.57    0.61
   0  -8   2   12.13    0.63
   0  -8   2   11.65    0.65
   0  -8   2   12.41    0.51
   0  -8   2   11.95    0.66
   0  -8   2   12.39    0.64
  -1   8  -2    4.66    0.37
  -1   8  -2    4.13    0.41
  -1   8  -2    4.33    0.43
  -1   8  -2    4.03    0.40
  -1   8  -2    3.99    0.48
   1  -8   2    4.27    0.47
   1  -8   2    4.32    0.42
   1  -8   2    4.26    0.39
   1  -8   2    4.17    0.26
   1  -8   2    4.12    0.38
  -2   8  -2    0.29    0.30
  -2   8  -2    0.35    0.20
  -2   8  -2    0.49    0.24
  -2   8  -2    0.29    0.20
   2  -8   2    0.63    0.22
   2  -8   2    0.17    0.22
   2  -8   2    0.82    0.22
   2  -8   2    0.18    0.23
   2  -8   2    0.89    0.24
  -3   8  -2    0.04    0.20
  -3   8  -2    0.08    0.24
  -3   8  -2    0.61    0.37
  -3   8  -2    0.03    0.18
  -3   8  -2    0.08    0.20
   3  -8   2   -0.07    0.21
   3  -8   2    0.15    0.17
   3  -8   2    0.22    0.23
   3  -8   2    0.01    0.22
   3  -8   2    0.11    0.20
   3  -8   2    0.13    0.20
  -4   8  -2    4.02    0.58
  -4   8  -2    3.60    0.38
  -4   8  -2    4.00    0.44
  -4   8  -2    3.95    0.40
  -4   8  -2    3.14    0.38
   4  -8   2    3.51    0.39
   4  -8   2    3.08    0.42
   4  -8   2    3.04    0.40
   4  -8   2    3.43    0.45
   4  -8   2    3.61    0.45
  -5   8  -2   10.83    1.27
  -5   8  -2   11.20    0.53
  -5   8  -2   10.72    0.61
  -5   8  -2   10.08    0.86
   5  -8   2   11.36    0.72
   5  -8   2   10.79    0.67
   5  -8   2   11.86    0.76
   5  -8   2   12.27    0.66
   5  -8   2   12.72    0.74
  -6   8  -2    8.75    1.06
  -6   8  -2    7.26    0.52
  -6   8  -2    6.79    0.82
   6  -8   2    8.93    0.62
   6  -8   2    8.09    0.63
   6  -8   2    9.71    0.82
   6  -8   2    8.28    0.60
   6  -8   2    8.37    0.68
  -7   8  -2    2.44    0.74
  -7   8  -2    2.41    0.65
   7  -8   2    2.45    0.43
   7  -8   2    2.25    0.46
   7  -8   2    2.88    0.47
   7  -8   2    2.63    0.40
   7  -8   2    2.06    0.39
  -8   8  -2    0.39    0.58
  -8   8  -2    0.91    0.74
   8  -8   2    0.34    0.31
   8  -8   2    0.63    0.35
   8  -8   2    0.41    0.35
  -9   8  -2    1.49    0.97
  -9   8  -2    2.96    0.79
   9  -8   2    3.76    0.55
   9  -8   2    2.51    0.40
   9  -8   2    2.69    0.47
  14   7  -2    6.17    0.72
 -14  -7   2    7.61    0.88
  13   7  -2    8.20    0.81
  13   7  -2    6.78    0.69
 -13  -7   2    7.81    0.88
 -13  -7   2    8.66    0.83
  12   7  -2    0.17    0.30
  12   7  -2    0.51    0.34
 -12  -7   2   -0.47    0.23
 -12  -7   2   -0.15    0.28
  11   7  -2    2.30    0.33
  11   7  -2    2.68    0.49
  11   7  -2    2.66    0.43
  11   7  -2    2.47    0.38
 -11  -7   2    3.50    0.52
 -11  -7   2    3.03    0.50
  10   7  -2   10.53    0.56
  10   7  -2   11.17    0.73
  10   7  -2   10.26    0.57
  10   7  -2    9.08    0.55
  10   7  -2    8.64    0.63
 -10  -7   2   11.81    0.73
 -10  -7   2    8.81    0.74
   9   7  -2    9.54    0.52
   9   7  -2    9.48    0.48
   9   7  -2    8.69    0.64
   9   7  -2    9.64    0.56
   9   7  -2    8.98    0.54
   9   7  -2   10.90    0.64
  -9  -7   2   10.40    0.66
  -9  -7   2    8.61    0.69
   8   7  -2    5.44    0.37
   8   7  -2    5.38    0.40
   8   7  -2    5.72    0.40
   8   7  -2    6.15    0.52
   8   7  -2    6.13    0.44
   8   7  -2    5.55    0.47
   8   7  -2    4.91    0.42
   8   7  -2    5.18    0.40
  -8  -7   2    6.72    0.58
  -8  -7   2    5.79    0.58
   7   7  -2    1.77    0.32
   7   7  -2    2.40    0.31
   7   7  -2    2.96    0.34
   7   7  -2    2.98    0.32
   7   7  -2    1.82    0.25
   7   7  -2    3.33    0.32
   7   7  -2    2.34    0.32
  -7  -7   2    2.35    0.35
  -7  -7   2    3.10    0.31
  -7  -7   2    2.69    0.26
  -7  -7   2    3.41    0.41
   6   7  -2    7.30    0.51
   6   7  -2    6.75    0.44
   6   7  -2    7.02    0.43
   6   7  -2    6.88    0.45
   6   7  -2    6.96    0.41
   6   7  -2    6.88    0.46
   6   7  -2    7.35    0.49
  -6  -7   2    7.23    0.51
  -6  -7   2    7.00    0.35
  -6  -7   2    6.51    0.39
  -6  -7   2    6.49    0.45
   5   7  -2   24.87    0.99
   5   7  -2   25.25    1.06
   5   7  -2   24.31    1.01
   5   7  -2   25.92    1.09
   5   7  -2   23.21    1.01
  -5  -7   2   25.73    0.99
  -5  -7   2   26.18    1.06
  -5  -7   2   26.73    0.95
  -5  -7   2   25.31    0.99
  -5  -7   2   24.98    0.94
   4   7  -2   17.48    0.75
   4   7  -2   17.23    0.71
   4   7  -2   15.96    0.78
   4   7  -2   16.87    0.80
   4   7  -2   17.11    0.78
   4   7  -2   16.03    0.82
   4   7  -2   17.82    0.77
  -4  -7   2   18.12    0.75
  -4  -7   2   17.63    0.76
  -4  -7   2   15.76    0.75
  -4  -7   2   17.13    0.74
  -4  -7   2   17.10    0.70
  -4  -7   2   17.51    0.72
   3   7  -2   11.20    0.59
   3   7  -2   10.48    0.53
   3   7  -2   10.03    0.50
   3   7  -2    9.65    0.55
   3   7  -2   10.15    0.56
   3   7  -2    9.93    0.56
   3   7  -2   10.05    0.56
  -3  -7   2   10.24    0.50
  -3  -7   2   10.19    0.55
  -3  -7   2   11.51    0.54
  -3  -7   2   11.27    0.53
  -3  -7   2    9.94    0.74
  -3  -7   2   10.35    0.52
   2   7  -2    7.94    0.45
   2   7  -2    9.14    0.49
   2   7  -2    9.10    0.51
   2   7  -2    8.44    0.53
   2   7  -2    8.77    0.50
   2   7  -2    8.82    0.51
  -2  -7   2    9.02    0.47
  -2  -7   2    8.01    0.49
  -2  -7   2    8.85    0.46
  -2  -7   2    8.43    0.43
  -2  -7   2    8.96    0.47
  -2  -7   2    8.20    0.49
   1   7  -2    0.64    0.21
   1   7  -2    0.28    0.21
   1   7  -2    0.35    0.19
   1   7  -2    0.69    0.19
   1   7  -2    0.40    0.19
   1   7  -2    0.39    0.16
  -1  -7   2    0.63    0.18
  -1  -7   2    0.76    0.21
  -1  -7   2    0.56    0.19
  -1  -7   2    0.33    0.17
  -1  -7   2    0.33    0.13
  -1  -7   2    0.39    0.18
   0   7  -2   13.97    0.68
   0   7  -2   13.62    0.60
   0   7  -2   14.06    0.65
   0   7  -2   13.53    0.66
   0   7  -2   12.77    0.69
   0   7  -2   13.41    0.63
   0  -7   2   13.72    0.67
   0  -7   2   11.71    0.61
   0  -7   2   12.96    0.61
   0  -7   2   12.91    0.65
   0  -7   2   13.34    0.59
   0  -7   2   13.01    0.63
  -1   7  -2    8.45    0.47
  -1   7  -2    9.57    0.53
  -1   7  -2    9.85    0.51
  -1   7  -2    8.74    0.56
   1  -7   2    9.52    0.54
   1  -7   2    7.74    0.48
   1  -7   2    8.93    0.50
   1  -7   2    8.65    0.46
   1  -7   2    8.77    0.48
   1  -7   2    8.58    0.53
  -2   7  -2    1.05    0.21
  -2   7  -2    0.85    0.23
  -2   7  -2    1.55    0.33
  -2   7  -2    1.37    0.25
  -2   7  -2    1.23    0.24
   2  -7   2    1.44    0.23
   2  -7   2    1.59    0.28
   2  -7   2    1.18    0.24
   2  -7   2    1.62    0.25
   2  -7   2    1.49    0.27
   2  -7   2    0.99    0.26
  -3   7  -2    0.15    0.19
  -3   7  -2    0.66    0.20
  -3   7  -2    0.29    0.18
  -3   7  -2    0.47    0.19
  -3   7  -2    0.53    0.22
   3  -7   2    0.22    0.19
   3  -7   2    0.31    0.25
   3  -7   2    0.04    0.21
   3  -7   2    0.42    0.24
   3  -7   2    0.38    0.17
   3  -7   2    0.24    0.21
  -4   7  -2    0.27    0.25
  -4   7  -2    0.07    0.17
  -4   7  -2    1.05    0.38
  -4   7  -2    0.31    0.19
  -4   7  -2    0.42    0.22
   4  -7   2    0.61    0.25
   4  -7   2    0.33    0.21
   4  -7   2    0.35    0.18
   4  -7   2    0.55    0.24
   4  -7   2    0.19    0.21
   4  -7   2   -0.25    0.20
   4  -7   2    0.11    0.29
   4  -7   2    0.13    0.16
  -5   7  -2    0.54    0.21
  -5   7  -2    0.70    0.44
  -5   7  -2    0.46    0.41
  -5   7  -2    1.03    0.28
  -5   7  -2    0.65    0.24
  -5   7  -2    1.03    0.19
  -5   7  -2    0.71    0.23
   5  -7   2    0.72    0.28
   5  -7   2    1.32    0.27
   5  -7   2    1.08    0.33
   5  -7   2    1.23    0.31
   5  -7   2    0.38    0.30
   5  -7   2    0.45    0.23
   5  -7   2    0.72    0.20
  -6   7  -2    1.96    0.31
  -6   7  -2    3.41    0.44
  -6   7  -2    2.59    0.68
  -6   7  -2    1.84    0.53
   6  -7   2    3.68    0.46
   6  -7   2    3.19    0.39
   6  -7   2    2.98    0.46
   6  -7   2    2.25    0.26
   6  -7   2    2.98    0.36
   6  -7   2    2.27    0.39
  -7   7  -2    0.53    0.50
  -7   7  -2    0.24    0.55
   7  -7   2    0.43    0.31
   7  -7   2    0.33    0.30
   7  -7   2    0.68    0.27
   7  -7   2    0.50    0.25
  -8   7  -2    0.09    0.53
  -8   7  -2    0.23    0.62
   8  -7   2   -0.23    0.24
   8  -7   2   -0.31    0.37
   8  -7   2   -0.19    0.25
   8  -7   2   -0.04    0.30
   8  -7   2    0.87    0.33
  -9   7  -2    0.91    0.60
  -9   7  -2    0.37    0.76
   9  -7   2   -0.09    0.24
   9  -7   2   -0.01    0.34
   9  -7   2   -0.14    0.30
   9  -7   2    0.45    0.31
 -10   7  -2   -0.33    0.97
  10  -7   2    0.32    0.36
  10  -7   2   -0.03    0.34
  14   6  -2    6.37    0.65
 -14  -6   2    5.20    0.69
 -14  -6   2    7.93    0.80
  13   6  -2    1.99    0.47
  13   6  -2    1.42    0.50
 -13  -6   2    1.69    0.44
 -13  -6   2    1.92    0.57
  12   6  -2    0.22    0.30
  12   6  -2    0.50    0.34
 -12  -6   2   -0.26    0.34
 -12  -6   2    0.65    0.35
  11   6  -2    0.18    0.26
  11   6  -2    0.23    0.17
  11   6  -2    0.01    0.18
  11   6  -2   -0.03    0.16
  11   6  -2    0.20    0.28
 -11  -6   2   -0.40    0.31
 -11  -6   2    0.33    0.29
  10   6  -2    7.08    0.55
  10   6  -2    6.94    0.43
  10   6  -2    7.22    0.45
  10   6  -2    6.70    0.45
  10   6  -2    7.17    0.60
 -10  -6   2    7.79    0.60
 -10  -6   2    8.00    0.67
   9   6  -2   14.17    0.67
   9   6  -2   15.43    0.66
   9   6  -2   15.53    0.78
   9   6  -2   14.88    0.81
   9   6  -2   13.70    0.60
   9   6  -2   12.83    0.65
   9   6  -2   15.10    0.67
  -9  -6   2   14.29    0.85
  -9  -6   2   15.37    0.80
   8   6  -2   18.06    0.78
   8   6  -2   17.82    1.12
   8   6  -2   18.81    0.76
   8   6  -2   17.83    0.72
   8   6  -2   17.43    0.71
   8   6  -2   19.09    0.79
   8   6  -2   18.53    0.90
  -8  -6   2   18.05    0.92
  -8  -6   2   18.66    0.87
   7   6  -2    0.36    0.18
   7   6  -2    0.30    0.15
   7   6  -2    0.29    0.14
   7   6  -2    0.32    0.16
   7   6  -2    0.10    0.21
   7   6  -2    0.26    0.20
   7   6  -2    0.14    0.13
  -7  -6   2    0.42    0.22
  -7  -6   2    0.26    0.20
   6   6  -2   13.84    0.62
   6   6  -2   14.31    0.58
   6   6  -2   13.50    0.61
   6   6  -2   12.90    0.60
   6   6  -2   12.39    0.65
  -6  -6   2   13.05    0.57
  -6  -6   2   12.37    0.64
  -6  -6   2   13.76    0.55
  -6  -6   2   13.71    0.51
  -6  -6   2   13.72    0.70
  -6  -6   2   13.45    0.50
   5   6  -2    0.18    0.14
   5   6  -2    0.13    0.14
   5   6  -2    0.06    0.12
   5   6  -2    0.02    0.15
   5   6  -2    0.17    0.13
   5   6  -2    0.39    0.15
   5   6  -2   -0.06    0.16
   5   6  -2   -0.13    0.11
  -5  -6   2    0.12    0.13
  -5  -6   2    0.29    0.24
  -5  -6   2    0.31    0.11
  -5  -6   2    0.30    0.17
   4   6  -2    2.48    0.28
   4   6  -2    1.78    0.27
   4   6  -2    2.16    0.27
   4   6  -2    2.18    0.28
   4   6  -2    2.29    0.26
   4   6  -2    2.01    0.29
   4   6  -2    2.03    0.23
  -4  -6   2    2.36    0.24
  -4  -6   2    2.23    0.25
  -4  -6   2    2.02    0.24
  -4  -6   2    2.08    0.23
  -4  -6   2    2.33    0.28
   3   6  -2   28.49    1.10
   3   6  -2   28.12    1.09
   3   6  -2   29.40    1.05
   3   6  -2   28.10    1.11
   3   6  -2   28.68    1.08
   3   6  -2   29.89    1.11
   3   6  -2   29.24    1.12
  -3  -6   2   29.57    1.09
  -3  -6   2   28.11    1.04
  -3  -6   2   29.66    1.07
  -3  -6   2   30.64    1.08
  -3  -6   2   27.73    1.08
  -3  -6   2   30.09    1.06
   2   6  -2    0.34    0.15
   2   6  -2    0.46    0.16
   2   6  -2    0.30    0.15
   2   6  -2    0.34    0.17
   2   6  -2    0.57    0.17
   2   6  -2    0.54    0.15
   2   6  -2    0.28    0.13
  -2  -6   2    0.53    0.14
  -2  -6   2    0.86    0.18
  -2  -6   2    0.55    0.17
  -2  -6   2    0.38    0.14
  -2  -6   2    0.39    0.14
   1   6  -2    0.71    0.18
   1   6  -2    0.77    0.19
   1   6  -2    0.92    0.19
   1   6  -2    0.64    0.18
   1   6  -2    0.69    0.16
   1   6  -2    0.37    0.19
  -1  -6   2    0.93    0.20
  -1  -6   2    0.71    0.18
  -1  -6   2    0.52    0.15
  -1  -6   2    0.58    0.15
  -1  -6   2    0.85    0.17
  -1  -6   2    0.80    0.19
   0   6  -2    1.43    0.21
   0   6  -2    1.99    0.26
   0   6  -2    1.83    0.26
   0   6  -2    1.51    0.26
   0   6  -2    1.90    0.24
   0   6  -2    1.55    0.21
   0  -6   2    1.55    0.24
   0  -6   2    1.61    0.23
   0  -6   2    1.83    0.23
   0  -6   2    1.41    0.23
   0  -6   2    1.66    0.23
   0  -6   2    1.71    0.21
  -1   6  -2   19.82    0.79
  -1   6  -2   20.92    0.80
  -1   6  -2   19.40    0.72
  -1   6  -2   18.87    0.85
  -1   6  -2   20.08    0.77
  -1   6  -2   19.68    0.86
   1  -6   2   18.77    0.75
   1  -6   2   18.42    0.72
   1  -6   2   19.98    0.82
   1  -6   2   19.67    0.84
   1  -6   2   19.21    0.77
   1  -6   2   18.76    0.79
   1  -6   2   19.77    0.80
   1  -6   2   19.44    0.85
  -2   6  -2   17.37    0.73
  -2   6  -2   19.67    0.76
  -2   6  -2   18.49    0.76
  -2   6  -2   17.40    0.83
  -2   6  -2   18.72    0.72
  -2   6  -2   17.88    0.77
  -2   6  -2   18.71    0.85
   2  -6   2   17.88    0.77
   2  -6   2   18.72    0.79
   2  -6   2   18.37    0.75
   2  -6   2   18.77    0.82
   2  -6   2   18.82    0.72
   2  -6   2   19.04    0.81
  -3   6  -2    7.38    0.40
  -3   6  -2    7.13    0.41
  -3   6  -2    7.12    0.43
  -3   6  -2    6.73    0.38
  -3   6  -2    5.93    0.47
  -3   6  -2    6.88    0.41
   3  -6   2    7.28    0.45
   3  -6   2    6.82    0.37
   3  -6   2    6.26    0.33
   3  -6   2    7.17    0.49
   3  -6   2    5.86    0.40
   3  -6   2    7.50    0.42
   3  -6   2    6.56    0.47
   3  -6   2    6.23    0.44
  -4   6  -2   -0.08    0.18
  -4   6  -2    0.45    0.17
  -4   6  -2    0.20    0.14
  -4   6  -2    0.75    0.32
  -4   6  -2    0.68    0.23
  -4   6  -2    0.32    0.17
   4  -6   2    0.09    0.17
   4  -6   2    0.25    0.15
   4  -6   2    0.42    0.23
   4  -6   2    0.36    0.14
   4  -6   2    0.33    0.22
   4  -6   2    0.42    0.20
   4  -6   2    0.09    0.17
   4  -6   2   -0.05    0.19
  -5   6  -2    0.54    0.24
  -5   6  -2    0.09    0.16
  -5   6  -2    0.46    0.39
  -5   6  -2    0.15    0.12
  -5   6  -2   -0.11    0.32
  -5   6  -2    0.31    0.28
  -5   6  -2    0.18    0.12
   5  -6   2    0.43    0.23
   5  -6   2    0.50    0.22
   5  -6   2   -0.14    0.23
   5  -6   2    0.01    0.15
   5  -6   2    0.14    0.16
   5  -6   2    0.41    0.19
  -6   6  -2    3.84    0.68
  -6   6  -2    1.87    0.33
  -6   6  -2    2.93    0.29
  -6   6  -2    2.91    0.39
  -6   6  -2    4.44    0.61
   6  -6   2    2.41    0.40
   6  -6   2    2.88    0.40
   6  -6   2    3.59    0.49
   6  -6   2    3.39    0.42
   6  -6   2    2.84    0.37
   6  -6   2    2.58    0.27
   6  -6   2    3.39    0.33
  -7   6  -2    0.40    0.48
  -7   6  -2   -0.09    0.27
  -7   6  -2    0.93    0.45
   7  -6   2    0.06    0.21
   7  -6   2    0.42    0.23
   7  -6   2    0.36    0.26
   7  -6   2    0.34    0.36
   7  -6   2    0.19    0.26
   7  -6   2    0.10    0.27
  -8   6  -2   -0.01    0.27
  -8   6  -2   -0.15    0.46
  -8   6  -2    0.53    0.58
   8  -6   2    0.05    0.28
   8  -6   2    0.11    0.22
   8  -6   2    0.01    0.27
   8  -6   2    0.05    0.23
  -9   6  -2    0.50    0.34
  -9   6  -2    0.91    0.59
  -9   6  -2    0.87    0.70
   9  -6   2    0.79    0.31
   9  -6   2    0.50    0.37
   9  -6   2    0.68    0.28
 -10   6  -2   -0.15    0.57
 -10   6  -2    0.72    0.80
  10  -6   2    0.35    0.31
  10  -6   2    0.54    0.34
  10  -6   2    0.69    0.36
 -11   6  -2   -0.17    0.70
 -11   6  -2    0.30    0.92
  11  -6   2    0.61    0.34
  11  -6   2    0.18    0.38
  14   5  -2    0.31    0.47
  14   5  -2   -0.24    0.36
 -14  -5   2   -0.08    0.40
 -14  -5   2    0.10    0.37
  13   5  -2    1.22    0.34
  13   5  -2    1.07    0.40
 -13  -5   2    1.58    0.53
 -13  -5   2    0.94    0.37
  12   5  -2    2.34    0.43
  12   5  -2    2.63    0.46
 -12  -5   2    1.49    0.44
 -12  -5   2    1.65    0.65
 -12  -5   2    1.44    0.40
  11   5  -2   -0.21    0.13
  11   5  -2   -0.16    0.22
  11   5  -2    0.26    0.27
 -11  -5   2    0.22    0.29
 -11  -5   2    0.26    0.45
 -11  -5   2   -0.01    0.24
  10   5  -2    2.39    0.27
  10   5  -2    2.01    0.25
  10   5  -2    2.02    0.35
  10   5  -2    1.90    0.38
  10   5  -2    2.00    0.23
 -10  -5   2    1.93    0.38
 -10  -5   2    1.24    0.33
 -10  -5   2    2.95    0.62
   9   5  -2    5.02    0.32
   9   5  -2    5.54    0.51
   9   5  -2    5.45    0.36
   9   5  -2    5.44    0.52
   9   5  -2    5.51    0.36
  -9  -5   2    4.44    0.49
  -9  -5   2    4.22    0.48
  -9  -5   2    5.64    0.74
   8   5  -2   33.71    1.36
   8   5  -2   32.75    1.20
   8   5  -2   34.49    1.22
   8   5  -2   31.07    1.21
   8   5  -2   35.50    1.34
   8   5  -2   34.50    1.22
   8   5  -2   31.87    1.16
  -8  -5   2   33.27    1.55
  -8  -5   2   35.36    1.41
  -8  -5   2   35.00    1.33
   7   5  -2    1.63    0.20
   7   5  -2    1.07    0.19
   7   5  -2    0.92    0.16
   7   5  -2    1.28    0.25
   7   5  -2    0.82    0.18
   7   5  -2    0.97    0.19
   7   5  -2    0.73    0.16
  -7  -5   2    1.04    0.25
   6   5  -2    5.31    0.32
   6   5  -2    5.07    0.30
   6   5  -2    5.64    0.34
   6   5  -2    5.69    0.33
   6   5  -2    5.29    0.33
   6   5  -2    5.33    0.30
   6   5  -2    5.44    0.39
   6   5  -2    4.58    0.39
  -6  -5   2    4.83    0.27
  -6  -5   2    5.39    0.29
  -6  -5   2    5.71    0.38
  -6  -5   2    5.12    0.42
   5   5  -2    3.41    0.31
   5   5  -2    2.48    0.30
   5   5  -2    3.30    0.32
   5   5  -2    2.66    0.24
   5   5  -2    2.56    0.21
   5   5  -2    2.57    0.23
   5   5  -2    2.74    0.31
   5   5  -2    2.81    0.22
  -5  -5   2    2.68    0.21
  -5  -5   2    2.54    0.18
  -5  -5   2    3.80    0.34
  -5  -5   2    2.56    0.18
  -5  -5   2    2.98    0.25
  -5  -5   2    3.01    0.32
   4   5  -2   32.49    1.20
   4   5  -2   35.11    1.16
   4   5  -2   32.76    1.20
   4   5  -2   34.07    1.21
   4   5  -2   34.33    1.20
   4   5  -2   35.15    1.19
   4   5  -2   31.51    1.24
   4   5  -2   35.12    1.25
  -4  -5   2   33.70    1.15
  -4  -5   2   31.22    1.25
  -4  -5   2   33.69    1.18
  -4  -5   2   33.56    1.23
  -4  -5   2   33.71    1.17
  -4  -5   2   33.81    1.15
   3   5  -2    4.75    0.31
   3   5  -2    5.19    0.29
   3   5  -2    5.26    0.35
   3   5  -2    4.98    0.29
   3   5  -2    5.17    0.31
   3   5  -2    5.49    0.35
   3   5  -2    5.31    0.33
   3   5  -2    5.27    0.33
  -3  -5   2    5.17    0.29
  -3  -5   2    5.77    0.30
  -3  -5   2    5.73    0.33
  -3  -5   2    5.27    0.30
  -3  -5   2    5.38    0.30
  -3  -5   2    5.31    0.32
   2   5  -2    2.22    0.26
   2   5  -2    2.72    0.27
   2   5  -2    2.87    0.25
   2   5  -2    2.54    0.26
   2   5  -2    2.46    0.26
   2   5  -2    2.52    0.25
   2   5  -2    2.21    0.24
   2   5  -2    2.46    0.23
  -2  -5   2    2.13    0.21
  -2  -5   2    2.61    0.26
  -2  -5   2    2.30    0.22
  -2  -5   2    2.52    0.21
  -2  -5   2    2.95    0.27
  -2  -5   2    2.50    0.24
   1   5  -2    0.34    0.13
   1   5  -2    0.48    0.14
   1   5  -2    0.55    0.15
   1   5  -2    0.23    0.13
   1   5  -2    0.44    0.15
   1   5  -2    0.25    0.13
   1   5  -2    0.37    0.16
  -1  -5   2    0.42    0.13
  -1  -5   2    0.44    0.13
  -1  -5   2    0.33    0.14
  -1  -5   2    0.58    0.16
  -1  -5   2    0.43    0.12
  -1  -5   2    0.24    0.11
  -1  -5   2    0.47    0.15
   0   5  -2    1.67    0.24
   0   5  -2    1.79    0.23
   0   5  -2    1.38    0.23
   0   5  -2    1.45    0.20
   0   5  -2    1.65    0.20
   0   5  -2    1.67    0.19
   0  -5   2    1.62    0.21
   0  -5   2    1.38    0.18
   0  -5   2    1.36    0.19
   0  -5   2    1.44    0.20
   0  -5   2    1.28    0.19
   0  -5   2    1.87    0.24
   0  -5   2    1.65    0.23
   0  -5   2    1.38    0.17
  -1   5  -2   20.89    0.77
  -1   5  -2   20.70    0.85
  -1   5  -2   20.44    0.80
  -1   5  -2   20.31    0.81
  -1   5  -2   20.91    0.79
  -1   5  -2   21.95    0.75
  -1   5  -2   22.01    0.87
   1  -5   2   20.71    0.77
   1  -5   2   21.83    0.78
   1  -5   2   20.25    0.80
   1  -5   2   20.55    0.78
   1  -5   2   21.14    0.82
   1  -5   2   19.91    0.74
   1  -5   2   20.35    0.80
   1  -5   2   21.63    0.84
   1  -5   2   19.36    0.84
  -2   5  -2   23.81    0.86
  -2   5  -2   23.05    0.90
  -2   5  -2   21.93    0.94
  -2   5  -2   23.30    0.86
  -2   5  -2   24.59    0.86
  -2   5  -2   23.61    0.95
  -2   5  -2   23.68    0.87
   2  -5   2   23.69    0.94
   2  -5   2   23.71    0.89
   2  -5   2   24.38    0.85
   2  -5   2   22.31    0.85
   2  -5   2   22.03    0.87
   2  -5   2   22.97    0.93
   2  -5   2   24.54    0.87
   2  -5   2   23.57    0.90
   2  -5   2   22.35    0.89
  -3   5  -2   13.97    0.60
  -3   5  -2   13.53    0.59
  -3   5  -2   13.67    0.56
  -3   5  -2   13.81    0.90
  -3   5  -2   14.33    0.57
  -3   5  -2   12.58    0.57
  -3   5  -2   14.10    0.57
   3  -5   2   13.34    0.55
   3  -5   2   13.17    0.55
   3  -5   2   14.68    0.63
   3  -5   2   13.48    0.54
   3  -5   2   13.47    0.65
   3  -5   2   13.94    0.62
   3  -5   2   14.17    0.66
   3  -5   2   12.97    0.57
   3  -5   2   13.45    0.58
   3  -5   2   12.88    0.59
  -4   5  -2   11.75    0.66
  -4   5  -2    9.88    0.54
  -4   5  -2   10.58    0.48
  -4   5  -2   12.09    0.56
  -4   5  -2   11.98    0.50
  -4   5  -2   10.67    0.51
  -4   5  -2   11.61    0.48
  -4   5  -2   12.31    0.64
   4  -5   2    9.78    0.48
   4  -5   2   11.96    0.58
   4  -5   2   10.80    0.56
   4  -5   2   11.62    0.53
   4  -5   2   10.86    0.52
   4  -5   2   11.28    0.54
   4  -5   2   12.51    0.50
   4  -5   2   11.25    0.60
   4  -5   2   11.59    0.50
   4  -5   2   12.19    0.62
  -5   5  -2    3.46    0.22
  -5   5  -2    4.30    0.59
  -5   5  -2    4.03    0.38
  -5   5  -2    3.10    0.28
  -5   5  -2    3.46    0.46
  -5   5  -2    3.51    0.27
  -5   5  -2    3.16    0.19
   5  -5   2    3.16    0.36
   5  -5   2    3.23    0.39
   5  -5   2    3.00    0.31
   5  -5   2    4.12    0.29
   5  -5   2    3.84    0.31
   5  -5   2    3.43    0.35
  -6   5  -2    0.27    0.22
  -6   5  -2    0.29    0.38
  -6   5  -2    0.30    0.32
   6  -5   2    0.29    0.23
   6  -5   2   -0.30    0.18
   6  -5   2    0.13    0.16
   6  -5   2    0.47    0.18
   6  -5   2    0.10    0.22
   6  -5   2    0.26    0.18
   6  -5   2   -0.15    0.20
  -7   5  -2    2.26    0.56
  -7   5  -2    2.51    0.40
  -7   5  -2    2.20    0.49
   7  -5   2    1.82    0.35
   7  -5   2    1.49    0.29
   7  -5   2    2.44    0.29
   7  -5   2    1.74    0.24
   7  -5   2    2.35    0.37
   7  -5   2    1.80    0.34
   7  -5   2    1.37    0.26
   7  -5   2    2.12    0.29
  -8   5  -2    0.24    0.43
  -8   5  -2   -0.37    0.23
  -8   5  -2   -0.08    0.50
   8  -5   2   -0.09    0.19
   8  -5   2    0.24    0.29
   8  -5   2    0.43    0.28
   8  -5   2    0.14    0.29
   8  -5   2    0.04    0.21
   8  -5   2   -0.29    0.18
  -9   5  -2    0.41    0.58
  -9   5  -2   -0.02    0.35
   9  -5   2   -0.22    0.26
   9  -5   2   -0.10    0.28
   9  -5   2    0.04    0.33
   9  -5   2    0.04    0.25
 -10   5  -2    0.70    0.39
 -10   5  -2    0.05    0.63
 -10   5  -2    0.21    0.53
  10  -5   2   -0.03    0.26
  10  -5   2    0.17    0.25
  10  -5   2    0.15    0.34
  10  -5   2    0.03    0.43
 -11   5  -2   -0.48    0.72
 -11   5  -2    0.23    0.57
  11  -5   2   -0.39    0.25
  11  -5   2    0.35    0.35
 -12   5  -2   -0.26    0.58
 -12   5  -2   -0.53    0.78
  12  -5   2   -0.17    0.36
  14   4  -2    0.07    0.37
 -14  -4   2   -0.45    0.57
 -14  -4   2    0.31    0.42
 -14  -4   2   -0.37    0.33
  13   4  -2    1.42    0.41
  13   4  -2    2.05    0.50
  13   4  -2    1.87    0.40
 -13  -4   2    2.65    0.59
 -13  -4   2    2.09    0.77
 -13  -4   2    1.96    0.44
  12   4  -2    7.19    0.66
 -12  -4   2    8.34    0.88
 -12  -4   2   10.02    1.20
 -12  -4   2    7.39    0.70
  11   4  -2   -0.05    0.26
  11   4  -2    0.02    0.24
 -11  -4   2    0.34    0.50
 -11  -4   2    0.00    0.24
 -11  -4   2   -0.08    0.28
  10   4  -2    0.20    0.13
  10   4  -2    0.81    0.30
  10   4  -2    0.55    0.26
 -10  -4   2    0.46    0.30
 -10  -4   2    0.75    0.29
 -10  -4   2    0.34    0.47
   9   4  -2    1.99    0.22
   9   4  -2    1.85    0.35
   9   4  -2    1.92    0.33
   9   4  -2    1.63    0.20
  -9  -4   2    1.78    0.32
  -9  -4   2    1.61    0.34
  -9  -4   2    1.59    0.48
   8   4  -2   16.84    0.68
   8   4  -2   17.80    0.68
   8   4  -2   17.24    0.82
   8   4  -2   17.33    0.66
   8   4  -2   15.72    0.79
  -8  -4   2   15.91    0.84
  -8  -4   2   16.36    1.01
  -8  -4   2   16.76    0.79
   7   4  -2   13.29    0.66
   7   4  -2   11.55    0.62
   7   4  -2   12.12    0.53
   7   4  -2   11.31    0.50
   7   4  -2   12.38    0.53
  -7  -4   2   13.38    0.63
  -7  -4   2   12.96    0.68
  -7  -4   2   12.38    0.80
   6   4  -2   -0.03    0.09
   6   4  -2    0.05    0.07
   6   4  -2    0.30    0.13
   6   4  -2    0.09    0.08
   6   4  -2    0.12    0.10
   6   4  -2    0.32    0.17
   6   4  -2    0.20    0.15
   6   4  -2    0.09    0.10
   6   4  -2    0.06    0.09
   6   4  -2    0.02    0.11
  -6  -4   2   -0.09    0.15
  -6  -4   2    0.15    0.24
  -6  -4   2    0.14    0.14
   5   4  -2    1.43    0.20
   5   4  -2    1.54    0.19
   5   4  -2    1.61    0.17
   5   4  -2    2.04    0.19
   5   4  -2    1.49    0.22
   5   4  -2    1.50    0.23
   5   4  -2    1.67    0.17
   5   4  -2    1.45    0.18
   5   4  -2    1.77    0.21
  -5  -4   2    1.68    0.17
  -5  -4   2    1.64    0.17
  -5  -4   2    2.08    0.27
  -5  -4   2    2.05    0.25
  -5  -4   2    1.40    0.35
   4   4  -2    2.54    0.25
   4   4  -2    2.37    0.21
   4   4  -2    1.97    0.24
   4   4  -2    2.53    0.21
   4   4  -2    2.50    0.29
   4   4  -2    2.20    0.17
   4   4  -2    1.94    0.18
  -4  -4   2    2.45    0.20
  -4  -4   2    2.58    0.22
  -4  -4   2    1.83    0.19
  -4  -4   2    2.10    0.25
  -4  -4   2    2.54    0.17
  -4  -4   2    2.03    0.16
   3   4  -2    2.05    0.25
   3   4  -2    2.29    0.21
   3   4  -2    2.10    0.20
   3   4  -2    2.39    0.23
   3   4  -2    2.12    0.21
   3   4  -2    2.03    0.24
   3   4  -2    2.15    0.23
   3   4  -2    2.62    0.22
  -3  -4   2    1.90    0.19
  -3  -4   2    2.08    0.20
  -3  -4   2    2.08    0.21
  -3  -4   2    1.95    0.17
  -3  -4   2    2.43    0.23
  -3  -4   2    1.99    0.18
  -3  -4   2    2.00    0.23
   2   4  -2    7.24    0.34
   2   4  -2    6.78    0.33
   2   4  -2    7.37    0.37
   2   4  -2    7.15    0.34
   2   4  -2    6.58    0.37
   2   4  -2    7.13    0.39
   2   4  -2    7.70    0.38
   2   4  -2    8.00    0.35
   2   4  -2    7.62    0.36
  -2  -4   2    7.47    0.38
  -2  -4   2    7.60    0.34
  -2  -4   2    7.90    0.35
  -2  -4   2    7.73    0.36
  -2  -4   2    7.62    0.38
  -2  -4   2    8.25    0.37
  -2  -4   2    6.93    0.33
  -2  -4   2    6.71    0.37
  -2  -4   2    7.41    0.36
  -2  -4   2    7.38    0.37
  -2  -4   2    7.77    0.36
   1   4  -2   10.45    0.46
   1   4  -2   11.14    0.47
   1   4  -2   10.69    0.45
   1   4  -2   11.49    0.49
   1   4  -2   11.18    0.50
   1   4  -2   11.03    0.48
   1   4  -2   12.35    0.48
   1   4  -2   10.72    0.48
   1   4  -2   10.27    0.45
   1   4  -2   11.01    0.45
   1   4  -2   10.51    0.48
  -1  -4   2   11.16    0.46
  -1  -4   2   11.70    0.46
  -1  -4   2   11.29    0.50
  -1  -4   2   10.67    0.47
  -1  -4   2   11.26    0.47
  -1  -4   2   10.46    0.47
  -1  -4   2   12.54    0.50
  -1  -4   2   11.22    0.47
  -1  -4   2   10.87    0.46
  -1  -4   2   11.20    0.50
  -1  -4   2   11.12    0.45
   0   4  -2   11.45    0.50
   0   4  -2   11.36    0.46
   0   4  -2   11.63    0.46
   0   4  -2   11.64    0.51
   0   4  -2   11.00    0.51
   0   4  -2   11.86    0.47
   0   4  -2   10.87    0.47
   0   4  -2   11.28    0.49
   0   4  -2   10.41    0.46
   0   4  -2   11.59    0.48
   0   4  -2   11.48    0.48
   0  -4   2   11.45    0.51
   0  -4   2   12.13    0.48
   0  -4   2   11.37    0.48
   0  -4   2   10.66    0.46
   0  -4   2   12.06    0.51
   0  -4   2   10.51    0.46
   0  -4   2   12.01    0.49
   0  -4   2   10.93    0.45
   0  -4   2   11.51    0.49
   0  -4   2   10.37    0.50
  -1   4  -2    7.28    0.36
  -1   4  -2    6.51    0.38
  -1   4  -2    7.01    0.40
  -1   4  -2    7.03    0.34
  -1   4  -2    7.43    0.32
  -1   4  -2    7.22    0.34
  -1   4  -2    8.08    0.40
  -1   4  -2    6.41    0.34
  -1   4  -2    7.41    0.35
   1  -4   2    7.66    0.40
   1  -4   2    7.29    0.34
   1  -4   2    6.95    0.33
   1  -4   2    7.33    0.35
   1  -4   2    6.52    0.35
   1  -4   2    7.34    0.34
   1  -4   2    7.35    0.36
   1  -4   2    6.88    0.32
   1  -4   2    6.90    0.33
  -2   4  -2    1.86    0.19
  -2   4  -2    1.66    0.18
  -2   4  -2    2.31    0.25
  -2   4  -2    2.52    0.28
  -2   4  -2    1.73    0.20
  -2   4  -2    1.81    0.19
  -2   4  -2    1.78    0.18
  -2   4  -2    2.05    0.20
  -2   4  -2    1.56    0.18
   2  -4   2    1.68    0.17
   2  -4   2    1.77    0.22
   2  -4   2    1.60    0.18
   2  -4   2    1.45    0.17
   2  -4   2    1.75    0.23
   2  -4   2    1.73    0.19
   2  -4   2    2.07    0.24
   2  -4   2    1.50    0.19
   2  -4   2    1.94    0.20
  -3   4  -2    4.13    0.25
  -3   4  -2    3.59    0.25
  -3   4  -2    3.71    0.28
  -3   4  -2    4.40    0.29
  -3   4  -2    4.46    0.26
  -3   4  -2    4.51    0.29
  -3   4  -2    3.74    0.24
  -3   4  -2    4.23    0.33
   3  -4   2    4.25    0.26
   3  -4   2    4.31    0.25
   3  -4   2    4.28    0.32
   3  -4   2    4.26    0.31
   3  -4   2    4.39    0.33
   3  -4   2    4.20    0.29
   3  -4   2    3.97    0.26
   3  -4   2    4.18    0.26
   3  -4   2    4.26    0.24
   3  -4   2    3.66    0.25
  -4   4  -2    6.31    0.32
  -4   4  -2    6.23    0.31
  -4   4  -2    6.32    0.46
  -4   4  -2    6.36    0.42
  -4   4  -2    6.01    0.33
  -4   4  -2    5.95    0.29
  -4   4  -2    6.14    0.38
  -4   4  -2    5.38    0.28
   4  -4   2    5.85    0.33
   4  -4   2    6.10    0.33
   4  -4   2    5.85    0.35
   4  -4   2    5.51    0.40
   4  -4   2    6.33    0.33
   4  -4   2    5.75    0.33
   4  -4   2    6.29    0.42
   4  -4   2    6.45    0.33
   4  -4   2    6.12    0.39
  -5   4  -2    9.97    0.43
  -5   4  -2    9.98    0.63
  -5   4  -2    9.94    0.58
  -5   4  -2   10.62    0.72
  -5   4  -2    9.49    0.43
  -5   4  -2   11.45    0.55
   5  -4   2    9.12    0.52
   5  -4   2    9.63    0.56
   5  -4   2   11.18    0.46
   5  -4   2    9.79    0.52
   5  -4   2    9.30    0.46
   5  -4   2    9.96    0.47
   5  -4   2   10.12    0.49
   5  -4   2    9.78    0.46
  -6   4  -2    0.59    0.31
  -6   4  -2    0.22    0.31
   6  -4   2    0.51    0.20
   6  -4   2    0.60    0.17
   6  -4   2    0.67    0.17
   6  -4   2    0.71    0.23
   6  -4   2    0.37    0.15
   6  -4   2    0.67    0.24
   6  -4   2    0.28    0.15
   6  -4   2    0.45    0.18
  -7   4  -2    1.16    0.39
  -7   4  -2    1.45    0.47
  -7   4  -2    0.96    0.28
   7  -4   2    1.30    0.30
   7  -4   2    0.95    0.20
   7  -4   2    1.10    0.21
   7  -4   2    1.56    0.29
   7  -4   2    1.22    0.20
   7  -4   2    0.83    0.22
   7  -4   2    1.44    0.22
   7  -4   2    0.88    0.26
  -8   4  -2   -0.04    0.44
  -8   4  -2    0.21    0.39
  -8   4  -2    0.03    0.27
   8  -4   2    0.08    0.17
   8  -4   2    0.26    0.18
   8  -4   2   -0.15    0.19
   8  -4   2    0.02    0.24
   8  -4   2    0.31    0.26
   8  -4   2   -0.19    0.22
  -9   4  -2    0.44    0.45
  -9   4  -2    1.02    0.69
  -9   4  -2    0.77    0.34
   9  -4   2    0.42    0.22
   9  -4   2    0.04    0.27
   9  -4   2    0.54    0.28
   9  -4   2    0.54    0.21
   9  -4   2    0.40    0.28
 -10   4  -2    0.55    0.50
 -10   4  -2    1.05    0.40
 -10   4  -2    0.31    0.62
  10  -4   2    1.20    0.36
  10  -4   2    1.11    0.37
  10  -4   2    0.77    0.26
  10  -4   2    1.17    0.27
  10  -4   2    0.54    0.27
 -11   4  -2    1.02    0.73
 -11   4  -2    0.79    0.41
 -11   4  -2    0.73    0.54
  11  -4   2    0.00    0.34
  11  -4   2    0.35    0.33
 -12   4  -2    0.80    0.82
 -12   4  -2    0.07    0.58
  12  -4   2    0.14    0.34
  14   3  -2    0.20    0.36
 -14  -3   2    0.65    0.72
 -14  -3   2    0.98    0.78
  13   3  -2    0.85    0.37
  13   3  -2    0.77    0.36
 -13  -3   2    0.66    0.36
 -13  -3   2    1.46    0.73
 -13  -3   2    0.51    0.38
  12   3  -2    4.00    0.42
  12   3  -2    3.56    0.50
  12   3  -2    3.18    0.49
 -12  -3   2    3.78    0.80
 -12  -3   2    3.03    0.48
 -12  -3   2    4.51    0.62
  11   3  -2    0.62    0.29
  11   3  -2    0.39    0.29
 -11  -3   2   -0.16    0.45
 -11  -3   2   -0.02    0.25
 -11  -3   2    0.33    0.27
  10   3  -2    0.11    0.11
  10   3  -2    0.87    0.28
  10   3  -2    0.10    0.23
 -10  -3   2    0.21    0.29
 -10  -3   2   -0.19    0.22
   9   3  -2    1.07    0.28
   9   3  -2    0.97    0.27
   9   3  -2    0.78    0.14
  -9  -3   2    0.51    0.43
  -9  -3   2    0.95    0.27
  -9  -3   2    0.82    0.26
   8   3  -2    1.54    0.17
   8   3  -2    1.70    0.20
   8   3  -2    1.61    0.29
  -8  -3   2    1.54    0.30
  -8  -3   2    1.33    0.27
  -8  -3   2    1.95    0.49
   7   3  -2    6.45    0.31
   7   3  -2    6.17    0.33
   7   3  -2    6.61    0.44
   7   3  -2    6.38    0.29
   7   3  -2    5.88    0.43
   7   3  -2    6.50    0.32
  -7  -3   2    6.08    0.42
  -7  -3   2    6.59    0.47
  -7  -3   2    5.88    0.59
   6   3  -2    2.55    0.23
   6   3  -2    2.40    0.17
   6   3  -2    2.11    0.19
   6   3  -2    2.68    0.31
   6   3  -2    3.21    0.34
   6   3  -2    2.33    0.18
  -6  -3   2    2.70    0.29
  -6  -3   2    1.94    0.29
  -6  -3   2    3.68    0.51
   5   3  -2    8.17    0.38
   5   3  -2    7.74    0.36
   5   3  -2    7.86    0.43
   5   3  -2    8.25    0.34
   5   3  -2    8.51    0.35
   5   3  -2    7.70    0.35
   5   3  -2    8.09    0.44
   5   3  -2    7.55    0.32
   5   3  -2    7.53    0.33
   5   3  -2    8.45    0.34
  -5  -3   2    7.58    0.53
  -5  -3   2    8.46    0.41
  -5  -3   2    7.20    0.43
   4   3  -2    5.99    0.35
   4   3  -2    5.99    0.36
   4   3  -2    6.09    0.29
   4   3  -2    5.76    0.28
   4   3  -2    5.34    0.27
   4   3  -2    5.97    0.27
   4   3  -2    6.10    0.26
   4   3  -2    6.01    0.31
   4   3  -2    5.94    0.28
   4   3  -2    5.80    0.29
  -4  -3   2    5.81    0.24
  -4  -3   2    6.20    0.36
  -4  -3   2    6.08    0.27
  -4  -3   2    5.97    0.32
  -4  -3   2    5.95    0.44
  -4  -3   2    5.78    0.25
  -4  -3   2    5.64    0.35
  -4  -3   2    6.14    0.23
  -4  -3   2    6.02    0.27
   3   3  -2   34.73    1.23
   3   3  -2   33.82    1.16
   3   3  -2   36.90    1.19
   3   3  -2   35.10    1.19
   3   3  -2   34.63    1.23
   3   3  -2   36.20    1.21
   3   3  -2   34.78    1.17
   3   3  -2   36.86    1.17
   3   3  -2   35.19    1.16
   3   3  -2   37.50    1.23
  -3  -3   2   35.17    1.16
  -3  -3   2   33.96    1.17
  -3  -3   2   33.52    1.31
  -3  -3   2   35.82    1.16
  -3  -3   2   34.95    1.22
  -3  -3   2   36.28    1.17
  -3  -3   2   34.24    1.23
  -3  -3   2   35.03    1.15
  -3  -3   2   34.29    1.20
   2   3  -2   23.91    0.81
   2   3  -2   23.60    0.86
   2   3  -2   23.29    0.83
   2   3  -2   23.86    0.80
   2   3  -2   23.65    0.84
   2   3  -2   21.73    0.81
   2   3  -2   24.62    0.83
   2   3  -2   24.05    0.85
   2   3  -2   23.09    0.82
   2   3  -2   22.22    0.80
  -2  -3   2   23.39    0.82
  -2  -3   2   23.16    0.82
  -2  -3   2   23.51    0.82
  -2  -3   2   23.47    0.81
  -2  -3   2   21.89    0.80
  -2  -3   2   24.14    0.85
  -2  -3   2   23.36    0.88
  -2  -3   2   23.91    0.80
  -2  -3   2   23.10    0.80
   1   3  -2    4.78    0.28
   1   3  -2    5.10    0.30
   1   3  -2    5.12    0.29
   1   3  -2    5.44    0.28
   1   3  -2    5.90    0.29
   1   3  -2    4.72    0.25
   1   3  -2    5.62    0.26
   1   3  -2    5.16    0.28
   1   3  -2    5.17    0.28
   1   3  -2    5.19    0.26
  -1  -3   2    5.38    0.27
  -1  -3   2    4.97    0.29
  -1  -3   2    4.76    0.27
  -1  -3   2    5.40    0.32
  -1  -3   2    5.28    0.27
  -1  -3   2    5.83    0.29
  -1  -3   2    5.41    0.26
  -1  -3   2    5.45    0.27
  -1  -3   2    5.12    0.28
  -1  -3   2    5.37    0.26
  -1  -3   2    5.92    0.28
   0   3  -2    3.22    0.21
   0   3  -2    2.99    0.23
   0   3  -2    3.36    0.20
   0   3  -2    3.76    0.21
   0   3  -2    2.93    0.19
   0   3  -2    3.11    0.20
   0   3  -2    3.29    0.21
   0   3  -2    2.96    0.19
   0   3  -2    3.05    0.22
   0   3  -2    3.61    0.24
   0   3  -2    3.14    0.23
   0  -3   2    3.50    0.23
   0  -3   2    3.54    0.22
   0  -3   2    3.28    0.20
   0  -3   2    3.57    0.22
   0  -3   2    3.52    0.25
   0  -3   2    3.13    0.20
   0  -3   2    3.47    0.20
   0  -3   2    2.89    0.24
  -1   3  -2    5.04    0.26
  -1   3  -2    4.61    0.25
  -1   3  -2    5.96    0.26
  -1   3  -2    4.90    0.26
  -1   3  -2    5.33    0.29
  -1   3  -2    5.61    0.27
  -1   3  -2    5.18    0.25
  -1   3  -2    4.71    0.30
  -1   3  -2    5.26    0.27
  -1   3  -2    4.91    0.28
   1  -3   2    5.97    0.27
   1  -3   2    5.59    0.31
   1  -3   2    5.37    0.32
   1  -3   2    5.27    0.28
   1  -3   2    5.33    0.26
   1  -3   2    5.58    0.28
   1  -3   2    5.61    0.27
   1  -3   2    5.54    0.27
   1  -3   2    5.42    0.25
   1  -3   2    5.32    0.31
   1  -3   2    5.14    0.29
  -2   3  -2    0.56    0.11
  -2   3  -2    0.64    0.14
  -2   3  -2    0.60    0.13
  -2   3  -2    0.40    0.11
  -2   3  -2    0.43    0.11
  -2   3  -2    0.42    0.15
  -2   3  -2    0.85    0.18
  -2   3  -2    0.72    0.12
  -2   3  -2    0.70    0.11
  -2   3  -2    0.71    0.12
  -2   3  -2    0.58    0.11
  -2   3  -2    0.57    0.12
   2  -3   2    0.41    0.12
   2  -3   2    0.79    0.14
   2  -3   2    0.49    0.11
   2  -3   2    0.53    0.12
   2  -3   2    0.47    0.13
   2  -3   2    0.50    0.14
   2  -3   2    0.32    0.10
   2  -3   2    0.64    0.16
   2  -3   2    0.67    0.14
   2  -3   2    0.49    0.13
   2  -3   2    0.42    0.12
  -3   3  -2    1.68    0.16
  -3   3  -2    1.38    0.19
  -3   3  -2    1.67    0.16
  -3   3  -2    1.82    0.24
   3  -3   2    1.67    0.18
   3  -3   2    1.91    0.20
   3  -3   2    1.50    0.24
   3  -3   2    1.52    0.17
   3  -3   2    1.56    0.17
   3  -3   2    1.44    0.16
   3  -3   2    1.36    0.17
   3  -3   2    1.71    0.23
   3  -3   2    1.65    0.17
   3  -3   2    1.46    0.20
  -4   3  -2    1.92    0.33
  -4   3  -2    1.89    0.18
  -4   3  -2    1.64    0.24
  -4   3  -2    1.75    0.23
  -4   3  -2    1.48    0.13
  -4   3  -2    1.71    0.27
  -4   3  -2    1.74    0.16
  -4   3  -2    1.80    0.19
  -4   3  -2    1.80    0.13
   4  -3   2    1.64    0.17
   4  -3   2    1.48    0.18
   4  -3   2    1.39    0.19
   4  -3   2    1.78    0.18
   4  -3   2    1.63    0.18
   4  -3   2    2.30    0.26
   4  -3   2    1.53    0.24
   4  -3   2    1.92    0.19
   4  -3   2    2.11    0.20
  -5   3  -2    6.45    0.55
  -5   3  -2    5.35    0.46
  -5   3  -2    5.68    0.31
  -5   3  -2    5.63    0.40
  -5   3  -2    5.88    0.28
  -5   3  -2    5.57    0.38
   5  -3   2    5.77    0.31
   5  -3   2    6.11    0.32
   5  -3   2    6.22    0.36
   5  -3   2    6.19    0.33
   5  -3   2    6.28    0.42
   5  -3   2    6.00    0.39
   5  -3   2    5.16    0.30
   5  -3   2    6.22    0.31
  -6   3  -2   20.86    0.95
  -6   3  -2   19.98    0.86
  -6   3  -2   20.04    1.05
  -6   3  -2   20.25    0.89
   6  -3   2   20.10    0.77
   6  -3   2   20.87    0.74
   6  -3   2   20.36    0.81
   6  -3   2   19.66    0.84
   6  -3   2   21.38    0.77
   6  -3   2   20.93    0.89
   6  -3   2   17.83    0.74
  -7   3  -2    1.04    0.28
  -7   3  -2    1.65    0.40
  -7   3  -2    1.66    0.45
   7  -3   2    1.39    0.24
   7  -3   2    1.10    0.18
   7  -3   2    1.44    0.27
   7  -3   2    1.64    0.21
   7  -3   2    1.43    0.22
   7  -3   2    1.45    0.29
  -8   3  -2    5.84    0.76
  -8   3  -2    6.01    0.55
  -8   3  -2    6.92    0.69
   8  -3   2    5.51    0.38
   8  -3   2    6.41    0.48
   8  -3   2    5.74    0.35
   8  -3   2    6.11    0.49
   8  -3   2    6.03    0.37
  -9   3  -2    0.12    0.42
  -9   3  -2    0.33    0.38
  -9   3  -2    0.23    0.26
   9  -3   2    0.24    0.18
   9  -3   2    0.27    0.16
   9  -3   2    0.07    0.21
   9  -3   2    0.24    0.26
   9  -3   2   -0.11    0.24
   9  -3   2   -0.01    0.18
 -10   3  -2    2.25    0.70
 -10   3  -2    1.31    0.53
 -10   3  -2    1.46    0.39
  10  -3   2    2.24    0.42
  10  -3   2    1.73    0.26
  10  -3   2    2.25    0.39
 -11   3  -2    1.64    0.71
 -11   3  -2    0.61    0.51
 -11   3  -2    1.11    0.37
  11  -3   2    1.48    0.39
  11  -3   2    1.11    0.34
 -12   3  -2    0.76    0.75
 -12   3  -2    0.22    0.39
 -12   3  -2    1.02    0.56
  12  -3   2    0.47    0.35
 -13   3  -2    0.78    0.82
 -13   3  -2   -0.34    0.59
  13  -3   2    0.33    0.39
  14   2  -2    0.58    0.53
  14   2  -2    0.50    0.39
 -14  -2   2    0.35    0.72
 -14  -2   2    0.90    0.56
  13   2  -2   -0.06    0.31
  13   2  -2    0.00    0.33
 -13  -2   2   -0.54    0.60
 -13  -2   2   -0.43    0.28
  12   2  -2    3.03    0.50
  12   2  -2    3.72    0.50
  12   2  -2    3.18    0.38
 -12  -2   2    3.41    0.85
 -12  -2   2    3.76    0.50
 -12  -2   2    3.82    0.58
  11   2  -2    5.29    0.42
  11   2  -2    5.46    0.56
  11   2  -2    4.26    0.51
 -11  -2   2    5.84    0.90
 -11  -2   2    4.93    0.54
 -11  -2   2    4.52    0.54
  10   2  -2    1.98    0.37
  10   2  -2    2.47    0.39
  10   2  -2    1.65    0.18
 -10  -2   2    3.03    0.86
 -10  -2   2    1.96    0.39
 -10  -2   2    1.51    0.34
   9   2  -2    4.89    0.27
   9   2  -2    5.58    0.52
   9   2  -2    5.28    0.51
  -9  -2   2    5.72    0.52
  -9  -2   2    5.28    0.74
  -9  -2   2    6.46    0.63
  -9  -2   2    5.62    0.59
   8   2  -2    6.19    0.46
   8   2  -2    5.25    0.25
   8   2  -2    4.60    0.26
   8   2  -2    5.17    0.43
  -8  -2   2    5.66    0.54
  -8  -2   2    6.58    0.52
  -8  -2   2    5.46    0.69
  -8  -2   2    5.82    0.43
   7   2  -2    8.87    0.53
   7   2  -2    9.54    0.39
   7   2  -2    9.04    0.38
  -7  -2   2    9.36    0.52
  -7  -2   2    8.81    0.48
  -7  -2   2    9.44    0.57
  -7  -2   2    9.29    0.71
  -7  -2   2    9.48    0.56
   6   2  -2    0.12    0.08
   6   2  -2    0.07    0.10
   6   2  -2    0.03    0.08
   6   2  -2    0.32    0.17
   6   2  -2    0.10    0.06
  -6  -2   2   -0.03    0.14
  -6  -2   2    0.25    0.14
  -6  -2   2   -0.11    0.21
  -6  -2   2    0.25    0.15
  -6  -2   2   -0.17    0.17
   5   2  -2    1.58    0.16
   5   2  -2    1.91    0.19
   5   2  -2    1.22    0.11
   5   2  -2    1.51    0.22
   5   2  -2    1.67    0.17
   5   2  -2    1.39    0.13
  -5  -2   2    1.92    0.35
  -5  -2   2    1.48    0.21
  -5  -2   2    1.59    0.21
   4   2  -2   50.97    1.61
   4   2  -2   49.11    1.64
   4   2  -2   52.27    1.63
   4   2  -2   50.15    1.70
   4   2  -2   51.16    1.61
   4   2  -2   50.90    1.65
   4   2  -2   48.40    1.64
   4   2  -2   50.93    1.62
   4   2  -2   52.20    1.63
  -4  -2   2   46.48    1.80
  -4  -2   2   51.39    1.71
  -4  -2   2   49.45    1.66
   3   2  -2   10.61    0.47
   3   2  -2   10.08    0.40
   3   2  -2   11.10    0.41
   3   2  -2    9.91    0.46
   3   2  -2   11.21    0.41
   3   2  -2   10.95    0.40
   3   2  -2   10.97    0.45
   3   2  -2   11.16    0.43
   3   2  -2   10.25    0.43
   3   2  -2   11.23    0.42
  -3  -2   2   10.80    0.43
  -3  -2   2   10.25    0.55
  -3  -2   2   10.54    0.49
  -3  -2   2   10.67    0.41
  -3  -2   2   11.10    0.39
  -3  -2   2   10.82    0.43
  -3  -2   2   10.98    0.38
  -3  -2   2   11.41    0.41
  -3  -2   2   11.36    0.39
  -3  -2   2   10.50    0.47
   2   2  -2    2.17    0.17
   2   2  -2    1.66    0.19
   2   2  -2    2.36    0.18
   2   2  -2    1.85    0.17
   2   2  -2    2.11    0.17
   2   2  -2    1.36    0.11
   2   2  -2    1.90    0.19
   2   2  -2    1.75    0.15
   2   2  -2    1.57    0.11
   2   2  -2    1.25    0.12
   2   2  -2    1.97    0.21
  -2  -2   2    1.77    0.13
  -2  -2   2    1.40    0.12
  -2  -2   2    1.90    0.19
  -2  -2   2    2.01    0.18
  -2  -2   2    1.91    0.25
  -2  -2   2    1.49    0.13
  -2  -2   2    1.52    0.12
  -2  -2   2    1.70    0.19
  -2  -2   2    2.22    0.19
  -2  -2   2    1.81    0.16
   1   2  -2   29.74    0.99
   1   2  -2   29.15    1.01
   1   2  -2   29.81    0.98
   1   2  -2   29.21    0.96
   1   2  -2   29.55    1.01
   1   2  -2   28.39    0.97
   1   2  -2   29.25    1.00
   1   2  -2   30.33    0.98
   1   2  -2   29.05    0.97
   1   2  -2   31.25    0.99
   1   2  -2   29.90    0.98
  -1  -2   2   29.21    0.97
  -1  -2   2   30.52    0.98
  -1  -2   2   29.20    1.01
  -1  -2   2   29.21    0.96
  -1  -2   2   28.00    1.00
  -1  -2   2   30.14    0.97
  -1  -2   2   29.36    0.99
  -1  -2   2   28.60    0.98
  -1  -2   2   29.22    0.98
  -1  -2   2   29.47    0.99
   0   2  -2   13.54    0.50
   0   2  -2   14.66    0.54
   0   2  -2   13.92    0.50
   0   2  -2   14.00    0.53
   0   2  -2   13.41    0.52
   0   2  -2   13.83    0.53
   0   2  -2   13.66    0.50
   0   2  -2   13.90    0.51
   0   2  -2   14.80    0.52
   0   2  -2   13.49    0.50
   0   2  -2   12.94    0.50
   0  -2   2   14.76    0.52
   0  -2   2   14.14    0.53
   0  -2   2   14.06    0.52
   0  -2   2   13.80    0.54
   0  -2   2   13.85    0.50
   0  -2   2   14.07    0.51
   0  -2   2   13.91    0.51
   0  -2   2   13.31    0.51
   0  -2   2   14.44    0.52
   0  -2   2   14.36    0.51
  -1   2  -2   35.62    1.15
  -1   2  -2   34.49    1.16
  -1   2  -2   35.68    1.18
  -1   2  -2   35.73    1.18
  -1   2  -2   35.39    1.19
  -1   2  -2   34.83    1.19
  -1   2  -2   35.47    1.15
  -1   2  -2   35.47    1.13
  -1   2  -2   36.22    1.16
  -1   2  -2   33.92    1.16
  -1   2  -2   34.97    1.18
  -1   2  -2   35.08    1.16
   1  -2   2   36.73    1.20
   1  -2   2   35.07    1.16
   1  -2   2   34.90    1.17
   1  -2   2   35.68    1.19
   1  -2   2   34.33    1.16
   1  -2   2   34.71    1.14
   1  -2   2   35.32    1.19
   1  -2   2   36.41    1.18
   1  -2   2   35.73    1.16
   1  -2   2   35.97    1.17
   1  -2   2   36.72    1.16
  -2   2  -2   58.15    1.82
  -2   2  -2   58.24    1.84
  -2   2  -2   52.27    1.82
  -2   2  -2   60.35    1.87
  -2   2  -2   58.40    1.89
  -2   2  -2   58.31    1.85
  -2   2  -2   57.68    1.83
  -2   2  -2   58.63    1.83
  -2   2  -2   56.06    1.84
   2  -2   2   58.37    1.84
   2  -2   2   58.38    1.85
   2  -2   2   56.37    1.86
   2  -2   2   57.00    1.83
   2  -2   2   58.68    1.90
   2  -2   2   58.12    1.86
   2  -2   2   56.58    1.86
   2  -2   2   54.69    1.84
   2  -2   2   53.16    1.83
   2  -2   2   58.25    1.85
   2  -2   2   59.04    1.89
  -3   2  -2    0.22    0.08
  -3   2  -2    0.31    0.12
  -3   2  -2    0.20    0.13
  -3   2  -2    0.19    0.09
  -3   2  -2    0.33    0.08
  -3   2  -2    0.25    0.10
  -3   2  -2    0.09    0.12
  -3   2  -2    0.14    0.07
  -3   2  -2    0.23    0.12
   3  -2   2    0.09    0.11
   3  -2   2    0.17    0.11
   3  -2   2   -0.02    0.10
   3  -2   2    0.18    0.08
   3  -2   2    0.21    0.09
   3  -2   2    0.19    0.10
   3  -2   2    0.08    0.08
   3  -2   2    0.12    0.12
   3  -2   2    0.33    0.09
   3  -2   2    0.34    0.14
   3  -2   2    0.18    0.07
  -4   2  -2   54.04    1.85
  -4   2  -2   55.14    1.74
  -4   2  -2   52.72    1.81
  -4   2  -2   54.82    1.74
  -4   2  -2   55.63    1.83
  -4   2  -2   53.31    1.93
  -4   2  -2   56.97    1.87
   4  -2   2   56.16    1.76
   4  -2   2   53.77    1.81
   4  -2   2   53.76    1.83
   4  -2   2   54.48    1.83
   4  -2   2   56.47    1.75
   4  -2   2   50.45    1.81
   4  -2   2   53.64    1.76
   4  -2   2   58.06    1.87
   4  -2   2   55.78    1.80
   4  -2   2   52.95    1.77
   4  -2   2   55.28    1.78
  -5   2  -2    0.55    0.22
  -5   2  -2    0.38    0.24
  -5   2  -2    0.52    0.18
  -5   2  -2    0.51    0.17
   5  -2   2    0.32    0.10
   5  -2   2    0.35    0.11
   5  -2   2    0.16    0.12
   5  -2   2    0.26    0.09
   5  -2   2    0.31    0.09
   5  -2   2    0.28    0.15
   5  -2   2    0.27    0.12
   5  -2   2    0.29    0.10
   5  -2   2    0.22    0.16
  -6   2  -2    5.51    0.71
  -6   2  -2    6.01    0.40
  -6   2  -2    5.67    0.47
   6  -2   2    5.15    0.27
   6  -2   2    6.17    0.42
   6  -2   2    5.16    0.37
   6  -2   2    5.80    0.32
   6  -2   2    5.03    0.32
   6  -2   2    6.06    0.31
   6  -2   2    4.57    0.28
  -7   2  -2   11.24    0.70
  -7   2  -2   12.03    0.82
  -7   2  -2   12.41    0.89
   7  -2   2   11.80    0.60
   7  -2   2   10.91    0.47
   7  -2   2   11.70    0.63
   7  -2   2   11.81    0.53
   7  -2   2   11.81    0.52
   7  -2   2   12.17    0.49
  -8   2  -2    1.00    0.35
  -8   2  -2    1.76    0.48
  -8   2  -2    1.65    0.32
   8  -2   2    1.43    0.19
   8  -2   2    1.54    0.23
   8  -2   2    1.66    0.23
   8  -2   2    1.79    0.32
  -9   2  -2    0.18    0.27
  -9   2  -2   -0.71    0.30
  -9   2  -2   -0.35    0.40
   9  -2   2    0.13    0.40
   9  -2   2    0.14    0.16
   9  -2   2   -0.02    0.23
   9  -2   2    0.16    0.13
 -10   2  -2    1.29    0.49
 -10   2  -2    0.76    0.57
 -10   2  -2    2.17    0.40
  10  -2   2    1.79    0.35
  10  -2   2    1.20    0.19
  10  -2   2    0.96    0.31
  10  -2   2    1.60    0.27
 -11   2  -2    2.89    0.70
 -11   2  -2    4.72    0.87
 -11   2  -2    3.82    0.55
  11  -2   2    2.74    0.32
  11  -2   2    3.47    0.46
  11  -2   2    2.74    0.44
 -12   2  -2    1.93    0.47
 -12   2  -2    3.08    0.85
 -12   2  -2    1.49    0.58
  12  -2   2    1.43    0.42
 -13   2  -2    0.28    0.76
 -13   2  -2    0.31    0.46
 -13   2  -2    0.72    0.58
  13  -2   2    0.52    0.38
  13   1  -2    0.74    0.40
  13   1  -2    0.18    0.33
 -13  -1   2    0.47    0.73
 -13  -1   2    0.34    0.37
  12   1  -2    0.03    0.28
 -12  -1   2    0.04    0.30
 -12  -1   2    0.30    0.45
 -12  -1   2    0.13    0.60
  11   1  -2    0.79    0.34
  11   1  -2    0.58    0.28
  11   1  -2    0.81    0.23
 -11  -1   2    0.24    0.52
 -11  -1   2   -0.03    0.38
 -11  -1   2    0.93    0.34
  10   1  -2    0.23    0.18
  10   1  -2    0.25    0.26
  10   1  -2   -0.18    0.21
 -10  -1   2    0.22    0.24
 -10  -1   2   -0.22    0.30
 -10  -1   2    0.11    0.27
 -10  -1   2    0.34    0.47
   9   1  -2   19.58    0.74
   9   1  -2   17.27    0.65
   9   1  -2   17.70    0.89
  -9  -1   2   17.59    1.16
  -9  -1   2   18.59    0.95
  -9  -1   2   17.12    0.89
  -9  -1   2   18.30    0.85
   8   1  -2   13.56    0.54
   8   1  -2   14.87    0.55
   8   1  -2   16.23    0.78
  -8  -1   2   15.67    0.73
  -8  -1   2   14.77    0.92
  -8  -1   2   16.09    0.83
  -8  -1   2   16.87    1.04
   7   1  -2    3.71    0.21
   7   1  -2    3.98    0.21
   7   1  -2    4.55    0.43
  -7  -1   2    4.59    0.36
  -7  -1   2    3.98    0.45
  -7  -1   2    4.25    0.39
  -7  -1   2    3.91    0.58
  -7  -1   2    4.75    0.46
   6   1  -2    2.50    0.15
   6   1  -2    2.78    0.20
   6   1  -2    3.64    0.35
   6   1  -2    2.90    0.17
   6   1  -2    2.88    0.20
  -6  -1   2    3.15    0.32
  -6  -1   2    3.40    0.37
  -6  -1   2    3.80    0.34
  -6  -1   2    3.19    0.30
  -6  -1   2    3.21    0.47
   5   1  -2   24.86    0.84
   5   1  -2   26.43    0.85
   5   1  -2   26.52    0.99
   5   1  -2   25.44    0.88
  -5  -1   2   25.06    1.00
  -5  -1   2   25.96    1.13
  -5  -1   2   25.28    0.98
  -5  -1   2   24.57    0.93
  -5  -1   2   26.67    0.94
   4   1  -2    0.16    0.09
   4   1  -2    0.20    0.06
   4   1  -2    0.12    0.08
   4   1  -2    0.10    0.07
   4   1  -2    0.11    0.09
   4   1  -2    0.26    0.09
   4   1  -2    0.21    0.12
   4   1  -2    0.32    0.08
  -4  -1   2    0.25    0.20
  -4  -1   2    0.13    0.11
  -4  -1   2   -0.06    0.13
  -4  -1   2    0.19    0.12
   3   1  -2    0.30    0.11
   3   1  -2    0.25    0.08
   3   1  -2    0.29    0.09
   3   1  -2    0.30    0.09
   3   1  -2    0.33    0.07
   3   1  -2    0.44    0.10
   3   1  -2    0.31    0.09
   3   1  -2    0.29    0.13
   3   1  -2    0.16    0.13
   3   1  -2    0.22    0.08
  -3  -1   2    0.33    0.11
  -3  -1   2    0.28    0.15
  -3  -1   2    0.25    0.07
  -3  -1   2    0.37    0.08
  -3  -1   2    0.30    0.20
  -3  -1   2    0.31    0.07
   2   1  -2   25.19    0.81
   2   1  -2   24.67    0.82
   2   1  -2   23.31    0.80
   2   1  -2   24.19    0.86
   2   1  -2   25.10    0.81
   2   1  -2   24.66    0.80
   2   1  -2   24.41    0.81
   2   1  -2   23.70    0.83
   2   1  -2   23.54    0.86
  -2  -1   2   23.75    0.92
  -2  -1   2   23.64    0.82
  -2  -1   2   24.57    0.80
  -2  -1   2   24.79    0.79
  -2  -1   2   24.10    0.80
  -2  -1   2   24.18    0.81
  -2  -1   2   24.23    0.80
  -2  -1   2   24.95    0.80
   1   1  -2    2.38    0.15
   1   1  -2    2.46    0.17
   1   1  -2    2.22    0.18
   1   1  -2    2.26    0.15
   1   1  -2    2.55    0.16
   1   1  -2    1.99    0.17
   1   1  -2    2.21    0.19
   1   1  -2    2.20    0.15
  -1  -1   2    2.26    0.16
  -1  -1   2    2.13    0.22
  -1  -1   2    2.12    0.18
  -1  -1   2    2.20    0.18
  -1  -1   2    2.49    0.14
  -1  -1   2    2.51    0.17
  -1  -1   2    2.38    0.16
  -1  -1   2    2.27    0.16
  -1  -1   2    2.31    0.16
   0   1  -2    2.29    0.16
   0   1  -2    2.53    0.16
   0   1  -2    2.07    0.19
   0   1  -2    2.12    0.14
   0   1  -2    2.05    0.16
   0   1  -2    2.52    0.18
   0   1  -2    2.12    0.16
   0   1  -2    2.26    0.15
   0   1  -2    2.39    0.17
   0   1  -2    2.29    0.17
   0   1  -2    2.31    0.15
   0  -1   2    2.36    0.16
   0  -1   2    2.25    0.16
   0  -1   2    2.29    0.16
   0  -1   2    2.05    0.18
   0  -1   2    2.50    0.17
   0  -1   2    2.18    0.15
   0  -1   2    2.39    0.17
   0  -1   2    2.18    0.16
   0  -1   2    2.06    0.16
   0  -1   2    2.42    0.16
  -1   1  -2    0.24    0.10
  -1   1  -2    0.22    0.08
  -1   1  -2    0.14    0.09
  -1   1  -2    0.09    0.09
  -1   1  -2    0.12    0.08
  -1   1  -2    0.10    0.09
  -1   1  -2    0.14    0.08
  -1   1  -2    0.00    0.08
  -1   1  -2    0.14    0.09
  -1   1  -2    0.02    0.09
   1  -1   2    0.17    0.09
   1  -1   2    0.07    0.09
   1  -1   2    0.25    0.09
   1  -1   2    0.23    0.11
   1  -1   2    0.08    0.09
   1  -1   2    0.13    0.09
   1  -1   2    0.22    0.09
   1  -1   2    0.17    0.09
   1  -1   2    0.31    0.09
   1  -1   2    0.14    0.11
   1  -1   2    0.12    0.08
  -2   1  -2  328.55   10.09
  -2   1  -2  339.78   10.12
  -2   1  -2  313.62   10.08
  -2   1  -2  337.59   10.08
  -2   1  -2  340.86   10.12
  -2   1  -2  322.08   10.14
  -2   1  -2  317.68   10.10
   2  -1   2  336.12   10.09
   2  -1   2  335.98   10.11
   2  -1   2  334.72   10.13
   2  -1   2  327.26   10.11
   2  -1   2  333.50   10.14
   2  -1   2  327.98   10.09
   2  -1   2  339.65   10.13
   2  -1   2  288.36   10.09
   2  -1   2  333.61   10.12
  -3   1  -2   49.33    1.60
  -3   1  -2   48.44    1.57
  -3   1  -2   49.35    1.64
  -3   1  -2   49.61    1.57
  -3   1  -2   50.25    1.65
  -3   1  -2   51.05    1.68
  -3   1  -2   50.86    1.55
  -3   1  -2   49.44    1.56
  -3   1  -2   55.34    1.70
   3  -1   2   50.69    1.66
   3  -1   2   48.84    1.60
   3  -1   2   46.78    1.62
   3  -1   2   49.66    1.60
   3  -1   2   48.41    1.64
   3  -1   2   48.36    1.58
   3  -1   2   50.79    1.58
   3  -1   2   49.22    1.60
   3  -1   2   49.42    1.63
   3  -1   2   50.50    1.58
   3  -1   2   44.28    1.57
   3  -1   2   49.98    1.61
  -4   1  -2    0.21    0.18
  -4   1  -2    0.30    0.14
  -4   1  -2    0.22    0.12
  -4   1  -2    0.41    0.17
  -4   1  -2    0.24    0.13
   4  -1   2    0.17    0.07
   4  -1   2    0.12    0.07
   4  -1   2    0.22    0.09
   4  -1   2    0.40    0.12
   4  -1   2    0.34    0.09
   4  -1   2    0.34    0.14
   4  -1   2    0.15    0.10
   4  -1   2    0.00    0.11
   4  -1   2    0.23    0.10
   4  -1   2    0.27    0.10
  -5   1  -2    8.26    0.47
  -5   1  -2    8.41    0.43
  -5   1  -2    8.52    0.54
  -5   1  -2    7.90    0.44
   5  -1   2    8.15    0.39
   5  -1   2    8.82    0.44
   5  -1   2    8.06    0.33
   5  -1   2    8.66    0.37
   5  -1   2    9.48    0.36
   5  -1   2    7.96    0.33
   5  -1   2    8.59    0.45
   5  -1   2    9.29    0.40
  -6   1  -2    8.95    0.62
  -6   1  -2    9.33    0.50
  -6   1  -2    9.33    0.49
  -6   1  -2    7.80    0.52
   6  -1   2    8.03    0.35
   6  -1   2    8.14    0.35
   6  -1   2    8.60    0.37
   6  -1   2    8.69    0.46
   6  -1   2    9.00    0.49
   6  -1   2    8.99    0.39
   6  -1   2    9.79    0.43
  -7   1  -2   13.92    0.67
  -7   1  -2   14.44    0.66
  -7   1  -2   12.06    0.71
  -7   1  -2   13.69    0.84
   7  -1   2   14.12    0.65
   7  -1   2   11.92    0.50
   7  -1   2   13.69    0.51
   7  -1   2   12.99    0.50
   7  -1   2   13.51    0.58
   7  -1   2   14.75    0.68
  -8   1  -2    4.99    0.46
  -8   1  -2    5.09    0.62
  -8   1  -2    5.22    0.47
  -8   1  -2    5.52    0.69
   8  -1   2    4.72    0.40
   8  -1   2    4.46    0.41
   8  -1   2    4.16    0.24
   8  -1   2    4.50    0.33
  -9   1  -2    0.39    0.34
  -9   1  -2    1.74    0.49
  -9   1  -2    0.81    0.29
   9  -1   2    1.30    0.30
   9  -1   2    0.89    0.14
   9  -1   2    1.24    0.29
   9  -1   2    1.02    0.22
 -10   1  -2    1.39    0.53
 -10   1  -2    0.92    0.33
 -10   1  -2    1.66    0.46
  10  -1   2    1.54    0.34
  10  -1   2    1.00    0.15
  10  -1   2    1.50    0.26
  10  -1   2    1.57    0.33
 -11   1  -2    5.37    0.62
 -11   1  -2    6.38    0.92
 -11   1  -2    5.00    0.68
  11  -1   2    6.48    0.50
  11  -1   2    6.09    0.59
  11  -1   2    5.57    0.57
 -12   1  -2    5.16    0.65
 -12   1  -2    5.71    0.98
 -12   1  -2    3.87    0.66
  12  -1   2    4.67    0.52
  12  -1   2    4.10    0.40
  12  -1   2    3.69    0.52
 -13   1  -2    8.06    0.91
 -13   1  -2   10.05    0.82
 -13   1  -2   12.10    1.36
  13  -1   2   10.57    0.73
  13   0  -2    0.23    0.40
  13   0  -2    0.01    0.35
 -13   0   2    0.79    0.41
 -13   0   2    0.65    0.52
 -13   0   2   -0.09    0.83
  12   0  -2    0.79    0.33
  12   0  -2    0.55    0.38
 -12   0   2    0.89    0.39
 -12   0   2    0.83    0.48
 -12   0   2    1.22    0.71
  11   0  -2    0.06    0.26
  11   0  -2   -0.10    0.27
 -11   0   2   -0.10    0.27
 -11   0   2    0.65    0.45
 -11   0   2    0.16    0.59
  10   0  -2    0.32    0.13
  10   0  -2    0.29    0.30
 -10   0   2    0.07    0.27
 -10   0   2   -0.23    0.43
 -10   0   2    0.05    0.34
   9   0  -2   16.98    0.65
   9   0  -2   19.36    0.93
  -9   0   2   17.40    0.88
  -9   0   2   17.99    1.18
  -9   0   2   16.11    0.95
   8   0  -2   10.13    0.41
   8   0  -2   10.24    0.64
  -8   0   2    9.64    0.68
  -8   0   2    9.53    0.60
  -8   0   2   10.40    0.84
  -8   0   2   10.54    0.57
   7   0  -2    7.69    0.32
   7   0  -2    7.27    0.33
   7   0  -2    6.52    0.32
  -7   0   2    6.96    0.66
  -7   0   2    7.92    0.45
  -7   0   2    7.29    0.55
  -7   0   2    7.33    0.49
   6   0  -2    0.14    0.08
   6   0  -2    0.25    0.09
   6   0  -2    0.12    0.08
   6   0  -2    0.31    0.08
  -6   0   2   -0.03    0.15
  -6   0   2    0.19    0.25
  -6   0   2    0.18    0.21
  -6   0   2    0.02    0.14
  -6   0   2    0.04    0.16
   5   0  -2    1.99    0.18
   5   0  -2    1.51    0.12
   5   0  -2    1.60    0.12
   5   0  -2    1.68    0.14
   5   0  -2    1.71    0.13
  -5   0   2    1.80    0.23
  -5   0   2    1.59    0.35
  -5   0   2    1.83    0.27
  -5   0   2    2.20    0.25
  -5   0   2    1.83    0.21
   4   0  -2    3.44    0.17
   4   0  -2    3.81    0.20
   4   0  -2    3.86    0.23
   4   0  -2    3.84    0.22
   4   0  -2    3.35    0.17
   4   0  -2    3.48    0.17
  -4   0   2    3.64    0.24
  -4   0   2    3.51    0.25
  -4   0   2    4.02    0.41
  -4   0   2    3.33    0.29
   3   0  -2   34.91    1.11
   3   0  -2   33.03    1.18
   3   0  -2   32.29    1.07
   3   0  -2   33.53    1.08
   3   0  -2   34.44    1.09
   3   0  -2   33.37    1.07
   3   0  -2   32.49    1.11
   3   0  -2   33.15    1.10
   3   0  -2   31.98    1.12
   3   0  -2   33.51    1.08
  -3   0   2   32.85    1.27
  -3   0   2   34.42    1.18
  -3   0   2   33.66    1.11
  -3   0   2   34.01    1.14
   2   0  -2   47.73    1.50
   2   0  -2   47.26    1.48
   2   0  -2   48.55    1.56
   2   0  -2   47.36    1.50
   2   0  -2   47.17    1.52
   2   0  -2   46.30    1.51
   2   0  -2   45.66    1.52
   2   0  -2   47.60    1.49
   2   0  -2   45.71    1.49
  -2   0   2   47.56    1.48
  -2   0   2   48.85    1.48
  -2   0   2   46.16    1.51
  -2   0   2   46.27    1.49
  -2   0   2   46.31    1.55
  -2   0   2   48.05    1.63
  -2   0   2   47.30    1.47
  -2   0   2   46.14    1.50
   1   0  -2    0.22    0.11
   1   0  -2    0.13    0.09
   1   0  -2    0.25    0.09
   1   0  -2    0.36    0.11
   1   0  -2    0.34    0.07
   1   0  -2    0.17    0.09
   1   0  -2    0.26    0.07
   1   0  -2    0.30    0.08
  -1   0   2    0.31    0.09
  -1   0   2    0.23    0.09
  -1   0   2    0.31    0.11
  -1   0   2    0.22    0.10
  -1   0   2    0.14    0.08
  -1   0   2    0.36    0.08
  -1   0   2    0.14    0.14
  -1   0   2    0.14    0.07
   0   0  -2   31.07    1.00
   0   0  -2   29.56    1.02
   0   0  -2   31.49    1.01
   0   0  -2   30.15    0.98
   0   0  -2   30.62    0.98
   0   0  -2   30.70    0.99
   0   0  -2   30.08    0.99
   0   0  -2   30.16    0.99
   0   0  -2   30.07    0.98
   0   0   2   31.25    1.00
   0   0   2   31.04    0.99
   0   0   2   29.80    0.98
   0   0   2   31.37    0.99
   0   0   2   30.23    0.99
   0   0   2   30.33    0.98
   0   0   2   30.40    0.98
   0   0   2   29.86    0.99
   0   0   2   31.21    1.01
   0   0   2   30.15    1.01
  -1   0  -2   57.16    1.77
  -1   0  -2   55.98    1.77
  -1   0  -2   56.43    1.77
  -1   0  -2   56.61    1.77
  -1   0  -2   56.22    1.78
  -1   0  -2   57.95    1.75
  -1   0  -2   56.97    1.79
  -1   0  -2   57.82    1.80
  -1   0  -2   54.38    1.76
   1   0   2   56.99    1.77
   1   0   2   55.91    1.77
   1   0   2   56.73    1.79
   1   0   2   54.55    1.76
   1   0   2   52.85    1.78
   1   0   2   55.81    1.78
   1   0   2   56.31    1.77
   1   0   2   56.30    1.77
   1   0   2   56.93    1.80
   1   0   2   57.43    1.79
  -2   0  -2 1000.00   33.16
  -3   0  -2  135.54    4.20
  -3   0  -2  130.86    4.20
  -3   0  -2  138.64    4.15
  -3   0  -2  138.65    4.15
  -3   0  -2  132.05    4.15
  -3   0  -2  137.26    4.19
  -3   0  -2  132.11    4.21
   3   0   2  133.83    4.18
   3   0   2  135.92    4.17
   3   0   2  134.19    4.19
   3   0   2  129.77    4.15
   3   0   2  133.92    4.23
   3   0   2  131.25    4.15
   3   0   2  136.25    4.16
  -4   0  -2   12.40    0.59
  -4   0  -2   12.89    0.53
  -4   0  -2   12.82    0.56
  -4   0  -2   12.84    0.54
  -4   0  -2   12.37    0.53
   4   0   2   12.81    0.53
   4   0   2   11.70    0.44
   4   0   2   13.30    0.48
   4   0   2   13.00    0.54
   4   0   2   13.05    0.44
   4   0   2   12.61    0.46
   4   0   2   13.05    0.50
  -5   0  -2    1.28    0.21
  -5   0  -2    1.02    0.19
  -5   0  -2    1.17    0.18
  -5   0  -2    0.83    0.25
  -5   0  -2    1.64    0.23
   5   0   2    1.34    0.17
   5   0   2    0.82    0.12
   5   0   2    1.06    0.10
   5   0   2    0.89    0.09
   5   0   2    1.06    0.21
  -6   0  -2    1.53    0.22
  -6   0  -2    1.19    0.23
  -6   0  -2    1.42    0.24
  -6   0  -2    1.36    0.32
  -6   0  -2    1.17    0.24
   6   0   2    1.24    0.21
   6   0   2    1.46    0.22
   6   0   2    1.18    0.17
   6   0   2    1.19    0.11
   6   0   2    1.13    0.11
  -7   0  -2   16.40    0.79
  -7   0  -2   18.28    0.78
  -7   0  -2   15.73    0.73
  -7   0  -2   16.34    0.74
  -7   0  -2   17.53    0.98
   7   0   2   16.35    0.68
   7   0   2   15.40    0.57
   7   0   2   17.82    0.76
   7   0   2   15.66    0.56
   7   0   2   17.38    0.73
  -8   0  -2   17.77    0.87
  -8   0  -2   16.70    0.80
  -8   0  -2   18.13    1.00
   8   0   2   15.52    0.61
   8   0   2   18.72    0.79
   8   0   2   19.14    0.74
   8   0   2   17.81    0.81
   8   0   2   16.57    0.60
  -9   0  -2    1.16    0.31
  -9   0  -2    1.37    0.30
  -9   0  -2    2.18    0.52
  -9   0  -2    2.58    0.45
  -9   0  -2    1.57    0.32
   9   0   2    1.85    0.26
   9   0   2    1.28    0.15
   9   0   2    1.54    0.15
   9   0   2    1.37    0.30
 -10   0  -2   -0.09    0.23
 -10   0  -2    0.36    0.47
 -10   0  -2    0.08    0.34
 -10   0  -2    0.30    0.27
  10   0   2    0.15    0.22
  10   0   2    0.05    0.09
  10   0   2    0.21    0.33
  10   0   2   -0.06    0.19
 -11   0  -2    0.13    0.63
 -11   0  -2    0.02    0.28
 -11   0  -2    0.00    0.30
 -11   0  -2   -0.07    0.37
  11   0   2    0.31    0.28
  11   0   2    0.29    0.28
  11   0   2    0.21    0.22
 -12   0  -2    1.82    0.43
 -12   0  -2    2.49    0.57
 -12   0  -2    2.09    0.72
  12   0   2    1.69    0.33
  12   0   2    2.35    0.42
  12   0   2    2.31    0.40
 -13   0  -2   15.19    1.35
 -13   0  -2   14.89    0.92
 -13   0  -2   12.65    1.02
  13   0   2   16.54    1.27
  13   0   2   10.61    0.83
 -14   0  -2    0.00    0.37
 -14   0  -2    1.11    0.71
  13  -1  -2   -0.17    0.40
 -13   1   2    0.18    0.76
 -13   1   2   -0.12    0.49
  12  -1  -2    4.51    0.61
 -12   1   2    3.97    0.53
 -12   1   2    4.46    0.69
 -12   1   2    3.86    0.95
  11  -1  -2   -0.35    0.29
 -11   1   2    0.18    0.30
 -11   1   2    0.61    0.56
 -11   1   2    0.70    0.46
  10  -1  -2    0.80    0.35
  10  -1  -2    0.97    0.19
 -10   1   2    0.90    0.45
 -10   1   2    1.12    0.32
 -10   1   2    1.11    0.59
   9  -1  -2    0.20    0.14
  -9   1   2    0.10    0.40
  -9   1   2    0.66    0.28
  -9   1   2   -0.22    0.31
   8  -1  -2    3.48    0.24
  -8   1   2    3.43    0.50
  -8   1   2    3.50    0.66
  -8   1   2    3.42    0.37
   7  -1  -2    3.65    0.23
  -7   1   2    3.99    0.36
  -7   1   2    2.92    0.52
  -7   1   2    3.75    0.51
   6  -1  -2   13.87    0.53
   6  -1  -2   14.35    0.51
   6  -1  -2   13.53    0.56
   6  -1  -2   13.71    0.52
  -6   1   2   13.79    0.72
  -6   1   2   13.39    0.63
  -6   1   2   12.87    0.85
   5  -1  -2    0.63    0.11
   5  -1  -2    0.63    0.11
   5  -1  -2    0.82    0.14
  -5   1   2    0.47    0.14
  -5   1   2    0.54    0.19
  -5   1   2    0.46    0.26
   4  -1  -2    9.16    0.37
   4  -1  -2    8.95    0.35
   4  -1  -2    8.44    0.34
   4  -1  -2    8.29    0.34
   4  -1  -2    8.90    0.38
   4  -1  -2    9.20    0.41
  -4   1   2    8.18    0.57
  -4   1   2    9.03    0.41
  -4   1   2    8.14    0.46
   3  -1  -2   46.45    1.48
   3  -1  -2   45.84    1.51
   3  -1  -2   47.04    1.49
   3  -1  -2   46.65    1.52
   3  -1  -2   45.82    1.48
   3  -1  -2   46.61    1.51
   3  -1  -2   47.00    1.49
  -3   1   2   45.85    1.47
  -3   1   2   46.72    1.47
  -3   1   2   48.04    1.59
  -3   1   2   45.87    1.69
  -3   1   2   43.87    1.46
  -3   1   2   46.20    1.52
   2  -1  -2   10.64    0.39
   2  -1  -2   10.97    0.40
   2  -1  -2   10.95    0.43
   2  -1  -2   10.47    0.42
   2  -1  -2   10.14    0.51
   2  -1  -2   11.01    0.40
   2  -1  -2   11.29    0.41
   2  -1  -2   10.13    0.45
   2  -1  -2   11.35    0.41
  -2   1   2   10.43    0.46
  -2   1   2   10.97    0.40
  -2   1   2   11.65    0.42
  -2   1   2   10.65    0.55
  -2   1   2   10.48    0.38
  -2   1   2   10.45    0.39
  -2   1   2   11.23    0.41
  -2   1   2   11.41    0.39
   1  -1  -2   82.01    2.57
   1  -1  -2   81.38    2.57
   1  -1  -2   81.49    2.59
   1  -1  -2   80.00    2.57
   1  -1  -2   82.72    2.56
   1  -1  -2   84.82    2.59
   1  -1  -2   82.76    2.60
  -1   1   2   81.75    2.58
  -1   1   2   82.09    2.59
  -1   1   2   81.08    2.56
  -1   1   2   80.54    2.56
  -1   1   2   81.01    2.56
  -1   1   2   83.49    2.65
  -1   1   2   82.05    2.59
  -1   1   2   84.00    2.57
   0  -1  -2    2.29    0.17
   0  -1  -2    2.53    0.17
   0  -1  -2    2.30    0.15
   0  -1  -2    2.43    0.16
   0  -1  -2    2.24    0.14
   0  -1  -2    2.39    0.17
   0  -1  -2    2.45    0.14
   0  -1  -2    2.57    0.15
   0  -1  -2    2.74    0.20
   0   1   2    2.46    0.13
   0   1   2    2.74    0.17
   0   1   2    2.30    0.16
   0   1   2    2.52    0.19
   0   1   2    2.60    0.19
   0   1   2    2.25    0.15
   0   1   2    2.36    0.15
   0   1   2    2.38    0.18
   0   1   2    2.36    0.14
   0   1   2    2.38    0.15
  -1  -1  -2   15.39    0.54
  -1  -1  -2   15.30    0.53
  -1  -1  -2   16.12    0.54
  -1  -1  -2   15.28    0.54
  -1  -1  -2   14.92    0.55
  -1  -1  -2   15.21    0.53
  -1  -1  -2   15.44    0.57
  -1  -1  -2   15.61    0.53
   1   1   2   16.20    0.56
   1   1   2   15.41    0.53
   1   1   2   15.00    0.53
   1   1   2   16.78    0.54
   1   1   2   15.00    0.53
   1   1   2   15.39    0.56
   1   1   2   15.72    0.54
   1   1   2   15.36    0.54
  -2  -1  -2    5.47    0.23
  -2  -1  -2    5.61    0.24
  -2  -1  -2    5.11    0.23
  -2  -1  -2    5.72    0.23
  -2  -1  -2    5.75    0.25
  -2  -1  -2    5.76    0.27
  -2  -1  -2    5.97    0.23
   2   1   2    5.22    0.25
   2   1   2    6.26    0.24
   2   1   2    5.39    0.24
   2   1   2    5.42    0.27
   2   1   2    5.73    0.24
   2   1   2    5.83    0.24
   2   1   2    5.32    0.26
   2   1   2    5.59    0.27
   2   1   2    5.83    0.24
   2   1   2    5.78    0.26
  -3  -1  -2   50.71    1.68
  -3  -1  -2   52.18    1.62
  -3  -1  -2   51.50    1.65
  -3  -1  -2   50.57    1.61
  -3  -1  -2   50.38    1.60
  -3  -1  -2   51.07    1.69
  -3  -1  -2   52.89    1.63
  -3  -1  -2   53.25    1.69
  -3  -1  -2   52.77    1.64
  -3  -1  -2   50.45    1.67
  -3  -1  -2   52.98    1.63
   3   1   2   50.50    1.66
   3   1   2   48.78    1.63
   3   1   2   52.14    1.64
   3   1   2   51.09    1.65
   3   1   2   50.89    1.64
   3   1   2   52.19    1.69
   3   1   2   52.92    1.63
   3   1   2   51.15    1.62
   3   1   2   51.63    1.63
  -4  -1  -2   15.61    0.62
  -4  -1  -2   14.73    0.65
  -4  -1  -2   16.12    0.59
  -4  -1  -2   15.33    0.62
  -4  -1  -2   15.18    0.60
   4   1   2   14.19    0.59
   4   1   2   15.86    0.52
   4   1   2   14.45    0.52
   4   1   2   15.92    0.59
   4   1   2   14.27    0.57
   4   1   2   16.80    0.55
   4   1   2   15.54    0.55
  -5  -1  -2    8.25    0.42
  -5  -1  -2    7.93    0.48
  -5  -1  -2    8.32    0.43
  -5  -1  -2    8.20    0.41
  -5  -1  -2    8.04    0.41
   5   1   2    8.32    0.38
   5   1   2    7.99    0.38
   5   1   2    7.50    0.30
   5   1   2    8.12    0.42
   5   1   2    7.92    0.29
   5   1   2    8.09    0.33
  -6  -1  -2    1.16    0.19
  -6  -1  -2    1.14    0.29
  -6  -1  -2    1.34    0.23
  -6  -1  -2    1.12    0.21
  -6  -1  -2    1.37    0.24
   6   1   2    1.54    0.20
   6   1   2    1.11    0.20
   6   1   2    1.00    0.10
   6   1   2    1.22    0.09
  -7  -1  -2   22.26    0.89
  -7  -1  -2   22.10    0.92
  -7  -1  -2   22.50    0.92
  -7  -1  -2   22.55    0.92
  -7  -1  -2   22.37    1.04
   7   1   2   19.55    0.70
   7   1   2   20.21    0.71
   7   1   2   22.34    0.85
   7   1   2   22.31    0.90
   7   1   2   21.96    0.80
  -8  -1  -2   27.01    1.27
  -8  -1  -2   26.76    1.08
  -8  -1  -2   27.65    1.13
  -8  -1  -2   27.22    1.12
  -8  -1  -2   25.58    1.10
   8   1   2   28.28    1.11
   8   1   2   26.97    1.07
   8   1   2   26.62    1.03
  -9  -1  -2    5.58    0.47
  -9  -1  -2    4.55    0.50
  -9  -1  -2    5.76    0.51
  -9  -1  -2    5.02    0.59
  -9  -1  -2    5.70    0.70
   9   1   2    5.28    0.44
   9   1   2    4.93    0.48
   9   1   2    4.70    0.33
   9   1   2    5.57    0.39
 -10  -1  -2    2.72    0.57
 -10  -1  -2    2.56    0.45
 -10  -1  -2    3.39    0.42
 -10  -1  -2    1.76    0.32
 -10  -1  -2    1.84    0.37
  10   1   2    2.54    0.38
  10   1   2    3.36    0.41
  10   1   2    3.14    0.35
 -11  -1  -2    0.04    0.26
 -11  -1  -2    0.55    0.40
 -11  -1  -2    0.31    0.29
 -11  -1  -2    0.13    0.44
 -11  -1  -2    0.52    0.30
  11   1   2    0.15    0.21
  11   1   2    0.28    0.27
  11   1   2    0.33    0.25
 -12  -1  -2    5.31    0.90
 -12  -1  -2    3.39    0.63
 -12  -1  -2    3.48    0.58
 -12  -1  -2    3.81    0.55
  12   1   2    3.44    0.43
  12   1   2    3.49    0.48
  12   1   2    4.43    0.51
 -13  -1  -2    8.09    0.79
 -13  -1  -2   11.73    1.28
 -13  -1  -2    7.62    0.81
  13   1   2    8.05    0.64
  13   1   2    7.31    0.58
 -14  -1  -2    1.42    0.46
 -14  -1  -2    1.99    0.85
 -14  -1  -2    2.55    0.62
  14   1   2    2.09    0.45
  12  -2  -2    0.16    0.38
  12  -2  -2    1.22    0.38
 -12   2   2    0.46    0.49
 -12   2   2    1.33    0.81
  11  -2  -2    0.53    0.39
 -11   2   2    0.10    0.59
 -11   2   2    0.34    0.51
 -11   2   2    0.45    0.30
  10  -2  -2    0.56    0.18
 -10   2   2    0.33    0.27
 -10   2   2    0.91    0.61
   9  -2  -2    5.14    0.35
  -9   2   2    5.64    0.49
  -9   2   2    4.93    0.81
  -9   2   2    5.50    0.70
   8  -2  -2    0.45    0.19
   8  -2  -2    0.19    0.15
   8  -2  -2    0.17    0.15
  -8   2   2   -0.23    0.19
  -8   2   2   -0.01    0.43
  -8   2   2    0.27    0.33
   7  -2  -2   11.83    0.55
   7  -2  -2   11.61    0.59
   7  -2  -2   10.89    0.53
  -7   2   2   12.06    0.60
  -7   2   2   11.55    0.73
  -7   2   2   11.94    0.90
   6  -2  -2   24.90    0.87
   6  -2  -2   22.53    0.89
   6  -2  -2   25.85    0.91
  -6   2   2   23.10    1.22
  -6   2   2   23.76    1.07
  -6   2   2   23.72    0.93
   5  -2  -2    5.26    0.32
   5  -2  -2    5.76    0.28
   5  -2  -2    4.96    0.28
   5  -2  -2    5.00    0.28
   5  -2  -2    5.28    0.29
   5  -2  -2    5.40    0.25
  -5   2   2    5.15    0.44
  -5   2   2    4.81    0.57
  -5   2   2    4.92    0.33
   4  -2  -2   29.09    0.97
   4  -2  -2   27.27    0.95
   4  -2  -2   28.01    0.98
   4  -2  -2   27.99    0.94
   4  -2  -2   28.13    0.96
   4  -2  -2   28.08    0.99
  -4   2   2   28.67    1.09
  -4   2   2   28.10    1.03
  -4   2   2   27.53    1.22
   3  -2  -2   27.91    1.02
   3  -2  -2   30.42    0.98
   3  -2  -2   28.33    1.00
   3  -2  -2   28.20    0.95
   3  -2  -2   30.07    1.01
   3  -2  -2   28.89    0.99
   3  -2  -2   28.78    0.97
   3  -2  -2   30.20    0.98
  -3   2   2   28.43    0.96
  -3   2   2   28.33    0.93
  -3   2   2   28.52    0.96
  -3   2   2   28.59    0.98
  -3   2   2   30.17    0.98
  -3   2   2   28.53    0.93
  -3   2   2   28.68    1.18
  -3   2   2   27.26    1.06
  -3   2   2   27.49    0.95
   2  -2  -2  108.49    3.35
   2  -2  -2  107.23    3.31
   2  -2  -2  100.59    3.36
   2  -2  -2  104.80    3.30
   2  -2  -2  100.90    3.34
   2  -2  -2  105.40    3.32
   2  -2  -2  110.70    3.33
   2  -2  -2  107.29    3.34
   2  -2  -2  107.75    3.31
   2  -2  -2  105.84    3.36
   2  -2  -2  103.57    3.30
  -2   2   2  106.84    3.30
  -2   2   2  103.54    3.32
  -2   2   2  107.44    3.31
  -2   2   2  106.90    3.47
  -2   2   2  106.13    3.30
  -2   2   2  108.93    3.32
  -2   2   2  105.85    3.30
  -2   2   2  100.57    3.30
  -2   2   2  108.46    3.31
   1  -2  -2  164.70    5.17
   1  -2  -2  162.92    5.18
   1  -2  -2  167.71    5.16
   1  -2  -2  168.76    5.19
   1  -2  -2  168.27    5.15
   1  -2  -2  164.40    5.18
   1  -2  -2  165.88    5.15
   1  -2  -2  164.78    5.17
   1  -2  -2  168.62    5.20
   1  -2  -2  170.42    5.20
  -1   2   2  166.33    5.18
  -1   2   2  166.78    5.16
  -1   2   2  156.72    5.16
  -1   2   2  175.03    5.21
  -1   2   2  163.83    5.15
  -1   2   2  168.83    5.16
  -1   2   2  164.98    5.19
  -1   2   2  166.22    5.19
  -1   2   2  169.85    5.15
  -1   2   2  168.50    5.16
   0  -2  -2  105.80    3.29
   0  -2  -2  104.33    3.28
   0  -2  -2  108.27    3.31
   0  -2  -2  108.57    3.32
   0  -2  -2  105.41    3.29
   0  -2  -2  104.74    3.31
   0  -2  -2  105.13    3.27
   0  -2  -2  107.74    3.28
   0  -2  -2  102.33    3.30
   0   2   2   99.00    3.29
   0   2   2  106.34    3.29
   0   2   2  105.31    3.29
   0   2   2  103.98    3.28
   0   2   2  103.70    3.28
   0   2   2  105.72    3.29
   0   2   2  109.62    3.32
   0   2   2  105.08    3.28
   0   2   2  105.58    3.31
   0   2   2  106.21    3.32
  -1  -2  -2    1.61    0.15
  -1  -2  -2    2.24    0.19
  -1  -2  -2    1.59    0.13
  -1  -2  -2    1.44    0.13
  -1  -2  -2    1.35    0.14
  -1  -2  -2    1.82    0.16
  -1  -2  -2    1.36    0.16
   1   2   2    1.49    0.14
   1   2   2    1.42    0.15
   1   2   2    1.41    0.13
   1   2   2    1.28    0.13
   1   2   2    1.59    0.13
   1   2   2    1.53    0.14
   1   2   2    1.75    0.16
   1   2   2    1.51    0.14
   1   2   2    1.58    0.16
  -2  -2  -2    0.21    0.08
  -2  -2  -2    0.01    0.08
  -2  -2  -2    0.27    0.09
  -2  -2  -2    0.25    0.09
  -2  -2  -2    0.18    0.09
  -2  -2  -2    0.08    0.10
  -2  -2  -2    0.21    0.09
  -2  -2  -2    0.24    0.08
   2   2   2    0.16    0.09
   2   2   2    0.19    0.08
   2   2   2    0.25    0.09
   2   2   2    0.00    0.09
   2   2   2    0.25    0.08
   2   2   2    0.19    0.08
   2   2   2    0.19    0.09
   2   2   2    0.24    0.08
  -3  -2  -2   37.04    1.19
  -3  -2  -2   36.77    1.20
  -3  -2  -2   38.31    1.25
  -3  -2  -2   37.90    1.22
  -3  -2  -2   35.99    1.18
  -3  -2  -2   36.88    1.20
  -3  -2  -2   35.79    1.18
  -3  -2  -2   39.30    1.26
   3   2   2   36.67    1.19
   3   2   2   36.35    1.19
   3   2   2   36.67    1.21
   3   2   2   37.53    1.20
   3   2   2   36.19    1.22
   3   2   2   36.53    1.20
  -4  -2  -2   48.12    1.50
  -4  -2  -2   44.31    1.48
  -4  -2  -2   47.14    1.53
  -4  -2  -2   47.05    1.58
  -4  -2  -2   46.80    1.58
  -4  -2  -2   46.16    1.60
  -4  -2  -2   46.59    1.53
   4   2   2   47.06    1.52
   4   2   2   46.48    1.49
   4   2   2   45.26    1.58
   4   2   2   48.91    1.49
   4   2   2   44.66    1.52
   4   2   2   50.06    1.63
   4   2   2   47.99    1.51
   4   2   2   48.21    1.49
   4   2   2   47.07    1.52
   4   2   2   43.49    1.49
  -5  -2  -2   15.83    0.72
  -5  -2  -2   17.02    0.65
  -5  -2  -2   16.73    0.68
  -5  -2  -2   15.69    0.68
  -5  -2  -2   15.58    0.63
   5   2   2   16.52    0.61
   5   2   2   17.19    0.56
   5   2   2   14.90    0.62
   5   2   2   17.05    0.58
   5   2   2   15.10    0.56
   5   2   2   17.14    0.60
  -6  -2  -2    1.35    0.22
  -6  -2  -2    1.95    0.25
  -6  -2  -2    1.88    0.31
  -6  -2  -2    1.49    0.22
  -6  -2  -2    1.66    0.24
   6   2   2    1.35    0.12
   6   2   2    1.91    0.17
   6   2   2    1.64    0.18
   6   2   2    1.54    0.12
   6   2   2    1.88    0.16
  -7  -2  -2   36.43    1.35
  -7  -2  -2   36.12    1.45
  -7  -2  -2   35.52    1.35
  -7  -2  -2   36.93    1.33
  -7  -2  -2   36.12    1.30
   7   2   2   35.79    1.15
   7   2   2   35.33    1.24
   7   2   2   32.94    1.16
   7   2   2   36.26    1.34
   7   2   2   36.60    1.29
  -8  -2  -2   30.79    1.30
  -8  -2  -2   27.90    1.16
  -8  -2  -2   28.62    1.17
  -8  -2  -2   27.37    1.11
  -8  -2  -2   29.27    1.14
   8   2   2   29.29    1.09
   8   2   2   26.06    0.93
   8   2   2   29.17    1.15
   8   2   2   27.63    0.92
   8   2   2   28.23    1.04
  -9  -2  -2   26.61    1.06
  -9  -2  -2   25.69    1.26
  -9  -2  -2   25.32    1.09
  -9  -2  -2   25.35    1.11
  -9  -2  -2   24.86    1.10
   9   2   2   24.63    0.96
   9   2   2   24.66    1.07
   9   2   2   24.01    1.01
 -10  -2  -2    5.83    0.49
 -10  -2  -2    6.06    0.53
 -10  -2  -2    6.33    0.61
 -10  -2  -2    4.81    0.55
 -10  -2  -2    7.91    0.84
  10   2   2    5.10    0.39
  10   2   2    7.01    0.52
  10   2   2    6.82    0.50
  10   2   2    5.67    0.44
 -11  -2  -2    3.02    0.46
 -11  -2  -2    2.77    0.46
 -11  -2  -2    1.94    0.42
 -11  -2  -2    1.59    0.41
 -11  -2  -2    2.84    0.64
  11   2   2    2.99    0.42
  11   2   2    2.41    0.39
  11   2   2    2.90    0.37
  11   2   2    2.45    0.31
 -12  -2  -2    0.15    0.26
 -12  -2  -2    0.02    0.37
 -12  -2  -2    0.35    0.50
 -12  -2  -2   -0.01    0.31
  12   2   2    0.61    0.30
  12   2   2    0.03    0.23
  12   2   2    0.51    0.29
 -13  -2  -2    5.24    0.69
 -13  -2  -2    3.99    0.56
 -13  -2  -2    5.59    0.91
 -13  -2  -2    5.49    0.63
  13   2   2    3.38    0.52
  13   2   2    4.58    0.54
  13   2   2    3.76    0.47
 -14  -2  -2    3.12    0.60
 -14  -2  -2    2.61    0.54
 -14  -2  -2    4.88    0.99
  14   2   2    2.92    0.46
  14   2   2    3.19    0.50
  12  -3  -2    1.08    0.50
 -12   3   2    1.96    0.85
 -11   3   2    6.90    1.11
 -11   3   2    6.95    0.88
 -10   3   2    6.06    1.03
 -10   3   2    6.02    0.76
   9  -3  -2    0.08    0.18
   9  -3  -2    0.49    0.23
   9  -3  -2    0.53    0.21
  -9   3   2    0.44    0.24
  -9   3   2    0.64    0.43
  -9   3   2    0.31    0.48
   8  -3  -2    3.03    0.30
   8  -3  -2    2.89    0.31
   8  -3  -2    2.92    0.34
  -8   3   2    3.73    0.36
  -8   3   2    3.01    0.65
  -8   3   2    2.77    0.51
   7  -3  -2    4.37    0.33
   7  -3  -2    4.53    0.37
   7  -3  -2    3.83    0.31
  -7   3   2    4.31    0.36
  -7   3   2    3.53    0.67
  -7   3   2    4.21    0.53
   6  -3  -2   22.56    0.90
   6  -3  -2   23.15    0.84
   6  -3  -2   22.57    0.85
   6  -3  -2   23.17    0.86
   6  -3  -2   21.88    0.86
  -6   3   2   23.20    0.90
  -6   3   2   24.31    1.18
  -6   3   2   22.63    0.88
  -6   3   2   22.01    1.23
   5  -3  -2   30.32    1.11
   5  -3  -2   33.10    1.10
   5  -3  -2   31.40    1.11
   5  -3  -2   32.72    1.10
   5  -3  -2   31.85    1.12
   5  -3  -2   29.11    1.06
   5  -3  -2   32.44    1.15
  -5   3   2   31.71    1.14
  -5   3   2   30.70    1.43
  -5   3   2   31.12    1.11
  -5   3   2   30.30    1.27
   4  -3  -2   37.17    1.30
   4  -3  -2   38.75    1.34
   4  -3  -2   40.67    1.35
   4  -3  -2   39.83    1.32
   4  -3  -2   40.90    1.34
   4  -3  -2   40.09    1.37
   4  -3  -2   38.71    1.32
  -4   3   2   38.98    1.30
  -4   3   2   40.19    1.32
  -4   3   2   37.51    1.33
  -4   3   2   39.79    1.36
  -4   3   2   40.46    1.47
  -4   3   2   38.24    1.60
  -4   3   2   38.39    1.31
   3  -3  -2   21.32    0.80
   3  -3  -2   23.50    0.80
   3  -3  -2   20.74    0.77
   3  -3  -2   21.53    0.82
   3  -3  -2   20.92    0.76
   3  -3  -2   21.92    0.78
   3  -3  -2   22.37    0.80
  -3   3   2   24.88    0.96
  -3   3   2   24.22    0.85
  -3   3   2   22.09    0.81
  -3   3   2   21.04    0.77
  -3   3   2   21.54    0.75
  -3   3   2   21.47    0.88
  -3   3   2   21.72    1.00
  -3   3   2   20.47    0.74
   2  -3  -2   20.97    0.77
   2  -3  -2   21.47    0.77
   2  -3  -2   21.02    0.76
   2  -3  -2   20.62    0.74
   2  -3  -2   21.45    0.75
   2  -3  -2   19.43    0.71
   2  -3  -2   20.88    0.73
   2  -3  -2   20.86    0.73
  -2   3   2   19.29    0.71
  -2   3   2   21.37    0.76
  -2   3   2   19.55    0.79
  -2   3   2   19.13    0.72
  -2   3   2   18.88    0.78
  -2   3   2   20.43    0.75
  -2   3   2   21.31    0.72
  -2   3   2   19.46    0.89
  -2   3   2   20.41    0.72
   1  -3  -2   73.10    2.38
   1  -3  -2   71.52    2.36
   1  -3  -2   73.57    2.36
   1  -3  -2   70.03    2.40
   1  -3  -2   75.05    2.38
   1  -3  -2   75.41    2.41
   1  -3  -2   76.24    2.38
   1  -3  -2   72.77    2.38
   1  -3  -2   76.88    2.39
   1  -3  -2   76.15    2.40
  -1   3   2   74.39    2.37
  -1   3   2   77.24    2.42
  -1   3   2   76.69    2.40
  -1   3   2   75.95    2.37
  -1   3   2   71.45    2.36
  -1   3   2   75.60    2.38
  -1   3   2   75.03    2.38
  -1   3   2   76.89    2.39
  -1   3   2   75.37    2.40
  -1   3   2   70.73    2.38
   0  -3  -2   39.31    1.35
   0  -3  -2   43.01    1.36
   0  -3  -2   41.35    1.37
   0  -3  -2   39.40    1.34
   0  -3  -2   41.91    1.33
   0  -3  -2   40.59    1.34
   0  -3  -2   39.58    1.31
   0  -3  -2   39.93    1.33
   0   3   2   38.46    1.34
   0   3   2   41.16    1.34
   0   3   2   39.83    1.35
   0   3   2   39.98    1.33
   0   3   2   40.64    1.36
   0   3   2   39.79    1.32
   0   3   2   40.42    1.32
   0   3   2   41.38    1.32
   0   3   2   38.03    1.33
  -1  -3  -2    6.70    0.29
  -1  -3  -2    6.14    0.31
  -1  -3  -2    6.42    0.34
  -1  -3  -2    6.55    0.30
  -1  -3  -2    6.66    0.30
  -1  -3  -2    6.47    0.37
  -1  -3  -2    6.54    0.30
  -1  -3  -2    6.33    0.31
  -1  -3  -2    6.89    0.30
   1   3   2    6.06    0.29
   1   3   2    7.12    0.30
   1   3   2    6.20    0.31
   1   3   2    6.10    0.28
   1   3   2    6.36    0.32
   1   3   2    6.44    0.26
   1   3   2    7.03    0.32
   1   3   2    6.05    0.29
  -2  -3  -2   21.32    0.72
  -2  -3  -2   20.43    0.74
  -2  -3  -2   20.80    0.75
  -2  -3  -2   21.80    0.74
  -2  -3  -2   20.76    0.73
  -2  -3  -2   20.82    0.75
  -2  -3  -2   20.91    0.77
  -2  -3  -2   21.63    0.73
   2   3   2   20.56    0.73
   2   3   2   21.62    0.74
   2   3   2   20.18    0.73
   2   3   2   20.80    0.74
   2   3   2   20.47    0.72
   2   3   2   21.59    0.79
   2   3   2   21.32    0.76
   2   3   2   21.33    0.76
  -3  -3  -2   94.32    2.98
  -3  -3  -2   92.68    2.98
  -3  -3  -2   94.73    3.02
  -3  -3  -2   94.44    2.99
  -3  -3  -2   96.18    3.02
  -3  -3  -2   97.09    3.02
  -3  -3  -2   93.44    2.97
  -3  -3  -2   95.36    2.98
   3   3   2   90.24    3.02
   3   3   2   97.78    3.00
   3   3   2   94.71    3.01
   3   3   2   95.01    3.02
   3   3   2   96.63    2.98
   3   3   2   91.90    2.99
   3   3   2   98.43    3.01
   3   3   2   95.72    2.98
  -4  -3  -2   90.87    3.00
  -4  -3  -2   95.97    2.99
  -4  -3  -2   94.85    3.07
  -4  -3  -2   95.83    2.98
  -4  -3  -2   94.16    3.02
  -4  -3  -2   92.74    3.06
  -4  -3  -2   96.24    3.16
  -4  -3  -2   95.02    2.97
   4   3   2   89.38    3.04
   4   3   2   96.29    3.00
   4   3   2   99.20    3.04
   4   3   2   94.65    2.99
   4   3   2   97.84    3.02
   4   3   2   95.88    2.99
   4   3   2   97.84    3.03
   4   3   2   98.78    3.02
  -5  -3  -2  132.38    4.37
  -5  -3  -2  138.74    4.27
  -5  -3  -2  140.39    4.33
  -5  -3  -2  137.97    4.39
  -5  -3  -2  138.43    4.26
  -5  -3  -2  133.20    4.33
   5   3   2  139.53    4.30
   5   3   2  140.43    4.27
   5   3   2  134.07    4.27
   5   3   2  135.98    4.32
   5   3   2  137.47    4.29
   5   3   2  136.51    4.26
  -6  -3  -2   27.30    1.00
  -6  -3  -2   27.01    1.05
  -6  -3  -2   26.79    0.99
  -6  -3  -2   26.37    1.11
  -6  -3  -2   27.53    1.06
   6   3   2   28.06    0.99
   6   3   2   27.29    0.92
   6   3   2   28.08    0.94
   6   3   2   25.75    0.93
  -7  -3  -2   21.54    0.86
  -7  -3  -2   20.59    0.85
  -7  -3  -2   21.59    0.93
  -7  -3  -2   20.93    0.91
  -7  -3  -2   22.84    1.01
   7   3   2   22.32    0.77
   7   3   2   21.84    0.83
   7   3   2   21.38    0.76
   7   3   2   21.65    0.75
   7   3   2   20.50    0.75
  -8  -3  -2    6.96    0.51
  -8  -3  -2    8.85    0.55
  -8  -3  -2    8.11    0.49
  -8  -3  -2    8.15    0.62
  -8  -3  -2    8.07    0.49
   8   3   2    7.67    0.42
   8   3   2    7.73    0.33
   8   3   2    7.42    0.34
  -9  -3  -2   17.38    0.88
  -9  -3  -2   17.20    0.82
  -9  -3  -2   16.60    0.87
  -9  -3  -2   16.46    0.97
  -9  -3  -2   18.25    0.88
   9   3   2   17.61    0.75
   9   3   2   16.53    0.62
   9   3   2   17.21    0.82
   9   3   2   19.68    0.86
 -10  -3  -2   20.31    1.12
 -10  -3  -2   18.95    0.96
 -10  -3  -2   18.41    0.91
 -10  -3  -2   19.30    0.96
 -10  -3  -2   18.76    0.87
  10   3   2   19.56    0.86
  10   3   2   18.43    0.90
  10   3   2   18.11    0.81
  10   3   2   17.43    0.66
 -11  -3  -2    7.50    0.86
 -11  -3  -2    5.50    0.62
 -11  -3  -2    6.66    0.67
 -11  -3  -2    6.95    0.63
 -11  -3  -2    6.81    0.64
[truncated: 5,154,865 more chars]
