# Supplementary material for: Crystal structures of di-μ-chlorido-bis­({(E)-5-(ethyl­amino)-4-methyl-2-[(pyridin-2-yl)diazen­yl]phen­o­lato}copper(II)) and chlorido­bis­(1,10-phen­anthroline)copper(II) chloride tetra­hydrate
Source: Acta Crystallogr E Crystallogr Commun. 2023 Feb 21;79(Pt 3):201–6. doi: 10.1107/S205698902300138X (PMC9993926; doi:10.1107/S205698902300138X)
Supplement: Supplementary file 2 [file e-79-00201-3sup2.hkl]

data_3                                                                          
_shelx_title ' '                                                                
_shelx_refln_list_code          4                                               
_shelx_F_calc_maximum      195.01                                               
_exptl_crystal_F_000       362.00                                               
_reflns_d_resolution_high  0.5800                                               
                                                                                
loop_                                                                           
 _space_group_symop_operation_xyz                                               
 'x, y, z'                                                                      
 '-x, -y, -z'                                                                   
                                                                                
_cell_length_a     8.6965                                                       
_cell_length_b     8.7974                                                       
_cell_length_c     9.5574                                                       
_cell_angle_alpha  88.617                                                       
_cell_angle_beta   79.364                                                       
_cell_angle_gamma  73.002                                                       
                                                                                
_shelx_F_squared_multiplier     1.000                                           
                                                                                
loop_                                                                           
 _refln_index_h                                                                 
 _refln_index_k                                                                 
 _refln_index_l                                                                 
 _refln_F_squared_calc                                                          
 _refln_F_squared_meas                                                          
 _refln_F_squared_sigma                                                         
 _refln_observed_status                                                         
   2   0   0       3784.26       3733.64        26.10 o                         
   3   0   0         22.13         89.92         2.62 o                         
   4   0   0       1604.85       1532.61        11.67 o                         
   5   0   0       1523.79       1534.75        13.37 o                         
   6   0   0       1010.86       1020.21         9.77 o                         
   7   0   0         96.09        107.75         3.04 o                         
   8   0   0         17.93         24.81         2.23 o                         
   9   0   0        198.81        200.43         4.35 o                         
  10   0   0        364.73        365.90         5.29 o                         
  11   0   0       1101.40       1147.97        11.69 o                         
  12   0   0          8.77         11.07         4.21 o                         
  13   0   0         12.42         20.11         7.22 o                         
  14   0   0         34.19         32.34        12.57 o                         
 -13   1   0          7.43         13.69         7.67 o                         
 -12   1   0         53.90         40.99         7.60 o                         
 -11   1   0        306.00        324.41         7.69 o                         
 -10   1   0        490.53        500.95         8.83 o                         
  -9   1   0        491.26        505.76         7.24 o                         
  -8   1   0        485.99        486.30         6.39 o                         
  -7   1   0        111.45        115.83         2.50 o                         
  -6   1   0        449.38        421.24         4.77 o                         
  -5   1   0       1766.38       1757.87        12.63 o                         
  -4   1   0       1311.43       1268.22         8.45 o                         
  -3   1   0       2608.21       2636.63        14.03 o                         
  -2   1   0         24.51         15.05         0.45 o                         
  -1   1   0       3218.58       3194.93        14.90 o                         
   1   1   0       1691.94       1841.97        10.85 o                         
   2   1   0        434.51        397.65         2.86 o                         
   3   1   0        208.72        180.55         2.15 o                         
   4   1   0        655.44        579.21         6.37 o                         
   5   1   0       1202.33       1202.22        12.59 o                         
   6   1   0       1294.56       1215.34        12.10 o                         
   7   1   0         33.53         28.59         1.99 o                         
   8   1   0         80.38         82.78         2.58 o                         
   9   1   0          1.92          1.62         1.60 o                         
  10   1   0        679.26        659.86         7.46 o                         
  11   1   0        881.64        900.11        10.00 o                         
  12   1   0         78.00         80.17         4.35 o                         
  13   1   0          0.95         -3.99         3.99 o                         
  14   1   0          0.49         14.61        19.30 o                         
 -13   2   0          3.01         -8.58         8.58 o                         
 -12   2   0          2.33          2.67         5.01 o                         
 -11   2   0          8.46         -2.59         4.30 o                         
 -10   2   0        127.18        136.61         6.00 o                         
  -9   2   0        406.37        392.43         7.12 o                         
  -8   2   0        521.98        516.42         6.34 o                         
  -7   2   0         44.45         48.87         2.10 o                         
  -6   2   0        630.75        610.30         5.68 o                         
  -5   2   0       1338.77       1296.80         9.32 o                         
  -4   2   0       2910.04       2866.61        17.51 o                         
  -3   2   0       2788.51       2760.25        13.93 o                         
  -2   2   0        337.56        298.74         1.83 o                         
  -1   2   0         12.08          6.24         0.43 o                         
   0   2   0       2783.22       2845.98        13.15 o                         
   1   2   0       3038.26       3184.99        14.99 o                         
   2   2   0       3178.77       3238.99        16.42 o                         
   3   2   0         72.30         52.15         1.01 o                         
   4   2   0         45.21         27.90         1.00 o                         
   5   2   0       2876.78       2988.30        22.76 o                         
   6   2   0       2850.38       2913.26        25.97 o                         
   7   2   0       1469.55       1481.94        13.65 o                         
   8   2   0        271.99        267.20         4.50 o                         
   9   2   0         34.17         36.03         2.84 o                         
  10   2   0         88.90         95.12         3.94 o                         
  11   2   0        370.41        382.89         5.77 o                         
  12   2   0         25.44         22.25         2.98 o                         
  13   2   0          1.77          0.47         3.44 o                         
  14   2   0         23.11         18.07         9.52 o                         
 -12   3   0         75.88         85.82        13.50 o                         
 -11   3   0          8.89          7.08         4.81 o                         
 -10   3   0         90.05         82.02         4.78 o                         
  -9   3   0        197.87        202.80         5.03 o                         
  -8   3   0        528.34        548.05         6.84 o                         
  -7   3   0        299.59        301.74         4.64 o                         
  -6   3   0       1189.54       1251.90        11.11 o                         
  -5   3   0        645.15        609.78         5.30 o                         
  -4   3   0       2189.40       2189.73        13.70 o                         
  -3   3   0       2721.67       2684.16        13.70 o                         
  -2   3   0       1990.90       1982.68        11.31 o                         
  -1   3   0          3.31          5.79         0.52 o                         
   0   3   0         92.88        176.15         1.49 o                         
   1   3   0       2394.81       2374.88        11.71 o                         
   2   3   0       3249.72       3309.67        15.74 o                         
   3   3   0       2012.03       2021.03        10.57 o                         
   4   3   0        189.47        147.67         1.40 o                         
   5   3   0       1727.07       1817.80        12.93 o                         
   6   3   0        807.50        808.15         6.79 o                         
   7   3   0       1212.25       1198.08        10.43 o                         
   8   3   0        487.77        462.95         5.80 o                         
   9   3   0         92.50         83.60         2.95 o                         
  10   3   0          1.48          3.17         2.22 o                         
  11   3   0         58.52         74.94         4.09 o                         
  12   3   0        205.49        228.81         5.75 o                         
  13   3   0         83.76         82.24         5.50 o                         
  14   3   0          0.22         -5.58         5.77 o                         
 -12   4   0         71.07         55.75        22.56 o                         
 -11   4   0          0.96         -6.14         6.14 o                         
 -10   4   0         22.17         19.07         3.40 o                         
  -9   4   0         86.05         87.25         3.85 o                         
  -8   4   0        436.20        431.83         6.86 o                         
  -7   4   0        516.24        518.99         5.90 o                         
  -6   4   0        147.87        146.80         2.88 o                         
  -5   4   0         16.04         15.13         1.32 o                         
  -4   4   0        168.00        140.99         1.81 o                         
  -3   4   0       1553.34       1531.23         8.64 o                         
  -2   4   0       2462.40       2490.98        13.93 o                         
  -1   4   0        182.98        140.22         1.42 o                         
   0   4   0         94.63         75.94         1.13 o                         
   1   4   0       2375.43       2576.13        12.85 o                         
   2   4   0       3186.45       3318.88        15.97 o                         
   3   4   0       2072.75       2113.96        11.20 o                         
   4   4   0        575.53        547.33         4.46 o                         
   5   4   0        472.21        458.19         3.44 o                         
   6   4   0        278.03        251.54         3.14 o                         
   7   4   0        706.96        694.21         6.34 o                         
   8   4   0        147.36        147.89         4.54 o                         
   9   4   0          0.73          1.02         2.00 o                         
  10   4   0        489.05        455.18         6.50 o                         
  11   4   0         21.29         18.40         3.20 o                         
  12   4   0         99.77        102.94         4.20 o                         
  13   4   0        118.31        111.50         6.36 o                         
  14   4   0          1.26         -0.41         4.43 o                         
 -11   5   0         33.11         21.13         7.40 o                         
 -10   5   0         12.10         11.74         4.32 o                         
  -9   5   0          2.38          4.24         3.79 o                         
  -8   5   0        186.05        193.74         5.21 o                         
  -7   5   0        336.68        311.29         6.35 o                         
  -6   5   0        274.08        272.37         4.43 o                         
  -5   5   0         97.52         96.15         2.26 o                         
  -4   5   0        175.57        177.79         2.45 o                         
  -3   5   0        386.43        363.75         3.15 o                         
  -2   5   0       1741.70       1775.91        10.69 o                         
  -1   5   0         22.69          7.47         0.88 o                         
   0   5   0          8.25         17.32         0.84 o                         
   1   5   0        140.51        176.71         2.00 o                         
   2   5   0        204.88        183.00         1.95 o                         
   3   5   0       2047.73       1942.79        12.33 o                         
   4   5   0        845.33        869.75         5.89 o                         
   5   5   0         52.94         71.02         1.96 o                         
   6   5   0         91.34        100.43         2.82 o                         
   7   5   0         43.50         49.93         1.68 o                         
   8   5   0         73.58         78.84         2.49 o                         
   9   5   0        434.63        420.99         5.09 o                         
  10   5   0         73.62         76.57         3.49 o                         
  11   5   0          0.13         -0.92         2.80 o                         
  12   5   0          1.04          1.44         3.25 o                         
  13   5   0         59.55         68.88         5.02 o                         
  14   5   0         37.06         37.36         5.41 o                         
 -11   6   0         30.82         17.98         7.58 o                         
 -10   6   0         17.37         10.96         5.50 o                         
  -9   6   0          2.66          3.96         3.68 o                         
  -8   6   0        100.49        107.20         4.54 o                         
  -7   6   0        182.23        191.20         6.72 o                         
  -6   6   0         24.17         25.87         2.73 o                         
  -5   6   0        443.30        444.42         5.38 o                         
  -4   6   0          0.88         -0.74         1.39 o                         
  -3   6   0        513.88        519.12         5.01 o                         
  -2   6   0        603.71        566.14         5.10 o                         
  -1   6   0        777.94        739.89         6.14 o                         
   0   6   0         70.48         75.29         2.01 o                         
   1   6   0         12.07         13.37         1.31 o                         
   2   6   0        110.23         94.84         1.97 o                         
   3   6   0       1011.51        965.69         7.16 o                         
   4   6   0        440.36        424.36         3.72 o                         
   5   6   0        150.79        140.63         2.34 o                         
   6   6   0        188.25        173.06         2.24 o                         
   7   6   0         30.60         27.90         1.63 o                         
   8   6   0        937.28        856.83         7.85 o                         
   9   6   0        384.64        357.02         5.11 o                         
  10   6   0          4.69          8.17         2.11 o                         
  11   6   0         61.54         56.98         3.37 o                         
  12   6   0         41.31         30.93         4.25 o                         
  13   6   0         15.70         17.55         4.43 o                         
  14   6   0         38.98         36.41         5.68 o                         
 -10   7   0        112.08         84.07         7.59 o                         
  -9   7   0         15.04          8.66         3.99 o                         
  -8   7   0         53.36         53.73         4.00 o                         
  -7   7   0          4.19          2.73         2.93 o                         
  -6   7   0         99.44         97.76         4.26 o                         
  -5   7   0        414.87        409.76         5.60 o                         
  -4   7   0         25.41         27.68         1.96 o                         
  -3   7   0          3.26         -0.04         1.49 o                         
  -2   7   0         11.34          9.82         1.55 o                         
  -1   7   0        557.03        554.28         6.12 o                         
   0   7   0        415.04        402.50         4.49 o                         
   1   7   0        200.86        181.52         2.71 o                         
   2   7   0        111.53        117.57         2.75 o                         
   3   7   0        354.90        355.97         3.86 o                         
   4   7   0        310.27        261.71         3.40 o                         
   5   7   0          0.23          4.38         1.21 o                         
   6   7   0         92.42        105.15         2.75 o                         
   7   7   0        142.40        145.01         3.12 o                         
   8   7   0         44.86         44.31         2.25 o                         
   9   7   0         72.53         78.55         3.40 o                         
  10   7   0         48.65         42.13         3.22 o                         
  11   7   0          3.40          8.22         2.88 o                         
  12   7   0         39.65         37.29         4.52 o                         
  13   7   0         34.29         34.36         6.04 o                         
  14   7   0         48.71         58.77         6.70 o                         
  -9   8   0         50.79         46.53         5.07 o                         
  -8   8   0         13.29          7.41         4.53 o                         
  -7   8   0         63.89         49.77         4.17 o                         
  -6   8   0         17.94         15.44         3.37 o                         
  -5   8   0          0.43         -1.30         2.09 o                         
  -4   8   0         67.73         69.61         3.18 o                         
  -3   8   0         98.02        112.33         3.42 o                         
  -2   8   0         15.87         18.78         2.12 o                         
  -1   8   0        100.27        113.84         3.32 o                         
   0   8   0        371.39        380.03         5.07 o                         
   1   8   0         91.62        103.60         2.61 o                         
   2   8   0          6.76          5.88         1.73 o                         
   3   8   0         19.68         19.34         2.00 o                         
   4   8   0         71.99         84.85         2.81 o                         
   5   8   0         33.22         31.86         1.86 o                         
   6   8   0          1.73          0.09         1.45 o                         
   7   8   0        186.14        185.84         3.06 o                         
   8   8   0        140.36        150.37         3.52 o                         
   9   8   0         18.68         23.28         2.64 o                         
  10   8   0          0.36          2.58         2.52 o                         
  11   8   0          1.30         -3.64         3.64 o                         
  12   8   0         47.32         43.86         4.19 o                         
  13   8   0          8.28          3.22         5.71 o                         
  14   8   0         10.86         17.31         6.94 o                         
  -8   9   0          0.89         -3.85         4.35 o                         
  -7   9   0          8.66          4.04         3.99 o                         
  -6   9   0          7.57          6.12         3.73 o                         
  -5   9   0        125.24        114.21         4.06 o                         
  -4   9   0        145.69        143.00         4.03 o                         
  -3   9   0         66.58         64.96         3.02 o                         
  -2   9   0         72.59         64.23         3.01 o                         
  -1   9   0        121.48        125.03         3.53 o                         
   0   9   0        113.45        110.88         3.50 o                         
   1   9   0        103.85        107.30         3.19 o                         
   2   9   0         35.29         23.61         1.85 o                         
   3   9   0        117.60        133.61         3.17 o                         
   4   9   0        129.06        145.14         3.66 o                         
   5   9   0          6.94          7.38         1.92 o                         
   6   9   0          0.31          2.05         1.94 o                         
   7   9   0         73.50         77.95         2.89 o                         
   8   9   0        131.54        129.81         3.89 o                         
   9   9   0         95.44        108.40         4.58 o                         
  10   9   0          3.54          3.24         2.97 o                         
  11   9   0         33.69         32.99         4.14 o                         
  12   9   0         12.13         16.66         3.98 o                         
  13   9   0         77.52         70.88         6.13 o                         
  -7  10   0          0.36          1.73         5.15 o                         
  -6  10   0          4.62         12.06         4.44 o                         
  -5  10   0          3.68          8.75         4.12 o                         
  -4  10   0         59.09         56.73         4.01 o                         
  -3  10   0         75.14         72.70         3.86 o                         
  -2  10   0         81.49         79.92         3.33 o                         
  -1  10   0        114.43        123.29         3.78 o                         
   0  10   0         28.30         29.79         2.61 o                         
   1  10   0          3.00          4.22         2.15 o                         
   2  10   0        135.63        128.39         3.72 o                         
   3  10   0        296.32        296.45         4.46 o                         
   4  10   0        183.32        185.47         4.02 o                         
   5  10   0         51.01         54.44         2.64 o                         
   6  10   0          3.63         -0.91         2.15 o                         
   7  10   0          6.87         10.07         2.33 o                         
   8  10   0          1.03         -0.98         2.01 o                         
   9  10   0        243.77        250.98         6.95 o                         
  10  10   0         79.31         85.75         4.43 o                         
  11  10   0         13.63         13.00         3.45 o                         
  12  10   0          7.57         16.20         4.86 o                         
  13  10   0        103.05        106.61        15.15 o                         
  -6  11   0         23.98         20.35         5.84 o                         
  -5  11   0          4.93          3.25         4.38 o                         
  -4  11   0          3.64         -3.16         3.16 o                         
  -3  11   0         14.67         13.64         3.28 o                         
  -2  11   0         39.22         42.15         3.85 o                         
  -1  11   0        286.03        306.70         8.13 o                         
   0  11   0        135.84        157.81         4.44 o                         
   1  11   0         44.56         52.32         3.31 o                         
   2  11   0          5.51          8.36         2.46 o                         
   3  11   0        147.13        152.66         4.09 o                         
   4  11   0         52.68         55.58         2.83 o                         
   5  11   0        455.14        463.61         6.31 o                         
   6  11   0         14.41         12.25         2.47 o                         
   7  11   0         11.14          9.09         3.01 o                         
   8  11   0         37.40         40.36         3.04 o                         
   9  11   0        450.04        486.17         8.42 o                         
  10  11   0        297.79        301.30         9.43 o                         
  11  11   0         47.04         46.57         4.35 o                         
  12  11   0          5.72          6.77         4.14 o                         
  -5  12   0         62.69         63.49         6.70 o                         
  -4  12   0         61.41         62.84         6.08 o                         
  -3  12   0         19.98         25.30         3.90 o                         
  -2  12   0          0.87          0.92         3.30 o                         
  -1  12   0         36.30         33.98         3.89 o                         
   0  12   0        298.99        298.33         7.07 o                         
   1  12   0         81.38         82.77         4.14 o                         
   2  12   0        129.35        142.76         4.88 o                         
   3  12   0         22.99         30.83         3.65 o                         
   4  12   0          1.97          0.59         2.56 o                         
   5  12   0         14.17         13.17         2.64 o                         
   6  12   0         11.30         14.89         3.06 o                         
   7  12   0         29.21         28.35         3.13 o                         
   8  12   0         40.97         34.22         3.10 o                         
   9  12   0        169.91        165.29         6.17 o                         
  10  12   0        118.85        119.96         5.72 o                         
  11  12   0        222.61        215.87         8.91 o                         
  12  12   0          3.98         -3.03         4.38 o                         
  -3  13   0         24.63         24.77         4.53 o                         
  -2  13   0         62.14         51.45         5.46 o                         
  -1  13   0         30.17         31.16         4.20 o                         
   0  13   0         96.67         98.17         4.91 o                         
   1  13   0        169.42        168.50         5.79 o                         
   2  13   0         12.46         14.55         3.52 o                         
   3  13   0          1.71          2.36         3.24 o                         
   4  13   0         10.64         11.24         3.45 o                         
   5  13   0        262.33        269.98         6.61 o                         
   6  13   0        299.98        304.29         6.64 o                         
   7  13   0        213.40        232.35         6.04 o                         
   8  13   0         68.58         69.93         4.46 o                         
   9  13   0          5.38          0.59         3.46 o                         
  10  13   0        227.05        222.32         7.48 o                         
  -1  14   0          4.84         -1.17         4.08 o                         
   0  14   0         20.20         10.25         4.40 o                         
   1  14   0        186.05        193.45        11.11 o                         
   2  14   0        204.72        207.43         7.47 o                         
   3  14   0        179.73        173.73         6.08 o                         
   4  14   0         76.05         80.75         5.08 o                         
   5  14   0        152.84        156.26         6.10 o                         
   6  14   0        145.38        134.98         6.23 o                         
   7  14   0        355.06        387.77        11.78 o                         
   8  14   0         50.07         40.80         4.97 o                         
   9  14   0          8.35         -0.02         3.81 o                         
   3  15   0         41.07         39.01         4.97 o                         
   4  15   0          9.00          2.91         4.11 o                         
   5  15   0         56.39         42.24         4.86 o                         
   6  15   0        124.65         95.55         8.47 o                         
  -5 -15   1          8.13          1.51         4.91 o                         
  -4 -15   1          2.18          3.73         4.27 o                         
  -3 -15   1         30.58         21.68         5.06 o                         
  -9 -14   1          0.37         -4.30         4.30 o                         
  -8 -14   1         11.44          5.63         4.25 o                         
  -7 -14   1         69.81         75.74         5.62 o                         
  -6 -14   1         76.29         76.42         5.18 o                         
  -5 -14   1         12.33         12.41         3.66 o                         
  -4 -14   1          0.17         -3.19         3.54 o                         
  -3 -14   1          0.02         -3.45         3.45 o                         
  -2 -14   1          2.30         -0.44         3.61 o                         
  -1 -14   1          3.81         -4.76         4.76 o                         
   0 -14   1         10.15         13.46         5.01 o                         
   1 -14   1         15.08         11.16         4.71 o                         
 -10 -13   1          0.31         -1.86         4.04 o                         
  -9 -13   1          5.97          0.44         4.21 o                         
  -8 -13   1         73.30         67.82         4.11 o                         
  -7 -13   1          4.35          1.55         3.09 o                         
  -6 -13   1         65.19         77.55         3.93 o                         
  -5 -13   1         10.62         11.96         2.98 o                         
  -4 -13   1        136.86        146.89         5.28 o                         
  -3 -13   1        368.01        392.89         7.48 o                         
  -2 -13   1        174.40        179.38         5.69 o                         
  -1 -13   1         26.35         21.21         3.75 o                         
   0 -13   1         27.56         21.19         3.77 o                         
   1 -13   1         38.49         42.01         4.29 o                         
   2 -13   1          6.98         13.05         4.66 o                         
   3 -13   1         34.66         28.54         4.51 o                         
 -11 -12   1          0.41          4.06         4.06 o                         
 -10 -12   1          5.32          1.21         3.47 o                         
  -9 -12   1          0.09         -2.91         3.20 o                         
  -8 -12   1         18.30         20.62         3.30 o                         
  -7 -12   1         14.96         13.82         3.05 o                         
  -6 -12   1          0.50          4.55         2.58 o                         
  -5 -12   1         28.37         28.87         2.83 o                         
  -4 -12   1          0.93          0.31         2.52 o                         
  -3 -12   1          5.35          5.47         2.91 o                         
  -2 -12   1        248.63        265.39         6.16 o                         
  -1 -12   1          0.43          1.49         2.67 o                         
   0 -12   1          0.39         -0.62         3.01 o                         
   1 -12   1          2.98          1.67         3.41 o                         
   2 -12   1         60.67         63.76         4.23 o                         
   3 -12   1         27.75         22.73         3.87 o                         
   4 -12   1          3.26          4.27         4.85 o                         
   5 -12   1          4.92          0.78         4.84 o                         
 -12 -11   1         45.12         52.32         4.97 o                         
 -11 -11   1         19.87         23.60         3.78 o                         
 -10 -11   1          4.88         -2.72         3.25 o                         
  -9 -11   1          0.34          0.61         3.56 o                         
  -8 -11   1         19.98         20.66         2.86 o                         
  -7 -11   1        107.50        108.03         4.66 o                         
  -6 -11   1        183.08        195.39         4.87 o                         
  -5 -11   1          0.69         -2.12         2.12 o                         
  -4 -11   1          0.56          2.24         2.14 o                         
  -3 -11   1         79.32         86.59         3.12 o                         
  -2 -11   1        720.72        770.59         7.95 o                         
  -1 -11   1         98.68        118.36         5.47 o                         
   0 -11   1          0.81         -2.02         2.59 o                         
   1 -11   1          0.79         -3.00         3.00 o                         
   2 -11   1         90.28         92.36         3.94 o                         
   3 -11   1        143.50        144.96         5.04 o                         
   4 -11   1         89.45        103.77         4.44 o                         
   5 -11   1         29.22         21.25         4.71 o                         
   6 -11   1         13.28         11.40         5.90 o                         
 -13 -10   1          7.83          0.18         6.56 o                         
 -12 -10   1         82.83         85.71         5.82 o                         
 -11 -10   1         62.64         64.42         4.64 o                         
 -10 -10   1         77.29         77.18         4.05 o                         
  -9 -10   1         29.83         32.22         3.63 o                         
  -8 -10   1          4.24          3.09         1.93 o                         
  -7 -10   1        154.84        155.81         4.25 o                         
  -6 -10   1        401.64        398.45         5.53 o                         
  -5 -10   1        132.62        135.87         3.75 o                         
  -4 -10   1          1.55          2.92         1.99 o                         
  -3 -10   1         61.64         66.00         2.74 o                         
  -2 -10   1        488.98        498.70         6.09 o                         
  -1 -10   1        509.90        518.63         6.48 o                         
   0 -10   1        292.81        282.19         5.23 o                         
   1 -10   1         38.19         33.10         2.75 o                         
   2 -10   1         92.83         89.04         3.45 o                         
   3 -10   1         39.98         34.74         4.09 o                         
   4 -10   1        195.50        211.04         5.66 o                         
   5 -10   1        132.82        132.51         5.07 o                         
   6 -10   1         35.07         26.52         4.56 o                         
   7 -10   1         19.00         10.34         5.64 o                         
 -13  -9   1         22.87         17.38         7.48 o                         
 -12  -9   1         67.90         70.57         9.34 o                         
 -11  -9   1        242.86        253.97         6.16 o                         
 -10  -9   1        175.01        180.96         5.38 o                         
  -9  -9   1          6.09          4.51         2.48 o                         
  -8  -9   1         36.49         43.55         2.82 o                         
  -7  -9   1         28.92         34.53         2.21 o                         
  -6  -9   1        681.26        657.26         7.14 o                         
  -5  -9   1        430.91        412.80         5.24 o                         
  -4  -9   1        457.27        424.67         5.29 o                         
  -3  -9   1         35.56         38.15         2.09 o                         
  -2  -9   1        260.82        256.61         4.10 o                         
  -1  -9   1        813.18        797.43         8.05 o                         
   0  -9   1        686.98        685.72         7.67 o                         
   1  -9   1        111.82        114.55         3.74 o                         
   2  -9   1        105.14        122.47         3.52 o                         
   3  -9   1         88.74        101.59         4.42 o                         
   4  -9   1        334.93        367.01         5.86 o                         
   5  -9   1        151.89        154.53         6.81 o                         
   6  -9   1          1.69         -3.38         3.38 o                         
   7  -9   1          6.78          2.75         4.29 o                         
   8  -9   1          0.83         -4.40         4.40 o                         
 -14  -8   1          7.95          0.51         5.94 o                         
 -13  -8   1        131.26        151.26         9.93 o                         
 -12  -8   1         58.17         54.37         4.97 o                         
 -11  -8   1         27.83         29.22         3.46 o                         
 -10  -8   1        484.75        466.20         7.30 o                         
  -9  -8   1        205.90        205.08         5.87 o                         
  -8  -8   1        156.28        161.03         4.05 o                         
  -7  -8   1        193.92        184.69         4.07 o                         
  -6  -8   1        659.18        667.66         7.18 o                         
  -5  -8   1       1263.36       1240.87        10.33 o                         
  -4  -8   1        613.11        611.46         6.71 o                         
  -3  -8   1         10.38          5.42         1.80 o                         
  -2  -8   1        368.06        295.71         4.57 o                         
  -1  -8   1        769.96        777.31         8.39 o                         
   0  -8   1        672.88        684.31         6.97 o                         
   1  -8   1       1004.63        997.01         9.63 o                         
   2  -8   1        141.57        142.18         4.30 o                         
   3  -8   1         71.77         71.72         2.79 o                         
   4  -8   1        242.89        270.32         5.30 o                         
   5  -8   1        428.43        444.32         6.21 o                         
   6  -8   1        356.57        362.33         9.51 o                         
   7  -8   1        148.81        138.30         5.51 o                         
   8  -8   1          2.40          6.91         4.52 o                         
   9  -8   1          3.62          7.66         4.62 o                         
 -14  -7   1          1.32         -1.12         4.84 o                         
 -13  -7   1          4.63         10.07         5.40 o                         
 -12  -7   1         22.43         20.63         3.90 o                         
 -11  -7   1         70.94         82.67         4.86 o                         
 -10  -7   1        433.10        427.68         6.72 o                         
  -9  -7   1        437.46        440.06         6.13 o                         
  -8  -7   1        415.81        409.77         5.68 o                         
  -7  -7   1        254.17        247.78         3.33 o                         
  -6  -7   1       1570.73       1475.28        11.69 o                         
  -5  -7   1       1536.82       1495.49        11.11 o                         
  -4  -7   1       3668.10       3696.73        25.90 o                         
  -3  -7   1         23.22         23.65         1.39 o                         
  -2  -7   1         37.88         33.12         1.52 o                         
  -1  -7   1        515.59        474.81         4.63 o                         
   0  -7   1       1466.11       1376.88        10.25 o                         
   1  -7   1       1402.58       1392.82        11.06 o                         
   2  -7   1        476.78        462.07         5.49 o                         
   3  -7   1        286.30        278.29         3.94 o                         
   4  -7   1        408.19        417.88         5.22 o                         
   5  -7   1       1261.03       1262.54        11.32 o                         
   6  -7   1        531.87        556.28         7.83 o                         
   7  -7   1        431.58        465.14         8.19 o                         
   8  -7   1         99.63         91.94         4.77 o                         
   9  -7   1          4.56          4.65         3.83 o                         
  10  -7   1         82.98         58.87         9.05 o                         
 -14  -6   1        167.26        162.11         8.25 o                         
 -13  -6   1        158.18        133.88         8.58 o                         
 -12  -6   1        105.01         80.74         8.60 o                         
 -11  -6   1         30.23         32.04         2.86 o                         
 -10  -6   1        364.93        353.90         6.65 o                         
  -9  -6   1       1056.88       1017.33        10.51 o                         
  -8  -6   1        582.81        602.92         6.92 o                         
  -7  -6   1        498.78        465.14         5.16 o                         
  -6  -6   1         18.38         22.00         1.13 o                         
  -5  -6   1        679.42        644.14         5.47 o                         
  -4  -6   1       1769.84       1738.86        11.38 o                         
  -3  -6   1       1005.16       1046.19         7.67 o                         
  -2  -6   1        531.77        520.02         4.67 o                         
  -1  -6   1        546.44        501.36         4.54 o                         
   0  -6   1        723.93        660.16         5.37 o                         
   1  -6   1       1594.21       1553.50        10.81 o                         
   2  -6   1        970.34        883.52         7.11 o                         
   3  -6   1         36.53         33.09         1.52 o                         
   4  -6   1         93.76         95.69         2.31 o                         
   5  -6   1        112.62        104.23         2.10 o                         
   6  -6   1        615.11        632.49         7.66 o                         
   7  -6   1        427.48        426.45         8.84 o                         
   8  -6   1          1.27          0.67         2.86 o                         
   9  -6   1          2.00          6.93         4.07 o                         
  10  -6   1         35.74         33.42         5.99 o                         
  11  -6   1         78.84         59.64         7.92 o                         
 -14  -5   1        173.10        172.19        19.88 o                         
 -13  -5   1        195.64        189.47         7.94 o                         
 -12  -5   1        233.69        234.56         8.92 o                         
 -11  -5   1         93.95         97.12         4.27 o                         
 -10  -5   1        261.86        253.52         5.27 o                         
  -9  -5   1        206.20        218.24         5.21 o                         
  -8  -5   1         22.36         31.82         2.01 o                         
  -7  -5   1        129.75        127.16         2.71 o                         
  -6  -5   1         17.52         21.73         1.19 o                         
  -5  -5   1        609.14        576.01         4.44 o                         
  -4  -5   1       1672.48       1630.17        10.52 o                         
  -3  -5   1       4004.24       4142.67        25.06 o                         
  -2  -5   1       1668.63       1618.06        10.46 o                         
  -1  -5   1       1306.04       1273.46         8.80 o                         
   0  -5   1       1406.72       1393.08         9.23 o                         
   1  -5   1       4401.92       4520.76        27.98 o                         
   2  -5   1       2074.19       1952.56        11.26 o                         
   3  -5   1        417.29        378.24         3.09 o                         
   4  -5   1        121.46        125.69         1.87 o                         
   5  -5   1         40.53         39.88         1.58 o                         
   6  -5   1        215.55        201.35         4.15 o                         
   7  -5   1        375.51        375.22         5.36 o                         
   8  -5   1         72.88         76.38         3.58 o                         
   9  -5   1         29.49         31.46         4.37 o                         
  10  -5   1         16.52         10.68         3.91 o                         
  11  -5   1         93.09         88.95        11.45 o                         
  12  -5   1        123.64        138.99        29.74 o                         
 -14  -4   1        124.56        123.32        12.10 o                         
 -13  -4   1        278.15        267.36         7.79 o                         
 -12  -4   1        385.86        416.64         8.49 o                         
 -11  -4   1        142.73        129.97         8.79 o                         
 -10  -4   1        205.34        198.51         5.30 o                         
  -9  -4   1         99.90        106.83         3.34 o                         
  -8  -4   1       1160.11       1152.63        11.27 o                         
  -7  -4   1       1853.40       1790.00        14.04 o                         
  -6  -4   1       1087.01       1015.98         7.08 o                         
  -5  -4   1        160.53        148.25         1.96 o                         
  -4  -4   1        914.45        880.18         5.59 o                         
  -3  -4   1       6164.03       6632.01        34.53 o                         
  -2  -4   1       4607.52       4761.99        23.16 o                         
  -1  -4   1       3596.54       3728.03        18.31 o                         
   0  -4   1        412.84        369.99         2.63 o                         
   1  -4   1       1953.07       1924.01         9.86 o                         
   2  -4   1        255.80        209.31         1.86 o                         
   3  -4   1        766.06        653.59         4.35 o                         
   4  -4   1        160.50        147.57         1.71 o                         
   5  -4   1         62.92         58.26         1.86 o                         
   6  -4   1        127.36        131.60         2.61 o                         
   7  -4   1        809.83        811.72         7.85 o                         
   8  -4   1        906.56        931.24        10.86 o                         
   9  -4   1        111.33        106.07         3.88 o                         
  10  -4   1          0.86          1.71         2.64 o                         
  11  -4   1         10.22         15.84         6.00 o                         
  12  -4   1        117.33         97.15        11.56 o                         
 -14  -3   1         89.54         96.34         7.40 o                         
 -13  -3   1        120.69        131.48         5.70 o                         
 -12  -3   1        184.73        195.50         6.47 o                         
 -11  -3   1        220.87        233.43         5.86 o                         
 -10  -3   1         15.30         18.72         3.05 o                         
  -9  -3   1        155.49        144.55        10.22 o                         
  -8  -3   1        375.68        355.39         5.54 o                         
  -7  -3   1       1864.84       1816.91        16.03 o                         
  -6  -3   1       1078.89       1090.91         9.17 o                         
  -5  -3   1        538.52        497.56         4.78 o                         
  -4  -3   1        800.66        802.81         4.41 o                         
  -3  -3   1       7509.72       8095.18        45.78 o                         
  -2  -3   1       2931.86       3032.67        15.61 o                         
  -1  -3   1       1693.43       1674.47         8.26 o                         
   0  -3   1         30.15         18.99         0.63 o                         
   1  -3   1         32.88         22.24         0.70 o                         
   2  -3   1        209.22        186.91         1.43 o                         
   3  -3   1       1299.24       1205.43         6.37 o                         
   4  -3   1        997.62        954.15         5.92 o                         
   5  -3   1        231.96        211.28         2.59 o                         
   6  -3   1         22.10         20.33         1.55 o                         
   7  -3   1        308.79        294.56         4.88 o                         
   8  -3   1        748.81        748.96         8.48 o                         
   9  -3   1        126.14        121.70         3.71 o                         
  10  -3   1          7.30          5.75         3.08 o                         
  11  -3   1          1.55          1.28         4.23 o                         
  12  -3   1          3.58          7.60         7.05 o                         
  13  -3   1          0.46         -8.55         8.55 o                         
 -14  -2   1          4.62         23.72         9.69 o                         
 -13  -2   1         13.31         18.19         5.62 o                         
 -12  -2   1        147.64        159.84         5.88 o                         
 -11  -2   1        298.27        315.96         6.58 o                         
 -10  -2   1        134.10        143.01         6.20 o                         
  -9  -2   1        282.88        285.44         6.20 o                         
  -8  -2   1        395.74        386.05         6.09 o                         
  -7  -2   1        753.10        723.43         6.60 o                         
  -6  -2   1       1716.67       1668.07        12.95 o                         
  -5  -2   1         57.77         41.69         1.07 o                         
  -4  -2   1        287.25        248.07         2.36 o                         
  -3  -2   1        567.07        551.19         3.12 o                         
  -2  -2   1       2650.60       2837.74        14.13 o                         
  -1  -2   1       5178.18       5780.39        29.02 o                         
   0  -2   1          8.41          4.82         0.50 o                         
   1  -2   1         88.79        126.37         1.03 o                         
   2  -2   1         63.21         53.97         0.83 o                         
   3  -2   1       2137.25       2055.78         9.61 o                         
   4  -2   1        876.34        813.68         5.07 o                         
   5  -2   1        583.78        523.69         5.78 o                         
   6  -2   1        214.69        218.28         2.74 o                         
   7  -2   1         33.63         35.72         1.89 o                         
   8  -2   1        259.29        240.85         5.36 o                         
   9  -2   1        241.56        241.76         4.90 o                         
  10  -2   1         82.58         87.63         5.33 o                         
  11  -2   1         35.48         29.79         4.47 o                         
  12  -2   1          0.20          2.69         5.38 o                         
  13  -2   1         40.59         37.67        10.16 o                         
 -14  -1   1         20.66          5.02         9.09 o                         
 -13  -1   1         26.38         27.72         5.85 o                         
 -12  -1   1        109.38        124.41         5.65 o                         
 -11  -1   1        276.28        278.28         6.31 o                         
 -10  -1   1        120.33        130.77         4.25 o                         
  -9  -1   1        956.71        985.22        10.85 o                         
  -8  -1   1          4.31          7.62         2.59 o                         
  -7  -1   1        397.99        365.94         6.22 o                         
  -6  -1   1        669.46        634.53         8.15 o                         
  -5  -1   1       1645.49       1614.07        16.32 o                         
  -4  -1   1        242.90        228.34         2.96 o                         
  -3  -1   1         38.67         33.57         0.83 o                         
  -2  -1   1        116.72         86.78         1.04 o                         
  -1  -1   1       1004.12       1142.74         5.65 o                         
   0  -1   1       2445.44       2595.27        12.19 o                         
   1  -1   1       1048.84       1088.44         5.42 o                         
   2  -1   1      22154.59      23796.08       515.72 o                         
   3  -1   1       1782.79       1862.31        10.39 o                         
   4  -1   1       3349.18       3417.59        22.21 o                         
   5  -1   1        282.83        244.03         2.52 o                         
   6  -1   1         41.19         35.90         1.38 o                         
   7  -1   1         66.91         62.04         2.51 o                         
   8  -1   1          8.30          7.55         1.25 o                         
   9  -1   1         76.27         75.72         4.33 o                         
  10  -1   1         57.20         59.45         2.91 o                         
  11  -1   1         23.73         16.28         3.04 o                         
  12  -1   1         20.07         19.53         4.17 o                         
  13  -1   1        124.29         95.28         9.61 o                         
 -13   0   1          1.00          4.23         5.53 o                         
 -12   0   1          2.37          3.56         4.31 o                         
 -11   0   1         10.55         15.37         3.85 o                         
 -10   0   1        318.34        321.04         6.85 o                         
  -9   0   1       1029.94       1055.11        12.09 o                         
  -8   0   1         75.58         88.19         3.66 o                         
  -7   0   1        375.92        371.13         5.34 o                         
  -6   0   1       1191.09       1182.69        14.30 o                         
  -5   0   1       2343.26       2446.36        23.73 o                         
  -4   0   1        423.73        402.95         5.26 o                         
  -3   0   1         18.71         29.22         0.96 o                         
  -2   0   1        331.96        388.06         2.83 o                         
  -1   0   1       3537.95       3799.32        23.06 o                         
   0   0   1          3.09          5.66         0.38 o                         
   1   0   1       1085.57       1085.41         7.34 o                         
   2   0   1        485.55        528.52         3.30 o                         
   3   0   1        880.11       1011.86         7.47 o                         
   4   0   1        295.42        276.91         2.97 o                         
   5   0   1        764.84        729.36         7.22 o                         
   6   0   1        238.70        215.17         3.52 o                         
   7   0   1        214.87        209.28         4.13 o                         
   8   0   1        148.94        150.69         3.57 o                         
   9   0   1         97.94         97.11         3.47 o                         
  10   0   1         95.94         97.99         3.41 o                         
  11   0   1        112.22        107.48         4.58 o                         
  12   0   1          0.04          4.00         2.99 o                         
  13   0   1          7.57          2.70         5.29 o                         
  14   0   1          4.50        -13.84        19.03 o                         
 -13   1   1          4.29         12.36         7.82 o                         
 -12   1   1          5.67         15.63         5.62 o                         
 -11   1   1         62.99         63.67         5.30 o                         
 -10   1   1         87.88         93.26         7.38 o                         
  -9   1   1        239.69        232.31         5.78 o                         
  -8   1   1         57.56         56.10         2.93 o                         
  -7   1   1          0.67          0.20         1.22 o                         
  -6   1   1         39.57         37.03         1.56 o                         
  -5   1   1        407.15        367.22         3.26 o                         
  -4   1   1       1555.88       1632.98        10.66 o                         
  -3   1   1        371.37        366.35         2.60 o                         
  -2   1   1        344.46        371.74         2.05 o                         
  -1   1   1        250.05        293.97         1.69 o                         
   0   1   1       1978.65       1970.23         9.74 o                         
   1   1   1        390.31        413.68         2.52 o                         
   2   1   1        730.05        767.77         3.84 o                         
   3   1   1        147.35        165.80         1.61 o                         
   4   1   1         16.90         17.72         1.19 o                         
   5   1   1         37.16         32.08         1.72 o                         
   6   1   1        146.38        130.75         2.98 o                         
   7   1   1         32.12         45.20         2.19 o                         
   8   1   1          5.99          9.73         1.53 o                         
   9   1   1          8.84          6.87         1.71 o                         
  10   1   1         96.62         96.39         3.23 o                         
  11   1   1          2.10         -0.42         2.17 o                         
  12   1   1          0.57         -2.42         2.42 o                         
  13   1   1         29.77         31.00         4.79 o                         
  14   1   1         59.63         40.75        14.95 o                         
 -13   2   1         31.61         28.24         8.86 o                         
 -12   2   1          6.90         17.96         5.82 o                         
 -11   2   1         22.25         -4.93         9.59 o                         
 -10   2   1         81.51         79.03         4.52 o                         
  -9   2   1        418.78        388.45        15.47 o                         
  -8   2   1        147.89        145.96         4.75 o                         
  -7   2   1         13.62         12.64         1.71 o                         
  -6   2   1        121.18        117.36         3.11 o                         
  -5   2   1          2.55          2.76         0.89 o                         
  -4   2   1       3285.03       3613.92        21.07 o                         
  -3   2   1        425.84        446.70         2.75 o                         
  -2   2   1        320.98        317.01         1.97 o                         
  -1   2   1        666.60        691.91         3.80 o                         
   0   2   1       2093.99       2178.44        11.20 o                         
   1   2   1        379.07        440.42         2.48 o                         
   2   2   1        679.22        758.76         4.54 o                         
   3   2   1        587.27        623.51         3.44 o                         
   4   2   1        515.02        546.29         4.07 o                         
   5   2   1        226.33        243.07         2.63 o                         
   6   2   1         19.85         21.56         1.88 o                         
   7   2   1        335.65        355.40         5.34 o                         
   8   2   1        116.60        122.60         3.47 o                         
   9   2   1        199.05        201.21         7.05 o                         
  10   2   1         27.42         27.91         2.48 o                         
  11   2   1          8.62          6.80         2.49 o                         
  12   2   1          2.66         -1.66         2.38 o                         
  13   2   1         30.96         29.54         3.21 o                         
  14   2   1         36.72         42.11        10.21 o                         
 -12   3   1        142.41         96.89        19.03 o                         
 -11   3   1         51.10         50.54        11.89 o                         
 -10   3   1          0.13          1.65         4.11 o                         
  -9   3   1          4.21          1.24         2.45 o                         
  -8   3   1        135.61        127.70         3.42 o                         
  -7   3   1          5.59          5.95         1.64 o                         
  -6   3   1        267.46        260.16         3.73 o                         
  -5   3   1        140.60        133.79         2.51 o                         
  -4   3   1         27.82         25.13         0.96 o                         
  -3   3   1         89.22         81.67         1.35 o                         
  -2   3   1         29.32         35.72         0.99 o                         
  -1   3   1         90.43         87.99         1.21 o                         
   0   3   1         70.63         74.43         1.25 o                         
   1   3   1         53.41         55.12         1.12 o                         
   2   3   1        652.19        695.20         4.01 o                         
   3   3   1         50.25         74.18         1.10 o                         
   4   3   1        468.39        451.61         3.01 o                         
   5   3   1       1868.99       1928.60        13.07 o                         
   6   3   1         52.50         61.08         1.55 o                         
   7   3   1        130.19        144.31         2.55 o                         
   8   3   1          1.10          3.09         1.40 o                         
   9   3   1        344.09        342.60         5.90 o                         
  10   3   1        214.93        208.72         6.25 o                         
  11   3   1         42.82         40.81         3.14 o                         
  12   3   1         39.44         43.17         3.26 o                         
  13   3   1         42.51         46.94         3.63 o                         
  14   3   1         61.46         61.15         6.38 o                         
 -12   4   1         14.70          1.91        12.14 o                         
 -11   4   1          0.06         -2.96        11.23 o                         
 -10   4   1        137.72        125.94         5.80 o                         
  -9   4   1         11.06          7.08         3.86 o                         
  -8   4   1         51.92         47.03         3.93 o                         
  -7   4   1          3.30          5.82         1.68 o                         
  -6   4   1         75.32         76.28         2.32 o                         
  -5   4   1        449.87        442.65         4.85 o                         
  -4   4   1          0.12          1.72         0.83 o                         
  -3   4   1        154.00        160.54         2.07 o                         
  -2   4   1        596.27        600.58         4.34 o                         
  -1   4   1         92.49         75.66         1.26 o                         
   0   4   1          0.90          3.67         0.60 o                         
   1   4   1       3780.88       4162.40        20.30 o                         
   2   4   1        100.39         99.75         1.23 o                         
   3   4   1       1377.70       1461.65         7.58 o                         
   4   4   1       1167.57       1162.19         7.30 o                         
   5   4   1       1430.97       1510.41         9.60 o                         
   6   4   1        263.45        242.67         2.84 o                         
   7   4   1          1.54          3.53         1.11 o                         
   8   4   1         69.69         78.86         3.55 o                         
   9   4   1        274.90        252.56         5.05 o                         
  10   4   1        498.86        493.00         7.08 o                         
  11   4   1         10.65         14.28         2.06 o                         
  12   4   1         87.13         88.24         4.12 o                         
  13   4   1          0.58         -2.10         3.60 o                         
  14   4   1         90.45         87.21         8.39 o                         
 -11   5   1          0.33        -10.91        13.46 o                         
 -10   5   1         68.52         63.07         5.96 o                         
  -9   5   1        148.52        122.62         5.06 o                         
  -8   5   1          5.23          3.73         2.33 o                         
  -7   5   1         19.78         21.24         2.44 o                         
  -6   5   1        112.54        110.51         3.99 o                         
  -5   5   1        100.30        100.25         2.55 o                         
  -4   5   1        511.98        490.15         4.77 o                         
  -3   5   1         33.01         32.22         1.53 o                         
  -2   5   1          7.62          9.60         0.93 o                         
  -1   5   1        142.35        157.08         2.04 o                         
   0   5   1        864.65        795.19         5.71 o                         
   1   5   1       2446.92       2624.58        15.68 o                         
   2   5   1        982.78        991.62         6.12 o                         
   3   5   1        102.38         89.44         1.53 o                         
   4   5   1         36.26         44.08         1.24 o                         
   5   5   1        448.51        442.34         3.76 o                         
   6   5   1        879.59        849.70         6.58 o                         
   7   5   1        569.41        523.92         5.17 o                         
   8   5   1        158.38        162.17         3.68 o                         
   9   5   1          5.96          2.78         2.16 o                         
  10   5   1         14.79         12.34         2.71 o                         
  11   5   1        115.15        117.08         4.26 o                         
  12   5   1        145.91        135.62         5.67 o                         
  13   5   1         21.61         21.92         3.43 o                         
  14   5   1         61.66         53.91         4.57 o                         
 -11   6   1          5.44          1.85        12.60 o                         
 -10   6   1          0.22          7.09         6.98 o                         
  -9   6   1         40.31         39.08         4.20 o                         
  -8   6   1         12.34         11.88         3.41 o                         
  -7   6   1          8.07          8.21         2.70 o                         
  -6   6   1        287.95        282.91         7.45 o                         
  -5   6   1        250.57        237.50         4.22 o                         
  -4   6   1        492.29        486.68         5.02 o                         
  -3   6   1        160.47        157.52         2.86 o                         
  -2   6   1         38.35         34.41         1.49 o                         
  -1   6   1          4.77          1.31         1.03 o                         
   0   6   1        485.51        434.81         4.66 o                         
   1   6   1       1115.95       1083.37         7.80 o                         
   2   6   1        659.98        626.69         5.11 o                         
   3   6   1         72.99         74.14         1.94 o                         
   4   6   1         45.76         51.21         1.55 o                         
   5   6   1          2.72          2.18         0.98 o                         
   6   6   1       2481.96       2430.63        15.35 o                         
   7   6   1        986.63        919.47         7.64 o                         
   8   6   1        293.55        275.83         3.97 o                         
   9   6   1        121.16        134.01         3.31 o                         
  10   6   1        356.62        355.10         5.67 o                         
  11   6   1        420.70        421.02         7.89 o                         
  12   6   1        288.95        287.80         8.43 o                         
  13   6   1         20.63         18.73         3.77 o                         
  14   6   1         19.52         14.96         4.42 o                         
 -10   7   1          0.27         -4.92         9.30 o                         
  -9   7   1         35.67         23.57         5.09 o                         
  -8   7   1         93.66         93.13         4.54 o                         
  -7   7   1          1.15         -3.08         3.08 o                         
  -6   7   1        227.49        224.77         5.73 o                         
  -5   7   1        215.77        208.06         5.74 o                         
  -4   7   1        691.88        697.03         7.29 o                         
  -3   7   1       2007.27       2025.51        17.09 o                         
  -2   7   1       1226.08       1202.53         9.78 o                         
  -1   7   1        399.95        419.41         4.93 o                         
   0   7   1        126.33        123.94         2.87 o                         
   1   7   1        673.91        638.61         5.70 o                         
   2   7   1        968.90        908.44         7.36 o                         
   3   7   1        515.95        468.22         4.65 o                         
   4   7   1          4.70          3.88         1.29 o                         
   5   7   1        205.88        185.00         3.09 o                         
   6   7   1       1565.96       1563.03        13.22 o                         
   7   7   1       1104.36       1068.11         8.25 o                         
   8   7   1        963.80        915.06        11.12 o                         
   9   7   1        145.24        152.41         4.00 o                         
  10   7   1        151.55        170.07         5.57 o                         
  11   7   1        201.80        203.77         4.83 o                         
  12   7   1        410.53        414.05         8.50 o                         
  13   7   1         88.21         89.98         5.33 o                         
  14   7   1         27.93         10.89         5.75 o                         
  -9   8   1          6.43         -2.20         5.33 o                         
  -8   8   1        116.23        104.96         5.83 o                         
  -7   8   1         16.65         13.07         3.70 o                         
  -6   8   1         24.95         15.06         3.73 o                         
  -5   8   1         18.67         17.51         2.29 o                         
  -4   8   1        194.66        196.91         4.28 o                         
  -3   8   1        216.64        232.84         6.03 o                         
  -2   8   1        341.17        349.41         5.10 o                         
  -1   8   1         14.52         18.02         1.99 o                         
   0   8   1         62.81         64.85         2.65 o                         
   1   8   1        531.69        513.69         6.18 o                         
   2   8   1        609.64        653.09         7.77 o                         
   3   8   1        897.59        912.77         9.58 o                         
   4   8   1          9.25          3.20         2.07 o                         
   5   8   1          3.28          5.58         1.51 o                         
   6   8   1        362.73        374.23         4.94 o                         
   7   8   1       1036.14        982.08         8.94 o                         
   8   8   1        986.24        961.63        10.30 o                         
   9   8   1        309.70        293.53         6.08 o                         
  10   8   1         48.80         53.25         3.45 o                         
  11   8   1         59.32         70.24         7.20 o                         
  12   8   1        260.89        258.86        15.22 o                         
  13   8   1         76.69         66.88         7.58 o                         
  14   8   1         74.54         59.07         7.51 o                         
  -8   9   1         32.98         23.15         5.88 o                         
  -7   9   1        189.88        193.94         8.14 o                         
  -6   9   1         77.53         71.57         5.13 o                         
  -5   9   1          0.98          2.05         2.47 o                         
  -4   9   1          2.56          1.03         2.38 o                         
  -3   9   1        146.88        159.26         4.02 o                         
  -2   9   1        508.15        533.51         6.89 o                         
  -1   9   1        145.34        173.86         4.11 o                         
   0   9   1        216.84        226.10         4.31 o                         
   1   9   1         44.87         51.52         2.64 o                         
   2   9   1        601.29        576.96         6.01 o                         
   3   9   1        948.29        928.30         8.77 o                         
   4   9   1       1541.58       1499.31        13.42 o                         
   5   9   1        302.05        298.31         4.49 o                         
   6   9   1        307.45        288.34         5.02 o                         
   7   9   1        276.01        287.65         4.49 o                         
   8   9   1        701.05        674.53         7.47 o                         
   9   9   1        136.45        141.00         4.36 o                         
  10   9   1          6.77          9.48         2.94 o                         
  11   9   1         15.42         19.36         3.90 o                         
  12   9   1        117.49        110.46         5.57 o                         
  13   9   1        229.91        220.58        12.64 o                         
  14   9   1        113.28         86.57         7.32 o                         
  -7  10   1        196.64        171.75         7.67 o                         
  -6  10   1        261.27        262.84        12.08 o                         
  -5  10   1         24.07          6.61         4.09 o                         
  -4  10   1         50.10         54.14         4.11 o                         
  -3  10   1         43.15         51.85         3.29 o                         
  -2  10   1        245.31        282.43         5.27 o                         
  -1  10   1        202.77        217.36         5.02 o                         
   0  10   1        344.70        361.67         5.50 o                         
   1  10   1        145.86        159.18         4.34 o                         
   2  10   1        169.48        183.81         4.47 o                         
   3  10   1        619.66        622.73         6.97 o                         
   4  10   1       1075.12       1115.60        10.43 o                         
   5  10   1        554.31        560.17         8.74 o                         
   6  10   1         12.42          9.94         2.33 o                         
   7  10   1        217.41        213.75         4.61 o                         
   8  10   1        340.23        338.35         5.35 o                         
   9  10   1        405.08        391.67         6.58 o                         
  10  10   1        115.84        110.55         5.04 o                         
  11  10   1        128.53        136.28         8.00 o                         
  12  10   1         95.54         83.73         5.86 o                         
  13  10   1         90.69         87.60         9.47 o                         
  -6  11   1         91.55         69.43         7.46 o                         
  -5  11   1         77.92         72.43         5.83 o                         
  -4  11   1         52.11         58.87         4.46 o                         
  -3  11   1         29.83         30.98         3.55 o                         
  -2  11   1        176.04        199.82         7.69 o                         
  -1  11   1        393.35        437.16         7.20 o                         
   0  11   1        398.32        450.55         6.59 o                         
   1  11   1         60.65         67.00         3.49 o                         
   2  11   1         89.07        101.33         4.91 o                         
   3  11   1        148.89        165.16         4.83 o                         
   4  11   1       1316.01       1418.29        12.89 o                         
   5  11   1        231.75        237.59         4.78 o                         
   6  11   1         22.58         21.31         3.37 o                         
   7  11   1         16.75         19.49         3.01 o                         
   8  11   1         32.84         36.59         3.36 o                         
   9  11   1        216.25        220.49         6.20 o                         
  10  11   1        200.03        206.13        10.18 o                         
  11  11   1         94.39         88.59         5.12 o                         
  12  11   1          3.50         -0.23         3.72 o                         
  -5  12   1         91.78         80.37         7.81 o                         
  -4  12   1         42.76         41.60         6.54 o                         
  -3  12   1          3.25         -0.51         3.42 o                         
  -2  12   1         12.07          5.94         3.55 o                         
  -1  12   1        118.85        125.47         5.08 o                         
   0  12   1        111.07        111.08         6.07 o                         
   1  12   1        220.87        246.47         8.23 o                         
   2  12   1         46.21         47.62         3.66 o                         
   3  12   1         44.85         43.60         3.58 o                         
   4  12   1        201.74        211.40         9.13 o                         
   5  12   1        196.49        199.34         6.85 o                         
   6  12   1        147.78        163.65         5.18 o                         
   7  12   1         51.44         45.54         3.40 o                         
   8  12   1         22.94         19.41         2.89 o                         
   9  12   1        174.19        179.22         6.39 o                         
  10  12   1        231.95        242.49         7.49 o                         
  11  12   1         31.85         29.90         4.83 o                         
  12  12   1         44.39         43.10         5.20 o                         
  -3  13   1         10.76          2.56         4.29 o                         
  -2  13   1         83.22         79.95         5.61 o                         
  -1  13   1        107.66        120.33         5.31 o                         
   0  13   1         49.10         64.97         4.80 o                         
   1  13   1        240.98        235.06         7.41 o                         
   2  13   1         29.39         31.39         3.59 o                         
   3  13   1         94.84        107.54         4.95 o                         
   4  13   1        181.46        194.42         6.06 o                         
   5  13   1        616.66        708.61        10.67 o                         
   6  13   1        402.38        431.69         7.91 o                         
   7  13   1         97.05         90.79         4.58 o                         
   8  13   1          3.83          3.00         3.24 o                         
   9  13   1        127.29        137.20         6.15 o                         
  10  13   1        125.66        113.80         6.37 o                         
  11  13   1         28.68         10.76         4.82 o                         
  -1  14   1          8.20         -3.98         3.98 o                         
   0  14   1         27.27         27.79         5.14 o                         
   1  14   1         54.22         50.69         5.48 o                         
   2  14   1         75.70         79.94         4.95 o                         
   3  14   1          3.10          5.79         3.69 o                         
   4  14   1          0.88         -3.60         3.60 o                         
   5  14   1          5.67          2.70         3.90 o                         
   6  14   1         44.37         48.12         4.84 o                         
   7  14   1         73.49         62.24         8.10 o                         
   8  14   1          7.85         -5.04         5.04 o                         
   9  14   1        188.96        182.19         7.23 o                         
   3  15   1         39.76         27.02         5.30 o                         
   4  15   1          0.46         -1.51         3.95 o                         
   5  15   1          1.74          5.26         4.77 o                         
   6  15   1         26.68         32.56         6.60 o                         
  -4 -15   2         88.34         70.34         6.43 o                         
  -8 -14   2        131.11        106.09         5.88 o                         
  -7 -14   2          1.92          2.48         3.99 o                         
  -6 -14   2         46.62         44.56         5.15 o                         
  -5 -14   2        172.78        175.87         6.09 o                         
  -4 -14   2        119.16        123.89         5.40 o                         
  -3 -14   2        159.37        162.09         6.07 o                         
  -2 -14   2        107.28        103.88         5.77 o                         
  -1 -14   2        145.54        143.92        10.45 o                         
   0 -14   2        158.29        141.10         6.07 o                         
   1 -14   2        225.00        192.89         7.47 o                         
 -10 -13   2         76.96         75.82         5.19 o                         
  -9 -13   2        255.61        232.90        11.35 o                         
  -8 -13   2        308.59        304.60         6.97 o                         
  -7 -13   2         70.02         68.08         4.19 o                         
  -6 -13   2         34.83         34.06         3.36 o                         
  -5 -13   2         68.83         66.10         3.91 o                         
  -4 -13   2        146.91        130.75         4.43 o                         
  -3 -13   2        210.89        216.73         6.01 o                         
  -2 -13   2         32.52         28.52         3.73 o                         
  -1 -13   2         11.56          7.58         3.68 o                         
   0 -13   2         25.65         25.80         3.77 o                         
   1 -13   2         78.95         84.19         4.80 o                         
   2 -13   2        165.83        183.69         7.71 o                         
   3 -13   2         68.70         80.50         5.60 o                         
 -11 -12   2        188.74        195.02         7.21 o                         
 -10 -12   2          8.32         -4.50         4.50 o                         
  -9 -12   2        169.88        155.39         6.75 o                         
  -8 -12   2        191.94        171.84         5.62 o                         
  -7 -12   2        466.46        474.08         8.10 o                         
  -6 -12   2         83.50         81.39         5.09 o                         
  -5 -12   2         34.40         36.05         3.27 o                         
  -4 -12   2         50.17         44.75         3.36 o                         
  -3 -12   2        164.53        162.75         4.38 o                         
  -2 -12   2        110.24        118.48         4.67 o                         
  -1 -12   2         53.34         56.72         3.56 o                         
   0 -12   2        212.87        233.41         6.52 o                         
   1 -12   2         79.69         88.93         4.61 o                         
   2 -12   2        210.84        235.44         6.38 o                         
   3 -12   2        139.92        135.36         5.32 o                         
   4 -12   2         64.37         61.14         5.33 o                         
   5 -12   2         13.08         17.78         5.02 o                         
 -12 -11   2        395.22        388.86        11.24 o                         
 -11 -11   2        256.68        261.49         7.97 o                         
 -10 -11   2         73.52         80.93         4.85 o                         
  -9 -11   2         30.54         26.00         3.42 o                         
  -8 -11   2        401.58        417.61         6.85 o                         
  -7 -11   2        810.62        812.56        11.40 o                         
  -6 -11   2        219.03        224.11         5.19 o                         
  -5 -11   2         58.55         53.78         2.95 o                         
  -4 -11   2         46.86         58.28         2.97 o                         
  -3 -11   2        379.55        398.29         6.83 o                         
  -2 -11   2        294.43        308.81         4.96 o                         
  -1 -11   2        449.26        466.05         6.50 o                         
   0 -11   2        157.79        166.43         4.90 o                         
   1 -11   2         76.75         82.00         4.26 o                         
   2 -11   2        166.32        161.33         4.68 o                         
   3 -11   2        335.67        386.06         7.49 o                         
   4 -11   2        186.41        194.22         5.65 o                         
   5 -11   2          1.14          1.80         4.40 o                         
   6 -11   2          0.54         -5.05         5.05 o                         
 -12 -10   2         88.56         60.49         6.51 o                         
 -11 -10   2        244.10        231.84         6.98 o                         
 -10 -10   2        120.02        135.89         5.22 o                         
  -9 -10   2         93.46         99.38         4.93 o                         
  -8 -10   2         90.06         93.02         3.49 o                         
  -7 -10   2        344.25        342.74         5.75 o                         
  -6 -10   2        106.92         97.86         3.25 o                         
  -5 -10   2         68.95         64.63         2.97 o                         
  -4 -10   2         72.65         83.62         2.91 o                         
  -3 -10   2        120.65        125.87         3.99 o                         
  -2 -10   2        850.66        857.93         8.69 o                         
  -1 -10   2        725.84        719.38         7.37 o                         
   0 -10   2        472.86        488.72         6.35 o                         
   1 -10   2         30.68         33.36         2.75 o                         
   2 -10   2         66.74         72.25         3.23 o                         
   3 -10   2        157.16        174.88         5.29 o                         
   4 -10   2        323.40        369.06         6.73 o                         
   5 -10   2         14.14          9.05         3.33 o                         
   6 -10   2          1.11          9.79         4.36 o                         
   7 -10   2          0.66          3.49         5.32 o                         
 -13  -9   2         66.20         69.23         6.19 o                         
 -12  -9   2         64.57         54.09         5.00 o                         
 -11  -9   2         74.05         73.55         4.58 o                         
 -10  -9   2        336.35        340.65         7.41 o                         
  -9  -9   2          5.10         -0.11         2.76 o                         
  -8  -9   2         94.88         99.55         3.67 o                         
  -7  -9   2        220.30        209.27         4.45 o                         
  -6  -9   2        905.13        873.69         9.10 o                         
  -5  -9   2        932.96        930.91         8.99 o                         
  -4  -9   2        351.90        345.19         4.58 o                         
  -3  -9   2        203.88        200.09         3.67 o                         
  -2  -9   2        458.22        452.94         5.29 o                         
  -1  -9   2        251.57        269.80         5.02 o                         
   0  -9   2          9.70          8.89         1.74 o                         
   1  -9   2         44.16         41.43         2.45 o                         
   2  -9   2          8.84          5.73         2.15 o                         
   3  -9   2        162.55        174.83         4.20 o                         
   4  -9   2        239.95        256.83         5.14 o                         
   5  -9   2         76.11         74.27         4.00 o                         
   6  -9   2         13.04         14.51         4.07 o                         
   7  -9   2          1.74         -3.68         3.68 o                         
   8  -9   2         55.81         56.77         5.96 o                         
 -13  -8   2        167.69        170.01        14.00 o                         
 -12  -8   2         27.24         29.68         5.03 o                         
 -11  -8   2         37.21         35.48         3.85 o                         
 -10  -8   2        354.02        352.42         6.64 o                         
  -9  -8   2        232.56        232.14         5.34 o                         
  -8  -8   2         90.57        104.11         4.03 o                         
  -7  -8   2         66.90         68.39         2.11 o                         
  -6  -8   2        692.72        673.65         6.97 o                         
  -5  -8   2       1195.93       1169.84        10.53 o                         
  -4  -8   2       1305.29       1295.25        12.39 o                         
  -3  -8   2        234.39        218.40         4.00 o                         
  -2  -8   2       1053.48       1041.99         9.50 o                         
  -1  -8   2          2.59          4.60         1.43 o                         
   0  -8   2        497.39        474.66         5.13 o                         
   1  -8   2        172.15        162.94         3.30 o                         
   2  -8   2         17.34         18.28         2.10 o                         
   3  -8   2          0.72          4.07         1.71 o                         
   4  -8   2        134.68        135.97         3.61 o                         
   5  -8   2        423.28        438.24         6.37 o                         
   6  -8   2        316.30        316.94         6.72 o                         
   7  -8   2         92.71         94.64         4.83 o                         
   8  -8   2         25.62         19.10         4.84 o                         
   9  -8   2        125.14        109.85         7.40 o                         
 -14  -7   2        263.74        262.26        15.98 o                         
 -13  -7   2        305.39        300.97        10.77 o                         
 -12  -7   2          4.07         -1.39         4.72 o                         
 -11  -7   2         98.93        104.32         4.71 o                         
 -10  -7   2        398.73        387.59        10.91 o                         
  -9  -7   2        359.17        367.67         5.91 o                         
  -8  -7   2        232.13        216.84         3.80 o                         
  -7  -7   2         90.58        103.55         3.89 o                         
  -6  -7   2        245.62        266.30         3.58 o                         
  -5  -7   2       1008.15        972.05         8.65 o                         
  -4  -7   2        666.24        657.74         5.69 o                         
  -3  -7   2        405.20        400.76         4.14 o                         
  -2  -7   2        362.04        332.53         3.77 o                         
  -1  -7   2         17.49         18.43         1.41 o                         
   0  -7   2        540.31        509.91         5.00 o                         
   1  -7   2        350.06        341.58         4.32 o                         
   2  -7   2         55.06         50.88         2.04 o                         
   3  -7   2         14.19         13.03         1.65 o                         
   4  -7   2          7.91         10.77         1.67 o                         
   5  -7   2         31.56         32.03         1.95 o                         
   6  -7   2        110.06        105.46         4.70 o                         
   7  -7   2         16.05         18.08         3.55 o                         
   8  -7   2          0.31          0.90         3.32 o                         
   9  -7   2          6.92          5.97         3.81 o                         
  10  -7   2          3.12          2.62         6.51 o                         
 -14  -6   2        259.77        251.47        16.62 o                         
 -13  -6   2         60.05         68.14         6.64 o                         
 -12  -6   2         18.67         10.50         4.50 o                         
 -11  -6   2          2.55          2.99         2.19 o                         
 -10  -6   2        294.27        276.42         5.29 o                         
  -9  -6   2        595.03        559.43         7.01 o                         
  -8  -6   2        754.62        701.92         7.42 o                         
  -7  -6   2         13.69         10.33         1.52 o                         
  -6  -6   2        600.41        516.07         4.80 o                         
  -5  -6   2          4.15          5.34         1.08 o                         
  -4  -6   2         57.33         83.53         2.02 o                         
  -3  -6   2       1157.40       1118.17         8.16 o                         
  -2  -6   2         18.95         18.17         1.19 o                         
  -1  -6   2         23.87         27.69         1.37 o                         
   0  -6   2         71.01         64.26         1.82 o                         
   1  -6   2        789.61        749.03         5.75 o                         
   2  -6   2        723.20        710.13         5.82 o                         
   3  -6   2        254.39        261.29         3.23 o                         
   4  -6   2          8.92         10.67         1.41 o                         
   5  -6   2          9.15          8.02         1.50 o                         
   6  -6   2        122.09        115.31         4.16 o                         
   7  -6   2          4.58          9.96         2.53 o                         
   8  -6   2          0.02          2.40         2.91 o                         
   9  -6   2         34.27         26.14         4.10 o                         
  10  -6   2         21.80         16.96         4.85 o                         
  11  -6   2         19.75         11.18         6.27 o                         
 -14  -5   2          7.72          0.24         5.35 o                         
 -13  -5   2         50.54         45.27         5.36 o                         
 -12  -5   2         69.28         78.18         6.21 o                         
 -11  -5   2          3.48         -0.13         2.41 o                         
 -10  -5   2         77.41         79.19         3.08 o                         
  -9  -5   2        203.96        199.83         4.35 o                         
  -8  -5   2       1392.79       1295.89        11.06 o                         
  -7  -5   2         29.00         41.57         2.09 o                         
  -6  -5   2        211.35        203.42         2.59 o                         
  -5  -5   2        119.14        107.49         2.17 o                         
  -4  -5   2       1358.85       1293.90         8.70 o                         
  -3  -5   2        227.74        203.48         2.27 o                         
  -2  -5   2         98.20         96.12         1.76 o                         
  -1  -5   2         20.88         15.29         0.99 o                         
   0  -5   2         58.18         59.09         1.48 o                         
   1  -5   2        797.85        800.83         5.43 o                         
   2  -5   2        892.90        899.25         6.03 o                         
   3  -5   2        515.67        523.22         3.92 o                         
   4  -5   2        439.59        437.24         4.25 o                         
   5  -5   2        134.67        133.67         2.50 o                         
   6  -5   2          9.51          5.79         1.78 o                         
   7  -5   2         79.58         76.53         2.80 o                         
   8  -5   2          0.76         -0.29         2.25 o                         
   9  -5   2          4.31         -0.55         3.40 o                         
  10  -5   2          7.04          6.72         3.59 o                         
  11  -5   2          8.82         -3.16         5.27 o                         
  12  -5   2          3.97         -7.74         7.74 o                         
 -14  -4   2          0.51         -3.83         5.41 o                         
 -13  -4   2         65.63         76.04         5.34 o                         
 -12  -4   2        275.05        303.79        13.73 o                         
 -11  -4   2          2.11          0.62         3.34 o                         
 -10  -4   2         18.27         18.10         2.56 o                         
  -9  -4   2         65.42         69.03         2.94 o                         
  -8  -4   2        691.23        648.73         7.34 o                         
  -7  -4   2        477.44        475.02         5.83 o                         
  -6  -4   2          1.15          3.64         0.80 o                         
  -5  -4   2         42.40         64.68         1.45 o                         
  -4  -4   2         84.13         87.65         1.87 o                         
  -3  -4   2         68.78         82.44         1.47 o                         
  -2  -4   2        281.92        285.84         2.18 o                         
  -1  -4   2        433.79        427.35         2.73 o                         
   0  -4   2        423.63        435.32         2.85 o                         
   1  -4   2        253.76        274.84         2.24 o                         
   2  -4   2         71.41         69.16         1.28 o                         
   3  -4   2        169.86        159.00         1.74 o                         
   4  -4   2        235.20        232.38         2.27 o                         
   5  -4   2        387.02        385.42         3.67 o                         
   6  -4   2         20.94         19.57         1.65 o                         
   7  -4   2         41.73         45.23         2.05 o                         
   8  -4   2          1.51          2.13         2.08 o                         
   9  -4   2         10.50         18.25         2.74 o                         
  10  -4   2         43.07         34.34         3.25 o                         
  11  -4   2         20.30         18.96         5.04 o                         
  12  -4   2          0.08          9.85         7.51 o                         
 -14  -3   2         18.40         19.16         8.09 o                         
 -13  -3   2         28.40         30.14         4.84 o                         
 -12  -3   2        129.42        141.82         5.75 o                         
 -11  -3   2         12.81          9.76         3.56 o                         
 -10  -3   2          5.38          6.90         3.18 o                         
  -9  -3   2         31.18         32.83         2.58 o                         
  -8  -3   2         51.55         61.06         2.71 o                         
  -7  -3   2        256.75        243.40         3.37 o                         
  -6  -3   2         85.30         95.52         3.68 o                         
  -5  -3   2        301.59        306.23         2.82 o                         
  -4  -3   2        204.34        227.93         1.80 o                         
  -3  -3   2       1119.16       1355.45         7.44 o                         
  -2  -3   2        783.07        898.66         5.13 o                         
  -1  -3   2        168.35        203.95         1.64 o                         
   0  -3   2        143.41        126.42         1.40 o                         
   1  -3   2        239.79        205.22         1.63 o                         
   2  -3   2         17.55         22.13         0.70 o                         
   3  -3   2         61.73         61.45         1.33 o                         
   4  -3   2         60.81         67.05         1.20 o                         
   5  -3   2        231.54        226.46         2.53 o                         
   6  -3   2        790.97        777.16         6.83 o                         
   7  -3   2         50.34         54.02         2.29 o                         
   8  -3   2        219.38        230.11         4.41 o                         
   9  -3   2          2.33          5.72         2.01 o                         
  10  -3   2         67.91         72.62         4.34 o                         
  11  -3   2         56.66         45.64         5.11 o                         
  12  -3   2         13.43         21.35         6.12 o                         
  13  -3   2          0.34          8.57         8.22 o                         
 -14  -2   2         18.02         22.54         6.96 o                         
 -13  -2   2          0.05         -4.59         4.59 o                         
 -12  -2   2        132.73        133.44         5.63 o                         
 -11  -2   2        185.34        192.99         5.96 o                         
 -10  -2   2         74.00         72.36         4.86 o                         
  -9  -2   2        202.23        206.15         4.79 o                         
  -8  -2   2        204.17        207.27         4.85 o                         
  -7  -2   2        358.90        354.79         4.71 o                         
  -6  -2   2          2.36          3.38         1.10 o                         
  -5  -2   2         50.13         58.37         1.61 o                         
  -4  -2   2       1772.88       1937.43        13.00 o                         
  -3  -2   2        391.09        417.05         2.59 o                         
  -2  -2   2         38.10         67.09         1.45 o                         
  -1  -2   2        969.46       1133.15         5.84 o                         
   0  -2   2        520.93        536.33         3.05 o                         
   1  -2   2       1334.56       1361.77         6.62 o                         
   2  -2   2       2094.13       2206.11        11.24 o                         
   3  -2   2          3.65          7.49         0.57 o                         
   4  -2   2       1916.76       2102.64        11.57 o                         
   5  -2   2         16.78         12.33         0.93 o                         
   6  -2   2        239.12        210.12         3.86 o                         
   7  -2   2        463.70        450.34         5.33 o                         
   8  -2   2         61.03         59.88         2.75 o                         
   9  -2   2          7.12         -0.29         2.59 o                         
  10  -2   2         44.75         55.83         4.27 o                         
  11  -2   2        128.30        123.54         7.03 o                         
  12  -2   2         84.72         72.12         7.59 o                         
  13  -2   2         16.23         17.90         6.72 o                         
 -13  -1   2          2.53         15.85         5.48 o                         
 -12  -1   2          1.49          4.00         4.84 o                         
 -11  -1   2         19.62         23.43         3.52 o                         
 -10  -1   2          0.92          3.77         2.53 o                         
  -9  -1   2        718.71        695.33         8.62 o                         
  -8  -1   2        618.79        582.21         9.93 o                         
  -7  -1   2        160.66        157.51         3.18 o                         
  -6  -1   2        103.26        113.88         3.00 o                         
  -5  -1   2        923.08        986.06         8.50 o                         
  -4  -1   2         12.46          6.66         0.71 o                         
  -3  -1   2         17.87         11.68         0.62 o                         
  -2  -1   2        928.98        935.12         5.40 o                         
  -1  -1   2         78.40         88.94         1.09 o                         
   0  -1   2        114.18         87.46         0.96 o                         
   1  -1   2          6.01          5.65         0.53 o                         
   2  -1   2      11794.36      12652.04        68.70 o                         
   3  -1   2       1842.48       1906.38         9.54 o                         
   4  -1   2         15.82          8.93         0.73 o                         
   5  -1   2        323.17        327.91         3.14 o                         
   6  -1   2        356.56        336.45         4.10 o                         
   7  -1   2        528.10        517.20         6.47 o                         
   8  -1   2        189.65        177.64         3.95 o                         
   9  -1   2         38.55         38.86         3.35 o                         
  10  -1   2         56.39         49.35         2.88 o                         
  11  -1   2        224.04        226.50         6.82 o                         
  12  -1   2        182.46        169.01         7.50 o                         
  13  -1   2        363.08        389.67        16.57 o                         
 -13   0   2         10.99         12.92         5.38 o                         
 -12   0   2         33.18         31.40         5.05 o                         
 -11   0   2          1.24          3.06         3.84 o                         
 -10   0   2          8.18          6.34         2.75 o                         
  -9   0   2        695.60        672.83        11.18 o                         
  -8   0   2        414.00        388.17         6.44 o                         
  -7   0   2        303.03        280.31         4.13 o                         
  -6   0   2          9.94          6.09         0.98 o                         
  -5   0   2         57.55         66.26         1.43 o                         
  -4   0   2        141.87        138.04         1.83 o                         
  -3   0   2       1228.61       1285.05         8.13 o                         
  -2   0   2       1668.32       1809.70         9.95 o                         
  -1   0   2          3.93          9.75         0.59 o                         
   0   0   2       1158.96       1173.00         6.19 o                         
   1   0   2       2031.14       2164.66        11.07 o                         
   2   0   2      38028.14      38447.13       901.50 o                         
   3   0   2       4748.71       5165.91        30.35 o                         
   4   0   2        564.14        489.80         3.97 o                         
   5   0   2         32.15         41.14         1.67 o                         
   6   0   2         58.28         47.83         1.50 o                         
   7   0   2        671.94        635.80         7.24 o                         
   8   0   2        697.62        668.76         9.92 o                         
   9   0   2         70.25         59.67         3.12 o                         
  10   0   2          6.50          3.40         1.81 o                         
  11   0   2          6.13          5.35         3.04 o                         
  12   0   2         73.41         80.85         4.84 o                         
  13   0   2        483.98        528.00        24.67 o                         
  14   0   2         16.30         14.62        12.32 o                         
 -13   1   2          0.68         -2.84         7.80 o                         
 -12   1   2        168.73        162.91         8.84 o                         
 -11   1   2         21.11          7.17         5.38 o                         
 -10   1   2         44.60         37.58         3.72 o                         
  -9   1   2         16.64          7.78         3.58 o                         
  -8   1   2        142.48        133.07         4.89 o                         
  -7   1   2        144.91        141.57         4.65 o                         
  -6   1   2        539.42        528.75         6.06 o                         
  -5   1   2         22.72         24.36         1.54 o                         
  -4   1   2        344.45        336.23         3.57 o                         
  -3   1   2       1718.83       1780.32        11.39 o                         
  -2   1   2        452.39        418.39         2.76 o                         
  -1   1   2       2989.90       3156.06        18.11 o                         
   0   1   2         88.74         93.36         0.98 o                         
   1   1   2        682.90        596.64         3.68 o                         
   2   1   2        230.41        217.25         1.62 o                         
   3   1   2       2044.65       1980.90        10.00 o                         
   4   1   2        684.78        591.56         5.14 o                         
   5   1   2        341.48        308.56         3.06 o                         
   6   1   2         57.89         45.88         1.41 o                         
   7   1   2        853.99        832.25         7.72 o                         
   8   1   2       1086.16       1038.65        10.65 o                         
   9   1   2        206.12        200.23         4.17 o                         
  10   1   2        106.59        105.41         4.91 o                         
  11   1   2          6.12         10.62         2.70 o                         
  12   1   2        147.20        147.20         5.59 o                         
  13   1   2        309.25        312.54        12.94 o                         
  14   1   2         73.61         77.81         7.36 o                         
 -12   2   2         35.77         28.37         7.01 o                         
 -11   2   2         22.15         14.87         5.50 o                         
 -10   2   2         33.68         20.57         3.95 o                         
  -9   2   2        205.25        204.11         6.82 o                         
  -8   2   2         12.39          5.73         2.16 o                         
  -7   2   2        464.41        446.23         6.88 o                         
  -6   2   2        961.75        927.39        11.36 o                         
  -5   2   2        224.78        201.41         2.81 o                         
  -4   2   2       1053.97       1080.82         9.11 o                         
  -3   2   2       1124.96       1106.63         6.50 o                         
  -2   2   2       3981.07       4072.71        20.22 o                         
  -1   2   2       6020.92       6410.78        31.45 o                         
   0   2   2       3933.61       4054.42        20.55 o                         
   1   2   2         35.73         59.81         1.08 o                         
   2   2   2         10.69          7.06         0.58 o                         
   3   2   2       1423.85       1422.06         8.76 o                         
   4   2   2       1839.89       1800.15        10.09 o                         
   5   2   2        703.79        627.16         6.28 o                         
   6   2   2         75.65         63.04         1.69 o                         
   7   2   2       1401.64       1374.42        11.06 o                         
   8   2   2       1115.90       1087.63         9.32 o                         
   9   2   2        976.37        965.58        10.32 o                         
  10   2   2        219.81        233.29         6.91 o                         
  11   2   2         97.84         99.73         3.72 o                         
  12   2   2         10.41          8.76         3.07 o                         
  13   2   2        158.65        171.88         8.07 o                         
  14   2   2        118.35        121.78         6.81 o                         
 -12   3   2         39.82         54.05        11.72 o                         
 -11   3   2        242.43        266.47        18.75 o                         
 -10   3   2        231.77        232.00        16.63 o                         
  -9   3   2          9.80         15.00         2.72 o                         
  -8   3   2        121.02        119.40         4.09 o                         
  -7   3   2        152.70        161.83         4.28 o                         
  -6   3   2        887.18        877.12         8.33 o                         
  -5   3   2       1219.06       1207.61         9.37 o                         
  -4   3   2       1454.73       1510.39         9.83 o                         
  -3   3   2        832.01        843.51         6.71 o                         
  -2   3   2        856.43        785.43         5.10 o                         
  -1   3   2       2952.56       2866.32        14.49 o                         
   0   3   2       1554.43       1549.73         8.82 o                         
   1   3   2        325.37        249.28         2.00 o                         
   2   3   2        670.50        808.34         5.05 o                         
   3   3   2       3611.98       3650.87        20.38 o                         
   4   3   2       3601.61       3668.42        20.54 o                         
   5   3   2       5130.24       5273.24        33.78 o                         
   6   3   2       1078.90       1044.13         9.00 o                         
   7   3   2        840.81        826.57         7.14 o                         
   8   3   2        322.63        299.91         4.22 o                         
   9   3   2        704.79        669.86         7.35 o                         
  10   3   2        715.89        716.93         7.88 o                         
  11   3   2        226.40        243.16         5.80 o                         
  12   3   2          8.51         13.62         2.72 o                         
  13   3   2          2.47          7.43         3.21 o                         
  14   3   2        180.45        188.56         7.81 o                         
 -12   4   2         14.90         26.36         9.24 o                         
 -11   4   2        128.26        162.74        17.02 o                         
 -10   4   2        101.68        106.59         8.40 o                         
  -9   4   2         43.24         36.95         5.73 o                         
  -8   4   2         59.60         51.04         3.89 o                         
  -7   4   2        133.49        135.05         4.09 o                         
  -6   4   2        742.53        712.47         6.57 o                         
  -5   4   2       1320.08       1274.08        10.05 o                         
  -4   4   2        381.65        351.18         3.23 o                         
  -3   4   2         96.80         92.83         1.80 o                         
  -2   4   2        255.57        208.29         2.34 o                         
  -1   4   2        980.25        931.87        10.04 o                         
   0   4   2       3675.38       3789.02        19.62 o                         
   1   4   2        603.12        464.26         3.15 o                         
   2   4   2        515.94        412.97         2.82 o                         
   3   4   2       1781.87       1866.40        10.65 o                         
   4   4   2       2713.37       2710.13        17.21 o                         
   5   4   2       3626.97       3560.13        20.75 o                         
   6   4   2       1223.67       1195.21        10.01 o                         
   7   4   2        392.90        368.65         4.76 o                         
   8   4   2        125.43        126.07         4.75 o                         
   9   4   2        584.94        574.24         7.24 o                         
  10   4   2        133.30        132.18         3.73 o                         
  11   4   2        110.87        117.88         3.72 o                         
  12   4   2        159.60        157.95         6.36 o                         
  13   4   2          5.57          2.16         2.84 o                         
  14   4   2         69.26         82.34         7.39 o                         
 -11   5   2         41.31         40.37        23.92 o                         
 -10   5   2         67.53         56.44         7.89 o                         
  -9   5   2        190.58        171.83         8.93 o                         
  -8   5   2         66.46         62.78         4.49 o                         
  -7   5   2         17.38         19.33         2.48 o                         
  -6   5   2        212.11        210.81         3.86 o                         
  -5   5   2        713.09        668.26         6.24 o                         
  -4   5   2        404.24        387.40         3.98 o                         
  -3   5   2        935.01        917.64         7.06 o                         
  -2   5   2        289.39        276.61         2.88 o                         
  -1   5   2        428.51        423.06         3.78 o                         
   0   5   2       2257.69       2255.69        15.32 o                         
   1   5   2       1624.26       1445.52         9.84 o                         
   2   5   2        917.69        832.18         5.72 o                         
   3   5   2        173.73        142.78         1.81 o                         
   4   5   2        381.72        328.17         3.25 o                         
   5   5   2       2175.25       2122.84        13.89 o                         
   6   5   2       1655.68       1607.12        10.38 o                         
   7   5   2        150.33        141.15         2.67 o                         
   8   5   2        181.27        162.33         3.40 o                         
   9   5   2        159.35        161.28         4.26 o                         
  10   5   2        434.19        428.68         6.06 o                         
  11   5   2        747.67        746.42        13.35 o                         
  12   5   2        154.57        157.72         7.87 o                         
  13   5   2         41.41         38.89         4.76 o                         
  14   5   2         23.01         21.92         4.56 o                         
 -10   6   2         44.40         37.77         9.01 o                         
  -9   6   2        154.09        133.48         6.53 o                         
  -8   6   2        208.47        194.04         5.50 o                         
  -7   6   2         85.63         79.95         3.85 o                         
  -6   6   2        131.49        119.68         4.92 o                         
  -5   6   2        180.65        185.10         3.70 o                         
  -4   6   2         41.32         37.07         1.87 o                         
  -3   6   2       1855.98       1827.09        13.52 o                         
  -2   6   2        432.88        422.72         4.38 o                         
  -1   6   2       1897.78       1810.17        13.32 o                         
   0   6   2       1789.32       1671.50        11.50 o                         
   1   6   2       4218.08       4321.03        31.24 o                         
   2   6   2       1425.33       1396.81        10.14 o                         
   3   6   2        968.40        952.02         7.11 o                         
   4   6   2        198.93        169.03         2.46 o                         
   5   6   2       1212.52       1138.36         8.16 o                         
   6   6   2        532.64        509.08         4.29 o                         
   7   6   2         19.69         20.27         1.42 o                         
   8   6   2        528.41        492.38         6.02 o                         
   9   6   2         73.97         83.57         3.14 o                         
  10   6   2        565.60        568.84         9.90 o                         
  11   6   2        468.25        476.71         6.91 o                         
  12   6   2        288.43        268.93         8.66 o                         
  13   6   2         16.87         19.13         3.52 o                         
  14   6   2          5.98         10.68         3.92 o                         
 -10   7   2         33.39         20.30         8.19 o                         
  -9   7   2        265.14        220.69        10.33 o                         
  -8   7   2        430.99        444.00        17.83 o                         
  -7   7   2        167.33        151.54         5.84 o                         
  -6   7   2        132.31        125.00         4.59 o                         
  -5   7   2          6.26         -1.64         2.32 o                         
  -4   7   2        302.24        305.88         4.70 o                         
  -3   7   2       1009.48       1020.63         9.45 o                         
  -2   7   2        634.39        650.96         6.25 o                         
  -1   7   2         22.53         20.08         1.71 o                         
   0   7   2         81.71         78.94         2.35 o                         
   1   7   2        702.74        714.89         6.91 o                         
   2   7   2       1763.40       1720.16        14.51 o                         
   3   7   2       1508.22       1444.73        11.24 o                         
   4   7   2         59.29         72.23         2.08 o                         
   5   7   2        418.93        428.82         5.35 o                         
   6   7   2         22.86         14.00         1.51 o                         
   7   7   2        257.34        245.88         3.10 o                         
   8   7   2        204.93        205.28         3.50 o                         
   9   7   2         52.61         52.17         2.37 o                         
  10   7   2         31.02         36.64         3.26 o                         
  11   7   2        203.49        214.42         5.12 o                         
  12   7   2        226.35        221.15         6.79 o                         
  13   7   2         63.30         58.66         4.48 o                         
  14   7   2          8.75          7.75         4.19 o                         
  -9   8   2         57.75         41.11         8.78 o                         
  -8   8   2        128.55        107.65         5.70 o                         
  -7   8   2        247.01        222.05        11.50 o                         
  -6   8   2         55.81         62.23         4.32 o                         
  -5   8   2         14.00         10.14         2.82 o                         
  -4   8   2          5.39          5.87         2.22 o                         
  -3   8   2        226.20        235.41         4.34 o                         
  -2   8   2        129.82        141.86         3.62 o                         
  -1   8   2        190.75        197.68         3.82 o                         
   0   8   2         87.04         93.63         2.88 o                         
   1   8   2        210.15        239.67         4.37 o                         
   2   8   2       1133.60       1084.10        13.35 o                         
   3   8   2        840.22        862.22         9.74 o                         
   4   8   2        375.56        343.37         4.74 o                         
   5   8   2         98.75         85.89         2.71 o                         
   6   8   2        281.67        248.28         4.16 o                         
   7   8   2        451.02        421.27         5.11 o                         
   8   8   2        705.59        638.44         7.65 o                         
   9   8   2         33.81         34.08         2.81 o                         
  10   8   2         14.21         18.09         2.96 o                         
  11   8   2          3.79          6.03         3.03 o                         
  12   8   2         11.02          3.47         2.88 o                         
  13   8   2         55.96         54.82         4.42 o                         
  14   8   2         16.88         12.70         7.18 o                         
  -8   9   2         51.82         42.42         5.30 o                         
  -7   9   2        183.55        164.19         7.32 o                         
  -6   9   2         96.94         97.40         5.67 o                         
  -5   9   2        100.23        117.78         5.82 o                         
  -4   9   2         57.37         59.98         3.41 o                         
  -3   9   2        249.06        253.31         6.01 o                         
  -2   9   2        812.60        869.90         9.40 o                         
  -1   9   2        626.65        642.97         7.71 o                         
   0   9   2         45.64         54.68         2.95 o                         
   1   9   2         28.20         16.77         2.14 o                         
   2   9   2        309.72        316.39         5.29 o                         
   3   9   2        666.75        642.27         8.40 o                         
   4   9   2        369.33        337.05         4.76 o                         
   5   9   2         21.55         19.71         2.20 o                         
   6   9   2         22.52         28.02         2.26 o                         
   7   9   2        119.28        124.52         3.59 o                         
   8   9   2        174.58        189.39         4.78 o                         
   9   9   2        166.90        176.12         5.70 o                         
  10   9   2         32.96         26.03         3.37 o                         
  11   9   2          1.41         -2.42         3.28 o                         
  12   9   2         10.21         11.80         3.74 o                         
  13   9   2        124.97        143.28         8.71 o                         
  14   9   2         62.73         71.58         6.14 o                         
  -7  10   2         14.02         10.57         4.91 o                         
  -6  10   2         37.89         25.85         5.00 o                         
  -5  10   2        104.91         99.46         5.46 o                         
  -4  10   2          6.66         10.07         3.32 o                         
  -3  10   2         28.37         30.48         3.21 o                         
  -2  10   2        268.58        300.51         5.46 o                         
  -1  10   2        464.98        489.72         6.60 o                         
   0  10   2        110.83        137.10         3.98 o                         
   1  10   2          0.67          4.57         2.51 o                         
   2  10   2         14.49         24.98         2.67 o                         
   3  10   2         94.07        104.32         3.86 o                         
   4  10   2        144.42        153.68         4.22 o                         
   5  10   2          9.93         17.72         2.39 o                         
   6  10   2        132.77        147.98         4.19 o                         
   7  10   2          4.43          1.33         2.04 o                         
   8  10   2         71.27         77.13         3.27 o                         
   9  10   2         51.00         47.57         3.97 o                         
  10  10   2         46.81         46.73         3.98 o                         
  11  10   2         36.47         30.03         3.84 o                         
  12  10   2         12.28         13.35         3.83 o                         
  13  10   2          6.32          6.49         5.74 o                         
  -6  11   2         71.54         49.66         6.21 o                         
  -5  11   2        230.46        203.05        11.30 o                         
  -4  11   2         26.44         27.00         4.10 o                         
  -3  11   2          4.59          7.31         3.25 o                         
  -2  11   2         14.85         11.12         3.11 o                         
  -1  11   2         33.25         31.64         3.21 o                         
   0  11   2         50.16         50.99         4.10 o                         
   1  11   2         11.32          6.04         2.79 o                         
   2  11   2         42.37         51.08         3.32 o                         
   3  11   2          5.22          6.98         3.05 o                         
   4  11   2        109.32        117.46         4.37 o                         
   5  11   2         55.07         57.74         3.23 o                         
   6  11   2         42.97         50.14         3.62 o                         
   7  11   2         79.78         91.66         4.19 o                         
   8  11   2          7.90          5.70         2.54 o                         
   9  11   2         35.10         32.42         3.94 o                         
  10  11   2         29.90         38.88         4.22 o                         
  11  11   2         13.75         13.25         3.78 o                         
  12  11   2         30.37         23.09         4.46 o                         
  13  11   2         20.09         11.51         6.58 o                         
  -4  12   2         42.30         30.77         5.73 o                         
  -3  12   2          5.48          8.50         4.08 o                         
  -2  12   2         15.58          1.51         3.41 o                         
  -1  12   2          3.80         -2.60         3.27 o                         
   0  12   2        206.39        214.21         6.55 o                         
   1  12   2         80.89         86.04         4.23 o                         
   2  12   2         55.07         51.80         3.83 o                         
   3  12   2          3.92          2.46         2.92 o                         
   4  12   2          2.79          4.91         3.41 o                         
   5  12   2        268.41        295.26         6.90 o                         
   6  12   2        190.56        208.18         6.67 o                         
   7  12   2         88.00         93.34         4.89 o                         
   8  12   2          7.42          9.57         2.93 o                         
   9  12   2          0.03         -3.45         3.45 o                         
  10  12   2          1.54         -3.57         3.57 o                         
  11  12   2         10.67          7.20         4.25 o                         
  12  12   2          6.69         13.35         4.65 o                         
  -3  13   2          0.86          6.77         6.15 o                         
  -2  13   2         14.27         12.74         4.38 o                         
  -1  13   2         11.89          5.99         3.79 o                         
   0  13   2        308.08        374.47         8.69 o                         
   1  13   2         20.77         15.44         3.66 o                         
   2  13   2          1.39          4.84         3.36 o                         
   3  13   2         86.41         88.65         4.46 o                         
   4  13   2          0.48         -1.44         3.19 o                         
   5  13   2          0.06          3.65         3.94 o                         
   6  13   2          7.81          3.30         3.63 o                         
   7  13   2         79.93         93.62         5.28 o                         
   8  13   2        141.13        139.43         6.43 o                         
   9  13   2        112.21        123.07         7.36 o                         
  10  13   2         10.97          7.75         4.45 o                         
  11  13   2        154.84        147.34         7.07 o                         
   0  14   2         19.06         21.21         4.47 o                         
   1  14   2         38.45         36.96         6.19 o                         
   2  14   2         10.75          4.63         4.38 o                         
   3  14   2          4.67          1.15         3.68 o                         
   4  14   2         84.98         94.72         5.34 o                         
   5  14   2         32.46         31.50         4.63 o                         
   6  14   2          3.79          1.81         4.08 o                         
   7  14   2         14.27         14.45         6.07 o                         
   8  14   2         34.65         28.20         5.58 o                         
   9  14   2        164.64        145.53         7.61 o                         
   4  15   2         55.06         39.78         8.04 o                         
   5  15   2         30.43         32.87         7.14 o                         
   6  15   2          5.03          0.29         6.64 o                         
  -8 -14   3        236.42        179.68         7.89 o                         
  -7 -14   3         96.95         84.81         5.34 o                         
  -6 -14   3         61.86         58.15         4.77 o                         
  -5 -14   3          3.09         -0.13         4.15 o                         
  -4 -14   3        213.28        200.24         6.75 o                         
  -3 -14   3        165.86        172.88         6.94 o                         
  -2 -14   3         32.51         31.18         5.36 o                         
  -1 -14   3          3.01          0.08         4.27 o                         
   0 -14   3          0.84         -3.75         3.75 o                         
   1 -14   3          5.27          2.64         5.43 o                         
  -9 -13   3        223.48        204.05         7.39 o                         
  -8 -13   3         74.64         58.97         6.19 o                         
  -7 -13   3        162.17        151.91         5.84 o                         
  -6 -13   3          1.03         -1.72         2.91 o                         
  -5 -13   3         66.49         65.15         3.92 o                         
  -4 -13   3        127.50        135.27         4.70 o                         
  -3 -13   3        194.52        184.49         5.79 o                         
  -2 -13   3          3.22         -0.57         3.13 o                         
  -1 -13   3         26.91         32.53         4.06 o                         
   0 -13   3         56.61         45.55         4.34 o                         
   1 -13   3          4.61          0.62         3.60 o                         
   2 -13   3        179.12        178.27         6.47 o                         
   3 -13   3         21.86         16.96         4.43 o                         
 -11 -12   3          4.84         -3.01         4.86 o                         
 -10 -12   3         42.08         38.28         4.66 o                         
  -9 -12   3         59.03         64.20         4.37 o                         
  -8 -12   3        187.36        178.58         5.54 o                         
  -7 -12   3        112.75        115.75         4.47 o                         
  -6 -12   3        128.08        138.51         4.50 o                         
  -5 -12   3         64.23         72.84         3.88 o                         
  -4 -12   3         23.13         23.64         2.95 o                         
  -3 -12   3        145.08        140.36         4.32 o                         
  -2 -12   3        108.46        101.21         6.01 o                         
  -1 -12   3         77.97         97.96         4.55 o                         
   0 -12   3         63.55         55.32         4.24 o                         
   1 -12   3         25.02         25.88         4.03 o                         
   2 -12   3         66.31         74.29         5.41 o                         
   3 -12   3         85.89         79.70         4.64 o                         
   4 -12   3          1.17         -1.58         5.03 o                         
   5 -12   3          1.00         -2.70         4.95 o                         
 -11 -11   3         57.96         43.84         4.18 o                         
 -10 -11   3          4.52         12.31         3.36 o                         
  -9 -11   3          8.57          8.65         3.10 o                         
  -8 -11   3         46.14         41.45         3.70 o                         
  -7 -11   3        237.54        231.14         5.82 o                         
  -6 -11   3         80.34         84.54         3.57 o                         
  -5 -11   3          2.42          3.41         2.17 o                         
  -4 -11   3        169.58        185.96         4.27 o                         
  -3 -11   3          0.52          3.76         2.05 o                         
  -2 -11   3         84.37         79.44         3.30 o                         
  -1 -11   3         38.31         31.82         2.55 o                         
   0 -11   3         11.31         10.31         3.35 o                         
   1 -11   3          2.13          3.10         2.59 o                         
   2 -11   3         57.45         52.98         4.12 o                         
   3 -11   3         50.92         58.70         4.20 o                         
   4 -11   3          9.94          7.86         3.36 o                         
   5 -11   3          4.74          5.52         4.39 o                         
   6 -11   3          4.64          4.53         6.70 o                         
 -12 -10   3          3.10          5.73         4.61 o                         
 -11 -10   3        153.61        161.36         6.36 o                         
 -10 -10   3         10.06          7.92         3.05 o                         
  -9 -10   3          9.96          9.86         3.00 o                         
  -8 -10   3          0.29         -2.29         2.29 o                         
  -7 -10   3          8.96          4.50         2.49 o                         
  -6 -10   3        194.13        199.02         4.56 o                         
  -5 -10   3         25.69         27.82         2.34 o                         
  -4 -10   3         20.78         28.30         2.22 o                         
  -3 -10   3          0.98         -1.72         1.72 o                         
  -2 -10   3         66.96         77.93         2.87 o                         
  -1 -10   3        165.99        168.66         4.43 o                         
   0 -10   3          4.14          1.44         1.87 o                         
   1 -10   3        119.68        114.10         3.44 o                         
   2 -10   3        239.73        243.31         5.12 o                         
   3 -10   3          0.01          4.84         2.60 o                         
   4 -10   3          0.00          0.33         2.93 o                         
   5 -10   3         10.49          4.38         3.35 o                         
   6 -10   3         30.97         32.81         4.87 o                         
   7 -10   3         50.83         45.52         6.76 o                         
 -13  -9   3          3.63         -0.86         4.15 o                         
 -12  -9   3         44.44         41.19         4.84 o                         
 -11  -9   3        436.94        443.82         8.78 o                         
 -10  -9   3          0.24          0.26         2.59 o                         
  -9  -9   3         30.70         48.60         3.85 o                         
  -8  -9   3         67.13         66.99         3.24 o                         
  -7  -9   3          7.22          3.97         1.85 o                         
  -6  -9   3        148.03        174.04         3.84 o                         
  -5  -9   3         72.76         84.89         2.89 o                         
  -4  -9   3         34.36         40.50         2.18 o                         
  -3  -9   3         83.67         91.46         2.88 o                         
  -2  -9   3         17.31         18.24         1.86 o                         
  -1  -9   3        125.39        122.80         3.13 o                         
   0  -9   3        384.88        370.20         5.62 o                         
   1  -9   3        197.37        203.23         4.26 o                         
   2  -9   3        151.92        150.22         3.87 o                         
   3  -9   3         58.20         57.76         3.55 o                         
   4  -9   3          0.43         -2.37         2.37 o                         
   5  -9   3          0.11         -1.31         2.60 o                         
   6  -9   3         24.25         17.73         4.58 o                         
   7  -9   3         24.56         27.70         4.52 o                         
   8  -9   3          5.10         -1.32         4.56 o                         
 -13  -8   3         11.24         -4.54         4.85 o                         
 -12  -8   3          8.67          3.48         3.65 o                         
 -11  -8   3        478.34        493.68         9.65 o                         
 -10  -8   3         18.85         22.64         2.92 o                         
  -9  -8   3         64.56         75.95         5.16 o                         
  -8  -8   3        139.24        144.86         4.08 o                         
  -7  -8   3        101.95        107.08         2.78 o                         
  -6  -8   3         14.44         15.78         1.78 o                         
  -5  -8   3         42.36         42.21         2.20 o                         
  -4  -8   3          4.40          1.17         1.59 o                         
  -3  -8   3        187.71        192.98         3.63 o                         
  -2  -8   3        355.47        341.67         4.51 o                         
  -1  -8   3         72.63         73.82         2.68 o                         
   0  -8   3        721.06        679.60         6.75 o                         
   1  -8   3         86.02         90.05         2.78 o                         
   2  -8   3        147.99        151.03         3.42 o                         
   3  -8   3        457.67        467.00         5.67 o                         
   4  -8   3         46.14         43.62         2.32 o                         
   5  -8   3          3.11         -0.57         2.10 o                         
   6  -8   3          9.80         10.15         3.13 o                         
   7  -8   3        182.18        197.54         7.06 o                         
   8  -8   3        144.67        149.73         6.66 o                         
   9  -8   3        116.29        104.07         7.17 o                         
 -13  -7   3         27.03         12.33         5.29 o                         
 -12  -7   3         11.63         22.21         3.88 o                         
 -11  -7   3          2.61          8.52         2.92 o                         
 -10  -7   3          3.28          7.63         3.28 o                         
  -9  -7   3          0.21         -1.08         1.67 o                         
  -8  -7   3         22.45         20.53         2.04 o                         
  -7  -7   3        201.49        203.08         3.62 o                         
  -6  -7   3         62.94         84.05         2.32 o                         
  -5  -7   3         87.80         92.19         2.38 o                         
  -4  -7   3        559.84        490.79         5.10 o                         
  -3  -7   3        512.15        496.65         5.10 o                         
  -2  -7   3       1945.90       1932.89        13.94 o                         
  -1  -7   3          2.90          3.63         1.24 o                         
   0  -7   3          1.16         -0.16         1.22 o                         
   1  -7   3         42.59         42.02         2.06 o                         
   2  -7   3        299.93        295.09         3.87 o                         
   3  -7   3        505.83        506.94         5.36 o                         
   4  -7   3        146.81        137.83         2.95 o                         
   5  -7   3          0.78         -1.62         1.62 o                         
   6  -7   3          1.83          3.00         2.19 o                         
   7  -7   3        188.22        201.67         6.48 o                         
   8  -7   3        138.27        140.53         4.97 o                         
   9  -7   3        202.69        183.27         6.51 o                         
  10  -7   3         14.20         22.82         7.31 o                         
 -13  -6   3          0.18         -0.66         4.61 o                         
 -12  -6   3        210.11        224.40        10.90 o                         
 -11  -6   3        208.81        227.26         7.25 o                         
 -10  -6   3         79.76         89.68         3.66 o                         
  -9  -6   3          6.59          7.89         1.99 o                         
  -8  -6   3         11.94         10.62         1.59 o                         
  -7  -6   3        415.49        394.48         4.48 o                         
  -6  -6   3         58.06         99.03         2.04 o                         
  -5  -6   3        253.29        218.73         2.77 o                         
  -4  -6   3        469.78        461.21         4.28 o                         
  -3  -6   3          5.27         16.88         1.23 o                         
  -2  -6   3         64.38         78.53         1.92 o                         
  -1  -6   3       1427.57       1484.33        10.88 o                         
   0  -6   3        456.73        440.54         4.36 o                         
   1  -6   3        198.83        184.76         2.63 o                         
   2  -6   3         19.81         15.10         1.31 o                         
   3  -6   3        428.30        408.63         4.53 o                         
   4  -6   3        361.11        330.51         4.15 o                         
   5  -6   3          8.04          8.80         1.40 o                         
   6  -6   3         55.80         61.30         2.47 o                         
   7  -6   3         14.42         15.18         2.68 o                         
   8  -6   3        207.43        217.51         5.66 o                         
   9  -6   3        177.52        178.87         5.56 o                         
  10  -6   3         37.33         43.61         4.79 o                         
  11  -6   3          0.45         -6.03         6.03 o                         
 -13  -5   3         11.09         12.77         4.88 o                         
 -12  -5   3         80.58         78.34         6.41 o                         
 -11  -5   3        212.88        223.49         8.37 o                         
 -10  -5   3        129.76        128.99         3.88 o                         
  -9  -5   3         65.05         81.09         4.22 o                         
  -8  -5   3         45.08         41.07         2.14 o                         
  -7  -5   3         19.08         25.57         1.70 o                         
  -6  -5   3         16.40         29.66         1.43 o                         
  -5  -5   3        239.28        233.70         2.45 o                         
  -4  -5   3         42.23         46.19         1.46 o                         
  -3  -5   3         72.79         78.45         1.76 o                         
  -2  -5   3        913.40        880.47         6.57 o                         
  -1  -5   3       3636.14       3738.56        23.74 o                         
   0  -5   3       1846.62       1829.90        12.32 o                         
   1  -5   3        533.64        495.24         3.99 o                         
   2  -5   3        241.96        238.16         2.58 o                         
   3  -5   3       1219.69       1229.56         8.92 o                         
   4  -5   3        836.13        802.00         7.06 o                         
   5  -5   3        494.80        466.00         4.12 o                         
   6  -5   3        145.10        143.86         3.28 o                         
   7  -5   3         29.10         31.28         2.35 o                         
   8  -5   3         13.15         10.43         2.29 o                         
   9  -5   3        170.16        177.44         5.26 o                         
  10  -5   3        171.36        163.39         5.73 o                         
  11  -5   3         43.39         44.96         5.46 o                         
  12  -5   3          2.60         10.62         9.07 o                         
 -13  -4   3          1.09         -1.82         4.07 o                         
 -12  -4   3         57.73         60.84         5.57 o                         
 -11  -4   3        182.75        182.62         8.28 o                         
 -10  -4   3        364.41        362.54         7.07 o                         
  -9  -4   3        292.37        288.32         6.32 o                         
  -8  -4   3         29.37         27.83         2.05 o                         
  -7  -4   3         16.65         20.47         1.43 o                         
  -6  -4   3        501.34        488.81         5.09 o                         
  -5  -4   3       2041.98       2008.40        12.34 o                         
  -4  -4   3       1379.78       1392.87         9.11 o                         
  -3  -4   3        424.13        419.20         3.23 o                         
  -2  -4   3        268.91        261.51         2.35 o                         
  -1  -4   3       5592.27       6032.54        32.58 o                         
   0  -4   3       2596.30       2653.26        15.89 o                         
   1  -4   3       2062.24       2007.44        12.25 o                         
   2  -4   3         82.73         72.81         1.39 o                         
   3  -4   3        166.36        139.08         1.95 o                         
   4  -4   3        170.39        160.41         2.24 o                         
   5  -4   3        673.98        629.64         4.93 o                         
   6  -4   3        569.63        557.69         6.34 o                         
   7  -4   3         82.65         82.09         2.58 o                         
   8  -4   3         98.58         99.44         3.33 o                         
   9  -4   3        246.09        261.95         5.06 o                         
  10  -4   3        767.98        819.53        15.37 o                         
  11  -4   3        110.98        130.49         8.65 o                         
  12  -4   3         14.14         26.05         6.86 o                         
 -13  -3   3         39.21         40.28         7.55 o                         
 -12  -3   3         32.30         36.86         4.48 o                         
 -11  -3   3         51.45         60.34         4.94 o                         
 -10  -3   3         92.11        105.04         4.39 o                         
  -9  -3   3        245.37        250.71         6.22 o                         
  -8  -3   3          4.59          2.07         1.91 o                         
  -7  -3   3        179.67        193.73         3.82 o                         
  -6  -3   3        381.29        379.61         5.17 o                         
  -5  -3   3       1623.57       1657.07        12.26 o                         
  -4  -3   3       3218.22       3397.69        19.29 o                         
  -3  -3   3       1664.57       1725.60        10.22 o                         
  -2  -3   3       1179.10       1248.71         6.63 o                         
  -1  -3   3       2939.28       3098.78        15.74 o                         
   0  -3   3       2173.89       2139.30        10.58 o                         
   1  -3   3       2315.71       2275.41        11.49 o                         
   2  -3   3        627.57        564.89         4.01 o                         
   3  -3   3         86.74         65.98         1.30 o                         
   4  -3   3        415.39        397.78         3.38 o                         
   5  -3   3        893.51        850.81         6.49 o                         
   6  -3   3        451.63        481.77         4.85 o                         
   7  -3   3        272.35        261.28         3.87 o                         
   8  -3   3          6.99          5.44         1.88 o                         
   9  -3   3         83.79         89.62         3.26 o                         
  10  -3   3        335.64        351.02        10.73 o                         
  11  -3   3        141.56        133.32         6.54 o                         
  12  -3   3         62.03         54.45         6.90 o                         
  13  -3   3          0.59         -0.71         6.19 o                         
 -13  -2   3        130.28        143.23         9.04 o                         
 -12  -2   3          1.04         -3.51         4.50 o                         
 -11  -2   3          2.15          4.13         3.68 o                         
 -10  -2   3        103.19        112.42         4.34 o                         
  -9  -2   3        610.00        625.08        10.12 o                         
  -8  -2   3        547.17        519.10         8.48 o                         
  -7  -2   3       1513.29       1554.63        15.15 o                         
  -6  -2   3        792.18        773.42         8.38 o                         
  -5  -2   3        384.01        391.63         4.06 o                         
  -4  -2   3       2586.81       2563.15        15.74 o                         
  -3  -2   3        191.52        135.98         1.37 o                         
  -2  -2   3        310.24        248.38         2.22 o                         
  -1  -2   3         46.02         84.85         1.67 o                         
   0  -2   3       1797.84       1699.42         9.34 o                         
   1  -2   3       3705.00       3879.02        20.46 o                         
   2  -2   3       1453.90       1321.83         6.95 o                         
   3  -2   3         45.86         28.63         1.03 o                         
   4  -2   3       1716.77       1782.70        10.29 o                         
   5  -2   3       1515.13       1480.91        11.81 o                         
   6  -2   3       1483.64       1453.42        11.12 o                         
   7  -2   3       1153.96       1124.12        11.85 o                         
   8  -2   3         59.47         65.77         2.78 o                         
   9  -2   3          9.76         11.80         1.96 o                         
  10  -2   3         93.96         91.35         4.40 o                         
  11  -2   3        200.57        218.58         7.24 o                         
  12  -2   3        200.94        189.09        11.95 o                         
  13  -2   3         11.81          8.51         6.11 o                         
 -13  -1   3        121.00        107.60         7.94 o                         
 -12  -1   3         75.64         86.55         7.82 o                         
 -11  -1   3         20.20         22.90         5.04 o                         
 -10  -1   3         46.72         51.96         3.97 o                         
  -9  -1   3        437.59        435.15         7.45 o                         
  -8  -1   3        530.73        534.92         7.97 o                         
  -7  -1   3       3551.48       3656.92        35.14 o                         
  -6  -1   3        194.34        197.53         2.84 o                         
  -5  -1   3        821.99        773.33         6.54 o                         
  -4  -1   3       1306.31       1269.03         8.97 o                         
  -3  -1   3       4495.28       4636.59        25.73 o                         
  -2  -1   3       1587.71       1603.28         9.66 o                         
  -1  -1   3        391.99        347.01         2.50 o                         
   0  -1   3        220.04        174.69         1.51 o                         
   1  -1   3       1201.33       1166.51         6.23 o                         
   2  -1   3       5246.74       5328.90        26.31 o                         
   3  -1   3       3401.25       3533.33        16.89 o                         
   4  -1   3      12316.91      13432.37        69.12 o                         
   5  -1   3       1185.40       1181.44         8.25 o                         
   6  -1   3       1735.35       1693.48        15.38 o                         
   7  -1   3        520.55        494.41         6.06 o                         
   8  -1   3        348.27        323.02         4.94 o                         
   9  -1   3          2.91          1.33         2.10 o                         
  10  -1   3         24.35         31.93         3.61 o                         
  11  -1   3         41.01         41.86         4.04 o                         
  12  -1   3        110.07        112.30         5.82 o                         
  13  -1   3          3.61          7.75         6.05 o                         
  14  -1   3          0.42         -6.83         6.83 o                         
 -13   0   3        234.50        229.63        16.93 o                         
 -12   0   3        216.99        218.93        14.95 o                         
 -11   0   3         10.25         13.64         6.56 o                         
 -10   0   3         53.28         56.95         5.86 o                         
  -9   0   3         47.38         56.98         5.60 o                         
  -8   0   3       1178.83       1180.62        15.82 o                         
  -7   0   3       1478.67       1480.39        16.48 o                         
  -6   0   3        747.06        730.15         6.88 o                         
  -5   0   3        144.70        148.27         2.46 o                         
  -4   0   3       1717.85       1722.18        12.95 o                         
  -3   0   3       2384.38       2353.16        13.01 o                         
  -2   0   3       5313.39       5748.59        31.73 o                         
  -1   0   3        965.74        999.66         6.05 o                         
   0   0   3         42.77         71.47         1.12 o                         
   1   0   3       2067.21       2082.25        10.56 o                         
   2   0   3        909.67        856.08         5.11 o                         
   3   0   3       3466.22       3369.22        18.29 o                         
   4   0   3        839.47        828.57         5.40 o                         
   5   0   3          2.88          5.79         1.00 o                         
   6   0   3        135.09        122.10         2.36 o                         
   7   0   3        813.34        785.66         8.62 o                         
   8   0   3        618.87        574.23         7.56 o                         
   9   0   3        128.16        133.74         6.23 o                         
  10   0   3         12.21         10.13         2.06 o                         
  11   0   3          4.41          2.82         2.97 o                         
  12   0   3        175.05        182.44         8.42 o                         
  13   0   3         19.57         19.44         4.42 o                         
  14   0   3         51.82         59.15         7.64 o                         
 -13   1   3        162.78        141.92        13.10 o                         
 -12   1   3        266.22        250.28        10.28 o                         
 -11   1   3        146.14        146.18         8.24 o                         
 -10   1   3         12.37         11.46         3.99 o                         
  -9   1   3          5.38          1.67         2.99 o                         
  -8   1   3         64.55         75.76         4.03 o                         
  -7   1   3        416.50        405.34         7.36 o                         
  -6   1   3        709.04        724.59         8.93 o                         
  -5   1   3        259.72        232.59         3.05 o                         
  -4   1   3        290.27        265.98         2.80 o                         
  -3   1   3        513.40        427.72         3.40 o                         
  -2   1   3       7875.08       8481.50        51.64 o                         
  -1   1   3       4325.63       4733.77        26.19 o                         
   0   1   3       2377.01       2459.28        13.47 o                         
   1   1   3        638.92        581.92         3.65 o                         
   2   1   3       2946.66       2921.74        15.41 o                         
   3   1   3       2188.13       2182.66        12.82 o                         
   4   1   3       1740.68       1695.11        10.14 o                         
   5   1   3        151.44        128.36         1.93 o                         
   6   1   3         64.82         62.41         1.65 o                         
   7   1   3        121.95        104.71         2.94 o                         
   8   1   3        471.16        435.21         6.97 o                         
   9   1   3        854.50        820.05         9.16 o                         
  10   1   3        131.70        131.47         3.85 o                         
  11   1   3         22.29         21.40         2.90 o                         
  12   1   3         63.33         73.63         4.47 o                         
  13   1   3        111.96        109.94         5.71 o                         
  14   1   3         35.71         39.35         6.93 o                         
 -12   2   3        135.31        128.70        17.06 o                         
 -11   2   3        216.18        201.24        13.15 o                         
 -10   2   3        144.48        144.19        10.43 o                         
  -9   2   3        280.79        295.54         7.98 o                         
  -8   2   3        358.17        366.92         6.41 o                         
  -7   2   3        785.02        788.28         9.97 o                         
  -6   2   3       1507.96       1488.65        19.36 o                         
  -5   2   3        284.73        284.09         3.90 o                         
  -4   2   3         60.00         62.46         1.69 o                         
  -3   2   3        161.60        160.10         1.83 o                         
  -2   2   3       7078.51       7667.35        43.61 o                         
  -1   2   3       4864.38       5250.38        27.40 o                         
   0   2   3       2881.50       2952.34        15.67 o                         
   1   2   3        157.22        115.73         1.43 o                         
   2   2   3       1179.02       1156.54         6.74 o                         
   3   2   3        975.29        904.80         5.41 o                         
   4   2   3        805.55        772.88         4.84 o                         
   5   2   3        818.46        797.54         5.75 o                         
   6   2   3         66.08         66.21         2.24 o                         
   7   2   3        120.62        109.89         2.49 o                         
   8   2   3        369.61        349.08         5.55 o                         
   9   2   3       1025.06       1015.24        10.60 o                         
  10   2   3        114.67        108.37         3.30 o                         
  11   2   3          0.91         -2.00         2.00 o                         
  12   2   3          6.60         -1.73         3.07 o                         
  13   2   3         82.34         86.62         6.28 o                         
  14   2   3         42.10         56.27         6.45 o                         
 -12   3   3         84.78         65.84        10.85 o                         
 -11   3   3        223.47        218.44        12.90 o                         
 -10   3   3        488.24        488.69        15.48 o                         
  -9   3   3        211.29        214.54         5.74 o                         
  -8   3   3          3.57          1.81         2.51 o                         
  -7   3   3         11.78          5.82         2.29 o                         
  -6   3   3        751.62        723.25         7.75 o                         
  -5   3   3        733.47        738.35         7.68 o                         
  -4   3   3        314.21        293.91         3.38 o                         
  -3   3   3         73.51         75.22         1.58 o                         
  -2   3   3        404.03        353.82         2.79 o                         
  -1   3   3       1238.70       1165.71         7.15 o                         
   0   3   3       1826.37       1753.45         9.70 o                         
   1   3   3        415.73        358.95         2.68 o                         
   2   3   3        770.23        766.70         5.55 o                         
   3   3   3         44.57         28.88         0.93 o                         
   4   3   3       1413.84       1337.41         9.71 o                         
   5   3   3       1515.67       1526.98         9.37 o                         
   6   3   3        186.95        177.09         2.29 o                         
   7   3   3          2.17          6.50         1.26 o                         
   8   3   3         40.94         40.52         1.95 o                         
   9   3   3        507.19        504.41         6.06 o                         
  10   3   3        235.79        212.96         4.38 o                         
  11   3   3         12.47         12.71         2.36 o                         
  12   3   3         76.99         81.18         4.85 o                         
  13   3   3          2.12          5.13         4.65 o                         
  14   3   3         33.28         36.58         5.08 o                         
 -11   4   3         91.60         75.57        13.93 o                         
 -10   4   3        186.97        139.39         9.02 o                         
  -9   4   3        131.73        130.03         7.35 o                         
  -8   4   3         16.80         14.09         3.08 o                         
  -7   4   3          2.40          3.79         1.90 o                         
  -6   4   3        246.64        255.16         6.33 o                         
  -5   4   3        508.38        520.77         5.55 o                         
  -4   4   3        741.69        737.35         7.50 o                         
  -3   4   3         47.25         46.26         1.34 o                         
  -2   4   3         68.28         66.14         1.50 o                         
  -1   4   3       1410.20       1422.33         8.99 o                         
   0   4   3       2823.42       2873.46        18.30 o                         
   1   4   3        653.04        688.95         4.81 o                         
   2   4   3        362.32        392.43         3.27 o                         
   3   4   3        642.42        767.76         6.50 o                         
   4   4   3         67.99         58.05         1.46 o                         
   5   4   3        109.12         97.73         1.72 o                         
   6   4   3         56.07         55.12         1.59 o                         
   7   4   3         24.89         21.85         1.83 o                         
   8   4   3          1.10          1.57         1.65 o                         
   9   4   3         27.70         27.88         1.98 o                         
  10   4   3        133.08        127.24         3.78 o                         
  11   4   3         44.07         42.63         2.79 o                         
  12   4   3          6.29          6.77         3.52 o                         
  13   4   3         19.37         13.19         4.33 o                         
  14   4   3          0.02          5.84         4.63 o                         
 -11   5   3          4.71          4.78        12.02 o                         
 -10   5   3        174.08        133.68         9.62 o                         
  -9   5   3         63.36         61.73         5.96 o                         
  -8   5   3         20.02         14.24         3.76 o                         
  -7   5   3         30.38         25.71         3.19 o                         
  -6   5   3         45.29         47.64         2.49 o                         
  -5   5   3        407.41        396.82         4.73 o                         
  -4   5   3       1393.10       1365.08         9.49 o                         
  -3   5   3        143.15        142.04         2.67 o                         
  -2   5   3        421.33        406.74         4.11 o                         
  -1   5   3        491.63        456.64         4.32 o                         
   0   5   3        507.54        493.53         4.49 o                         
   1   5   3       3242.60       3325.98        22.01 o                         
   2   5   3        184.96        165.95         2.37 o                         
   3   5   3         25.31         18.78         1.16 o                         
   4   5   3         30.61         36.46         1.35 o                         
   5   5   3        499.99        481.40         4.75 o                         
   6   5   3        460.42        443.62         4.04 o                         
   7   5   3        371.63        364.01         4.17 o                         
   8   5   3        177.69        170.39         4.03 o                         
   9   5   3        296.53        288.13         4.94 o                         
  10   5   3        203.95        209.34         6.15 o                         
  11   5   3        128.51        113.74         3.63 o                         
  12   5   3        122.03        115.99         6.16 o                         
  13   5   3          3.40          0.88         3.37 o                         
  14   5   3         12.25         -1.31         4.37 o                         
 -10   6   3         23.65         15.93        16.65 o                         
  -9   6   3        159.04        134.84         8.04 o                         
  -8   6   3        169.94        128.60         6.49 o                         
  -7   6   3         67.52         64.34         4.01 o                         
  -6   6   3         52.95         53.64         3.74 o                         
  -5   6   3        134.85        132.04         3.77 o                         
  -4   6   3       1279.67       1291.29        10.23 o                         
  -3   6   3          2.90          5.64         1.55 o                         
  -2   6   3         11.64         10.88         1.62 o                         
  -1   6   3         34.87         33.52         1.68 o                         
   0   6   3         25.37         30.05         1.49 o                         
   1   6   3         55.41         48.98         1.88 o                         
   2   6   3         53.48         61.56         2.28 o                         
   3   6   3         40.72         34.50         1.56 o                         
   4   6   3         17.55         21.96         1.46 o                         
   5   6   3        147.07        132.01         2.63 o                         
   6   6   3        142.63        148.15         2.32 o                         
   7   6   3        694.45        683.28         6.39 o                         
   8   6   3        816.28        774.67         8.00 o                         
   9   6   3        340.64        323.69         7.46 o                         
  10   6   3        132.24        137.75         4.34 o                         
  11   6   3          9.77          5.44         2.16 o                         
  12   6   3          4.90          1.47         2.56 o                         
  13   6   3         10.41          9.08         3.61 o                         
  14   6   3         56.43         59.34         6.90 o                         
  -9   7   3         33.85         48.31         8.79 o                         
  -8   7   3         32.73         28.41         4.16 o                         
  -7   7   3         32.82         27.80         3.51 o                         
  -6   7   3         13.06         16.57         3.52 o                         
  -5   7   3         18.69         15.85         2.63 o                         
  -4   7   3        252.92        255.89         4.20 o                         
  -3   7   3         55.83         60.40         2.55 o                         
  -2   7   3        133.56        128.13         2.98 o                         
  -1   7   3        650.01        638.91         7.34 o                         
   0   7   3        852.66        797.55         7.29 o                         
   1   7   3          1.93         -1.41         1.41 o                         
   2   7   3        191.49        178.09         3.94 o                         
   3   7   3         45.66         62.09         2.14 o                         
   4   7   3         40.62         45.07         1.96 o                         
   5   7   3         71.07         72.27         2.74 o                         
   6   7   3         92.11         86.94         2.51 o                         
   7   7   3        462.29        433.39         4.78 o                         
   8   7   3         11.31         16.29         1.75 o                         
   9   7   3        145.35        164.00         4.75 o                         
  10   7   3        127.95        139.83         4.00 o                         
  11   7   3         23.82         27.35         2.89 o                         
  12   7   3          4.39          8.81         3.20 o                         
  13   7   3         15.90         14.25         4.50 o                         
  14   7   3        113.29        115.73         8.87 o                         
  -8   8   3          1.82         -5.33         5.33 o                         
  -7   8   3         53.42         50.30         4.59 o                         
  -6   8   3          1.30          6.18         3.26 o                         
  -5   8   3          2.69         -2.77         2.77 o                         
  -4   8   3         14.69         20.25         3.03 o                         
  -3   8   3        125.46        135.42         3.57 o                         
  -2   8   3         44.69         50.00         2.77 o                         
  -1   8   3         21.38         23.09         1.98 o                         
   0   8   3         13.83         12.90         1.95 o                         
   1   8   3        104.10         76.20         2.80 o                         
   2   8   3         34.17         39.53         2.58 o                         
   3   8   3          4.77         -0.36         1.79 o                         
   4   8   3         38.10         48.38         3.03 o                         
   5   8   3        193.77        203.69         4.05 o                         
   6   8   3         38.37         56.21         2.59 o                         
   7   8   3          4.04          1.53         1.62 o                         
   8   8   3          1.89          2.28         1.50 o                         
   9   8   3        112.00        117.73         4.76 o                         
  10   8   3        346.09        346.76         7.16 o                         
  11   8   3         83.09         78.03         4.41 o                         
  12   8   3          6.31          2.59         2.84 o                         
  13   8   3          2.43         -1.25         3.19 o                         
  14   8   3         22.85         32.84         7.73 o                         
  -8   9   3          0.10          5.42         6.23 o                         
  -7   9   3         21.17          8.53         4.98 o                         
  -6   9   3          1.71         -4.10         4.10 o                         
  -5   9   3        175.88        173.96         7.73 o                         
  -4   9   3        191.76        195.58         5.04 o                         
  -3   9   3          5.70          4.03         2.37 o                         
  -2   9   3         55.37         59.72         3.69 o                         
  -1   9   3          5.51          2.16         2.16 o                         
   0   9   3         81.76         84.19         4.89 o                         
   1   9   3         18.72         20.75         2.43 o                         
   2   9   3         46.77         48.71         2.72 o                         
   3   9   3         12.05         11.07         2.31 o                         
   4   9   3         30.52         21.32         2.41 o                         
   5   9   3        288.69        293.10         5.04 o                         
   6   9   3        943.79        918.78         9.98 o                         
   7   9   3        232.89        216.82         4.65 o                         
   8   9   3          6.41          8.38         2.11 o                         
   9   9   3         15.46          8.31         2.75 o                         
  10   9   3        133.27        135.43         5.13 o                         
  11   9   3        123.85        127.53         5.64 o                         
  12   9   3          0.87         -3.56         3.56 o                         
  13   9   3          8.03          1.73         4.07 o                         
  14   9   3         16.93         14.53         5.19 o                         
  -6  10   3          1.63         12.33         5.33 o                         
  -5  10   3         54.99         48.81         4.92 o                         
  -4  10   3        151.99        143.67         5.39 o                         
  -3  10   3          3.88         -0.88         2.89 o                         
  -2  10   3          0.20          1.87         2.69 o                         
  -1  10   3         50.52         51.32         3.16 o                         
   0  10   3         43.00         57.98         3.28 o                         
   1  10   3        227.19        265.40         5.52 o                         
   2  10   3        367.06        399.43         6.44 o                         
   3  10   3        105.48        108.90         4.62 o                         
   4  10   3         19.91         21.90         2.92 o                         
   5  10   3        122.84        133.13         4.54 o                         
   6  10   3        526.40        547.03         8.49 o                         
   7  10   3        405.54        412.08         6.11 o                         
   8  10   3          1.26         -2.49         2.49 o                         
   9  10   3         32.94         32.78         4.53 o                         
  10  10   3         19.33         19.45         3.43 o                         
  11  10   3        179.19        185.14         7.21 o                         
  12  10   3         89.69         94.99         5.69 o                         
  13  10   3         80.25         72.15         6.67 o                         
  -5  11   3          5.26          4.14         4.75 o                         
  -4  11   3          9.41         16.44         4.70 o                         
  -3  11   3         74.81         75.52         4.48 o                         
  -2  11   3         22.15         19.37         3.54 o                         
  -1  11   3          1.93         -1.72         3.07 o                         
   0  11   3         42.72         52.59         4.52 o                         
   1  11   3        324.86        364.44         8.44 o                         
   2  11   3        206.02        212.39         5.66 o                         
   3  11   3         64.46         64.31         3.69 o                         
   4  11   3         71.98         77.12         3.87 o                         
   5  11   3         15.79         13.29         3.05 o                         
   6  11   3        539.76        582.44         8.83 o                         
   7  11   3         90.66         86.69         4.60 o                         
   8  11   3          6.28          0.49         2.51 o                         
   9  11   3         77.00         82.14         6.73 o                         
  10  11   3         19.35         16.88         3.73 o                         
  11  11   3         93.16         95.27         5.72 o                         
  12  11   3        218.45        197.71         8.40 o                         
  13  11   3         73.71         45.82         9.87 o                         
  -4  12   3         16.89         21.76         5.67 o                         
  -3  12   3         45.90         47.71         5.34 o                         
  -2  12   3         65.31         59.54         4.38 o                         
  -1  12   3          0.76         -3.30         3.33 o                         
   0  12   3          5.08          6.12         3.33 o                         
   1  12   3         90.16         88.77         5.38 o                         
   2  12   3          5.64          8.60         3.32 o                         
   3  12   3        318.60        378.15         7.63 o                         
   4  12   3         41.20         37.92         3.58 o                         
   5  12   3         55.07         73.43         5.99 o                         
   6  12   3         21.63         18.48         4.08 o                         
   7  12   3        270.57        275.60         6.87 o                         
   8  12   3        225.57        226.78         6.34 o                         
   9  12   3        213.62        216.35         7.95 o                         
  10  12   3         34.48         35.19         4.86 o                         
  11  12   3        164.60        169.30        10.83 o                         
  12  12   3        190.75        176.51         7.92 o                         
  -2  13   3        183.30        170.97         7.34 o                         
  -1  13   3         85.18         76.02         5.83 o                         
   0  13   3        152.21        157.37         5.92 o                         
   1  13   3         57.60         58.06         4.25 o                         
   2  13   3         22.58         24.24         3.70 o                         
   3  13   3        180.47        194.61         6.18 o                         
   4  13   3         83.87         80.71         5.16 o                         
   5  13   3         38.73         46.08         4.54 o                         
   6  13   3         59.06         65.83         5.00 o                         
   7  13   3        261.33        273.42         8.82 o                         
   8  13   3        315.25        322.38         9.03 o                         
   9  13   3        207.60        228.32         8.84 o                         
  10  13   3         10.58          3.54         5.39 o                         
  11  13   3        132.66        117.19         7.95 o                         
   0  14   3        172.55        184.37         6.98 o                         
   1  14   3         21.50         26.39         4.57 o                         
   2  14   3          7.47         -0.12         6.01 o                         
   3  14   3         41.00         44.31         5.27 o                         
   4  14   3         72.40         69.87         7.05 o                         
   5  14   3         39.90         42.59         5.08 o                         
   6  14   3         10.72         21.80         6.31 o                         
   7  14   3          8.78          7.01         4.51 o                         
   8  14   3         67.97         58.72         5.50 o                         
   9  14   3        174.94        159.65         7.72 o                         
  -7 -14   4          1.42          3.97         4.48 o                         
  -6 -14   4         99.16         85.65         4.93 o                         
  -5 -14   4          4.25          4.28         3.72 o                         
  -4 -14   4          2.04         -1.40         4.66 o                         
  -3 -14   4          0.54         -3.73         4.12 o                         
  -2 -14   4          8.72         10.27         4.06 o                         
  -1 -14   4         30.71         29.15         4.66 o                         
   0 -14   4         41.77         45.68         5.16 o                         
  -9 -13   4         28.68         22.31         4.45 o                         
  -8 -13   4         12.67          9.71         4.30 o                         
  -7 -13   4         29.39         31.28         4.00 o                         
  -6 -13   4         64.04         68.26         4.20 o                         
  -5 -13   4         89.68         90.55         4.17 o                         
  -4 -13   4          5.67          2.98         3.11 o                         
  -3 -13   4         17.36         14.94         3.22 o                         
  -2 -13   4          1.00         -3.09         3.09 o                         
  -1 -13   4         46.84         46.85         3.97 o                         
   0 -13   4         17.59         18.49         3.88 o                         
   1 -13   4         19.10         16.24         4.97 o                         
   2 -13   4          9.86         11.85         4.10 o                         
   3 -13   4          1.58          5.56         4.58 o                         
 -10 -12   4          2.91         -3.44         3.44 o                         
  -9 -12   4        106.26        106.47         6.20 o                         
  -8 -12   4          5.84          1.56         3.21 o                         
  -7 -12   4          2.72          1.40         2.80 o                         
  -6 -12   4         58.06         62.76         4.08 o                         
  -5 -12   4        206.65        202.84         5.33 o                         
  -4 -12   4         55.11         51.14         3.04 o                         
  -3 -12   4          0.63         -1.56         2.27 o                         
  -2 -12   4         31.63         26.87         3.07 o                         
  -1 -12   4         99.64         95.01         3.95 o                         
   0 -12   4        131.87        137.74         6.82 o                         
   1 -12   4         84.61         92.27         5.07 o                         
   2 -12   4         66.39         64.95         4.74 o                         
   3 -12   4          5.06          4.56         3.98 o                         
   4 -12   4         21.04         21.94         5.82 o                         
   5 -12   4         69.03         62.16         7.58 o                         
 -11 -11   4         98.19         95.60         5.54 o                         
 -10 -11   4        355.98        379.75         8.15 o                         
  -9 -11   4        176.29        198.78         6.27 o                         
  -8 -11   4         48.71         41.56         3.77 o                         
  -7 -11   4          0.88         -1.90         2.37 o                         
  -6 -11   4         68.22         69.71         3.47 o                         
  -5 -11   4        404.89        418.16         6.89 o                         
  -4 -11   4        158.21        151.90         4.18 o                         
  -3 -11   4         27.18         26.50         2.51 o                         
  -2 -11   4          3.12          1.37         2.34 o                         
  -1 -11   4         28.12         32.02         3.05 o                         
   0 -11   4        178.48        171.96         4.50 o                         
   1 -11   4        239.27        252.56         6.02 o                         
   2 -11   4        119.44        127.89         5.08 o                         
   3 -11   4         25.21         21.79         3.42 o                         
   4 -11   4         82.29         93.27         5.05 o                         
   5 -11   4        120.66        125.88         6.79 o                         
   6 -11   4        156.84        160.94         7.95 o                         
 -12 -10   4         15.90          7.77         4.31 o                         
 -11 -10   4         37.91         31.63         4.16 o                         
 -10 -10   4          7.53          6.07         3.08 o                         
  -9 -10   4         36.09         34.05         3.90 o                         
  -8 -10   4        221.79        208.59         5.86 o                         
  -7 -10   4         72.23         74.54         3.42 o                         
  -6 -10   4         20.17         20.93         2.77 o                         
  -5 -10   4         90.65         91.38         3.26 o                         
  -4 -10   4        191.92        189.40         4.12 o                         
  -3 -10   4        197.40        196.72         4.80 o                         
  -2 -10   4        129.98        128.45         3.51 o                         
  -1 -10   4         37.61         39.11         2.40 o                         
   0 -10   4        444.95        447.63         5.75 o                         
   1 -10   4        336.65        351.04         5.16 o                         
   2 -10   4        134.04        143.63         3.80 o                         
   3 -10   4         53.28         54.36         3.73 o                         
   4 -10   4          9.45          8.54         2.96 o                         
   5 -10   4         52.39         60.73         5.85 o                         
   6 -10   4        181.48        173.78         8.06 o                         
   7 -10   4         63.15         52.53         6.71 o                         
 -12  -9   4         90.50         82.99         6.30 o                         
 -11  -9   4         55.38         56.55         3.97 o                         
 -10  -9   4          3.61          3.88         2.91 o                         
  -9  -9   4         16.71         14.02         3.45 o                         
  -8  -9   4        484.60        483.85         7.96 o                         
  -7  -9   4         19.15         20.46         2.31 o                         
  -6  -9   4        137.55        143.26         3.60 o                         
  -5  -9   4         79.78         80.04         3.27 o                         
  -4  -9   4        874.76        868.32         8.29 o                         
  -3  -9   4        982.06        975.69         8.95 o                         
  -2  -9   4        617.51        626.92         6.67 o                         
  -1  -9   4        145.30        169.04         3.75 o                         
   0  -9   4        313.48        310.19         4.64 o                         
   1  -9   4         63.14         68.45         2.78 o                         
   2  -9   4         11.66         10.44         2.19 o                         
   3  -9   4        186.05        186.99         4.64 o                         
   4  -9   4          3.22          3.34         2.54 o                         
   5  -9   4         76.57         86.62         3.54 o                         
   6  -9   4        131.01        139.52         6.62 o                         
   7  -9   4        167.35        190.08         9.64 o                         
   8  -9   4         75.53         72.17         6.28 o                         
 -13  -8   4        185.78        186.72         7.22 o                         
 -12  -8   4        147.51        131.84         6.35 o                         
 -11  -8   4        242.40        241.25        14.39 o                         
 -10  -8   4         75.89         82.16         4.50 o                         
  -9  -8   4         29.59         32.70         2.96 o                         
  -8  -8   4        465.66        479.83         7.43 o                         
  -7  -8   4        689.74        669.89         7.40 o                         
  -6  -8   4        229.08        221.10         4.07 o                         
  -5  -8   4         76.99         85.29         2.97 o                         
  -4  -8   4        404.09        412.01         5.05 o                         
  -3  -8   4       1423.18       1386.62        11.41 o                         
  -2  -8   4       2517.69       2520.93        18.79 o                         
  -1  -8   4        658.36        651.42         6.58 o                         
   0  -8   4        999.68        971.49         8.81 o                         
   1  -8   4          6.60          8.93         1.80 o                         
   2  -8   4        477.35        484.51         5.98 o                         
   3  -8   4        478.18        479.79         5.39 o                         
   4  -8   4        213.70        231.72         4.16 o                         
   5  -8   4         21.49         18.66         2.37 o                         
   6  -8   4         55.44         56.46         3.30 o                         
   7  -8   4        177.43        193.97         8.14 o                         
   8  -8   4        212.33        225.88         6.86 o                         
   9  -8   4         97.22         86.70         7.23 o                         
 -13  -7   4         43.13         37.37         5.79 o                         
 -12  -7   4        465.99        476.84        12.49 o                         
 -11  -7   4        329.57        313.32        10.51 o                         
 -10  -7   4        183.81        214.61         6.16 o                         
  -9  -7   4         95.49        109.73         4.08 o                         
  -8  -7   4        663.23        646.42         8.57 o                         
  -7  -7   4        761.16        724.48         8.20 o                         
  -6  -7   4       1070.62       1028.03         7.87 o                         
  -5  -7   4        415.66        399.40         4.45 o                         
  -4  -7   4         59.34         89.02         2.28 o                         
  -3  -7   4        790.97        759.57         6.73 o                         
  -2  -7   4        358.39        354.92         4.43 o                         
  -1  -7   4        535.51        507.29         5.86 o                         
   0  -7   4         87.81         84.59         2.53 o                         
   1  -7   4         47.95         44.41         2.04 o                         
   2  -7   4        393.54        378.51         4.44 o                         
   3  -7   4        947.08        938.96         8.34 o                         
   4  -7   4        321.72        318.93         6.22 o                         
   5  -7   4         97.06        102.03         2.98 o                         
   6  -7   4          6.86         10.79         2.33 o                         
   7  -7   4         10.14         16.80         3.00 o                         
   8  -7   4        180.26        196.53         5.45 o                         
   9  -7   4         36.60         32.39         4.27 o                         
  10  -7   4         19.47         22.08         5.48 o                         
 -13  -6   4          2.39          3.91         5.55 o                         
 -12  -6   4        176.10        201.68         8.88 o                         
 -11  -6   4        145.85        151.09         5.88 o                         
 -10  -6   4        262.62        280.28         8.66 o                         
  -9  -6   4         27.61         26.52         2.25 o                         
  -8  -6   4        328.49        314.28         5.06 o                         
  -7  -6   4       1022.82        977.36         8.79 o                         
  -6  -6   4       2270.91       2174.28        14.73 o                         
  -5  -6   4        217.37        241.32         3.92 o                         
  -4  -6   4        129.99        122.91         2.49 o                         
  -3  -6   4         15.75         16.75         1.23 o                         
  -2  -6   4        583.77        575.66         5.27 o                         
  -1  -6   4       1718.55       1712.88        12.99 o                         
   0  -6   4        868.11        826.79         6.92 o                         
   1  -6   4        390.19        360.00         3.78 o                         
   2  -6   4        304.03        283.24         3.48 o                         
   3  -6   4        966.01        941.08         8.48 o                         
   4  -6   4       1206.44       1204.00        11.96 o                         
   5  -6   4       1017.84       1013.93         8.68 o                         
   6  -6   4         30.00         26.43         2.45 o                         
   7  -6   4         10.45         14.64         2.60 o                         
   8  -6   4        104.13        111.92         4.26 o                         
   9  -6   4        130.20        137.27         4.71 o                         
  10  -6   4         11.86         14.52         4.26 o                         
  11  -6   4          0.47          8.18         5.65 o                         
 -13  -5   4         58.01         42.94         6.01 o                         
 -12  -5   4         37.56         42.43         5.41 o                         
 -11  -5   4        252.07        240.37        13.02 o                         
 -10  -5   4        653.16        640.84         8.31 o                         
  -9  -5   4        243.72        256.87         5.07 o                         
  -8  -5   4        241.37        231.95         4.16 o                         
  -7  -5   4        548.56        522.23         5.94 o                         
  -6  -5   4       2115.32       2044.78        17.09 o                         
  -5  -5   4        880.23        900.80         6.59 o                         
  -4  -5   4        730.12        727.39         5.40 o                         
  -3  -5   4        549.08        479.08         4.26 o                         
  -2  -5   4       1510.28       1477.48        10.29 o                         
  -1  -5   4       1287.84       1262.00         9.37 o                         
   0  -5   4       1270.05       1288.40         9.54 o                         
   1  -5   4       1306.33       1332.12         9.12 o                         
   2  -5   4        250.82        240.16         2.69 o                         
   3  -5   4        701.18        677.16         5.74 o                         
   4  -5   4        768.20        735.07         7.53 o                         
   5  -5   4        827.15        811.05         6.73 o                         
   6  -5   4          7.79          6.30         1.61 o                         
   7  -5   4         13.97         13.92         2.24 o                         
   8  -5   4         10.90          7.97         2.45 o                         
   9  -5   4        170.64        165.46         4.99 o                         
  10  -5   4         89.84         81.74         5.03 o                         
  11  -5   4         40.66         40.21         6.17 o                         
  12  -5   4         29.76         28.83         7.33 o                         
 -13  -4   4          4.32          2.91         4.69 o                         
 -12  -4   4          5.16          2.56         3.90 o                         
 -11  -4   4        211.39        207.35         9.96 o                         
 -10  -4   4       1014.26       1030.11        11.25 o                         
  -9  -4   4        358.88        365.82         6.12 o                         
  -8  -4   4         24.45         34.23         2.56 o                         
  -7  -4   4         54.49         67.57         2.28 o                         
  -6  -4   4        360.41        369.59         7.24 o                         
  -5  -4   4       1712.97       1770.49        12.01 o                         
  -4  -4   4        734.48        741.40         7.00 o                         
  -3  -4   4        374.11        344.19         2.99 o                         
  -2  -4   4        207.46        206.40         2.20 o                         
  -1  -4   4       1080.62       1020.55         7.11 o                         
   0  -4   4       2672.69       2767.80        17.21 o                         
   1  -4   4       2983.82       3029.62        18.80 o                         
   2  -4   4        143.63        123.98         2.10 o                         
   3  -4   4         52.28         45.05         1.39 o                         
   4  -4   4        232.59        228.73         4.13 o                         
   5  -4   4        574.54        543.79         4.61 o                         
   6  -4   4        147.85        141.98         2.90 o                         
   7  -4   4          1.11         -0.67         1.68 o                         
   8  -4   4          5.31         12.78         2.75 o                         
   9  -4   4         63.30         64.99         3.32 o                         
  10  -4   4         40.87         35.26         3.45 o                         
  11  -4   4         46.15         40.27         4.88 o                         
  12  -4   4          5.93          7.25         6.66 o                         
 -13  -3   4         52.76         62.86         7.24 o                         
 -12  -3   4          1.56         -3.84         3.84 o                         
 -11  -3   4        160.20        191.73         7.57 o                         
 -10  -3   4        340.89        333.74        11.40 o                         
  -9  -3   4        475.31        475.79         6.81 o                         
  -8  -3   4        249.23        256.22         4.53 o                         
  -7  -3   4         38.89         48.99         2.83 o                         
  -6  -3   4        184.48        177.87         3.83 o                         
  -5  -3   4       2629.88       2680.08        19.97 o                         
  -4  -3   4       2499.45       2574.82        17.38 o                         
  -3  -3   4        258.36        251.58         2.57 o                         
  -2  -3   4        116.40         94.40         1.93 o                         
  -1  -3   4        153.93        227.23         2.12 o                         
   0  -3   4       1332.62       1318.30         8.14 o                         
   1  -3   4       1504.24       1548.16         8.85 o                         
   2  -3   4        450.23        407.69         3.38 o                         
   3  -3   4         94.08         96.40         1.76 o                         
   4  -3   4          7.54         12.74         1.02 o                         
   5  -3   4        162.24        146.07         2.16 o                         
   6  -3   4        655.34        653.57         6.58 o                         
   7  -3   4        241.35        227.65         5.50 o                         
   8  -3   4         11.13         11.48         1.99 o                         
   9  -3   4         18.99         14.20         2.42 o                         
  10  -3   4          0.37         -0.72         2.38 o                         
  11  -3   4         76.37         76.54         4.40 o                         
  12  -3   4          5.21          0.37         5.89 o                         
  13  -3   4          1.61         -2.03         7.11 o                         
 -13  -2   4         88.12         79.79         7.62 o                         
 -12  -2   4         22.65         25.87         5.58 o                         
 -11  -2   4         14.52         12.60         8.60 o                         
 -10  -2   4        238.65        254.67        10.51 o                         
  -9  -2   4        718.59        696.25        11.83 o                         
  -8  -2   4        570.06        545.12         7.21 o                         
  -7  -2   4         14.53         17.72         1.97 o                         
  -6  -2   4         99.94        103.21         2.53 o                         
  -5  -2   4       2976.47       3089.99        27.40 o                         
  -4  -2   4        813.02        848.34         6.43 o                         
  -3  -2   4       2420.76       2556.59        16.41 o                         
  -2  -2   4          1.84          6.48         0.80 o                         
  -1  -2   4        858.51        870.10         5.11 o                         
   0  -2   4        351.89        351.58         2.56 o                         
   1  -2   4       2281.70       2347.88        12.47 o                         
   2  -2   4        371.26        361.23         2.84 o                         
   3  -2   4          8.55          7.87         0.80 o                         
   4  -2   4        163.91        179.76         2.12 o                         
   5  -2   4        164.88        159.51         2.24 o                         
   6  -2   4       3970.28       4216.85        29.26 o                         
   7  -2   4        522.85        514.15         5.28 o                         
   8  -2   4        105.47        117.98         3.37 o                         
   9  -2   4         78.34         74.45         2.96 o                         
  10  -2   4          1.05         -0.17         2.13 o                         
  11  -2   4         24.37         27.78         5.00 o                         
  12  -2   4         20.67         21.95         4.97 o                         
  13  -2   4         11.65         11.90         9.05 o                         
 -13  -1   4        240.36        239.67        11.95 o                         
 -12  -1   4        103.06        101.67         7.36 o                         
 -11  -1   4         54.72         53.66         6.78 o                         
 -10  -1   4         26.33         24.64         4.90 o                         
  -9  -1   4        118.65        130.84         7.56 o                         
  -8  -1   4        408.48        426.03         6.15 o                         
  -7  -1   4         17.25         17.75         1.85 o                         
  -6  -1   4          1.16          2.51         1.35 o                         
  -5  -1   4        568.93        523.95         5.37 o                         
  -4  -1   4       1328.03       1404.35         9.89 o                         
  -3  -1   4       3022.94       3309.45        22.74 o                         
  -2  -1   4       2068.98       2274.23        13.20 o                         
  -1  -1   4        188.83        183.15         1.81 o                         
   0  -1   4          4.01          2.24         0.68 o                         
   1  -1   4        542.59        547.14         3.78 o                         
   2  -1   4        161.68        143.55         1.47 o                         
   3  -1   4        662.66        676.85         4.19 o                         
   4  -1   4       1779.04       1960.87        11.54 o                         
   5  -1   4        163.45        179.27         2.20 o                         
   6  -1   4         36.68         42.46         1.63 o                         
   7  -1   4         57.92         45.80         1.95 o                         
   8  -1   4          5.50          4.24         1.67 o                         
   9  -1   4         18.60         16.27         2.11 o                         
  10  -1   4         29.27         25.55         2.97 o                         
  11  -1   4          0.78          0.08         2.71 o                         
  12  -1   4         18.93         20.91         4.18 o                         
  13  -1   4          9.21         11.45         5.19 o                         
 -13   0   4        107.60         91.01         9.45 o                         
 -12   0   4         23.83         39.13         6.40 o                         
 -11   0   4         84.32         91.82         8.60 o                         
 -10   0   4          0.53         -3.11         3.11 o                         
  -9   0   4         43.66         53.17         4.31 o                         
  -8   0   4        154.57        164.01         4.18 o                         
  -7   0   4          7.99         12.34         1.95 o                         
  -6   0   4         31.12         26.87         1.61 o                         
  -5   0   4         45.47         47.28         1.67 o                         
  -4   0   4         63.49         79.33         1.67 o                         
  -3   0   4       1060.50       1092.95         7.05 o                         
  -2   0   4        648.51        626.11         4.40 o                         
  -1   0   4         97.70        122.26         1.50 o                         
   0   0   4         18.17         21.23         0.89 o                         
   1   0   4         90.87         92.33         1.30 o                         
   2   0   4        622.64        595.87         3.92 o                         
   3   0   4        287.57        246.31         2.19 o                         
   4   0   4        581.72        704.33         5.02 o                         
   5   0   4        385.31        403.38         3.75 o                         
   6   0   4          0.58          1.28         1.06 o                         
   7   0   4        119.90        123.06         2.98 o                         
   8   0   4        211.96        217.87         4.05 o                         
   9   0   4         49.28         54.84         2.67 o                         
  10   0   4        139.46        138.76         4.19 o                         
  11   0   4          0.24          0.21         2.33 o                         
  12   0   4         46.06         41.31         8.40 o                         
  13   0   4         31.15         41.74         5.57 o                         
  14   0   4          0.40         14.99         6.55 o                         
 -12   1   4         12.29         19.48         5.51 o                         
 -11   1   4        153.60        157.55        12.64 o                         
 -10   1   4         22.69          6.91         3.87 o                         
  -9   1   4          0.25          0.63         2.24 o                         
  -8   1   4         27.67         24.99         2.50 o                         
  -7   1   4       1385.01       1376.78        15.40 o                         
  -6   1   4        466.03        461.47         6.38 o                         
  -5   1   4        167.20        164.68         3.09 o                         
  -4   1   4         13.16         14.75         1.24 o                         
  -3   1   4         35.69         41.99         1.44 o                         
  -2   1   4         17.16         23.97         0.92 o                         
  -1   1   4         69.10         87.60         1.51 o                         
   0   1   4        436.96        496.40         3.67 o                         
   1   1   4        330.37        323.05         2.78 o                         
   2   1   4        234.75        226.54         1.89 o                         
   3   1   4        227.26        222.62         2.01 o                         
   4   1   4        703.91        732.28         5.49 o                         
   5   1   4        163.32        149.08         2.01 o                         
   6   1   4        232.57        195.65         2.53 o                         
   7   1   4         26.28         31.56         1.82 o                         
   8   1   4         87.39         92.70         3.39 o                         
   9   1   4         19.41         28.61         2.08 o                         
  10   1   4        123.94        131.81         4.86 o                         
  11   1   4         36.96         42.63         3.75 o                         
  12   1   4         13.98          6.86         3.50 o                         
  13   1   4          0.33         -2.41         4.77 o                         
  14   1   4          0.22         -4.76         4.76 o                         
 -12   2   4          9.23         14.82         8.34 o                         
 -11   2   4         49.83         41.33         6.59 o                         
 -10   2   4         23.09         11.87         5.32 o                         
  -9   2   4          0.36         -2.43         2.43 o                         
  -8   2   4        170.83        169.15         9.79 o                         
  -7   2   4        627.18        613.85         8.75 o                         
  -6   2   4        168.77        178.92         4.94 o                         
  -5   2   4         88.65         80.90         2.52 o                         
  -4   2   4        304.13        312.10         3.82 o                         
  -3   2   4        199.06        185.42         2.29 o                         
  -2   2   4         15.98         35.44         1.31 o                         
  -1   2   4         14.66         27.98         1.24 o                         
   0   2   4        195.38        208.76         1.89 o                         
   1   2   4       1967.23       2108.25        12.28 o                         
   2   2   4        863.83        939.54         6.81 o                         
   3   2   4        128.00        128.09         1.55 o                         
   4   2   4       1079.07       1121.30         7.66 o                         
   5   2   4         73.38         65.55         1.39 o                         
   6   2   4        293.10        281.89         3.79 o                         
   7   2   4        256.09        252.72         4.08 o                         
   8   2   4          1.72          4.14         2.00 o                         
   9   2   4         75.13         82.67         3.08 o                         
  10   2   4         61.27         68.82         4.07 o                         
  11   2   4        133.41        152.18         5.32 o                         
  12   2   4         61.47         66.37         5.03 o                         
  13   2   4         21.10         23.56         4.18 o                         
  14   2   4          0.21         -4.09         4.09 o                         
 -11   3   4         18.78          2.95         8.48 o                         
 -10   3   4         17.46          8.67         4.17 o                         
  -9   3   4         23.40         18.07         3.32 o                         
  -8   3   4        120.85        122.08         5.70 o                         
  -7   3   4          2.84          1.43         1.83 o                         
  -6   3   4          9.79          0.61         1.70 o                         
  -5   3   4          7.90         13.17         1.79 o                         
  -4   3   4        251.42        235.74         2.98 o                         
  -3   3   4        886.96        871.42         7.09 o                         
  -2   3   4        189.65        196.67         2.47 o                         
  -1   3   4          0.26          1.18         0.71 o                         
   0   3   4        118.58        137.71         1.64 o                         
   1   3   4         70.95         57.40         1.62 o                         
   2   3   4        131.12        124.52         1.65 o                         
   3   3   4        147.75        114.25         1.67 o                         
   4   3   4        445.82        492.42         4.00 o                         
   5   3   4        620.04        628.21         5.25 o                         
   6   3   4        875.29        866.12         6.62 o                         
   7   3   4       2117.26       2139.11        18.13 o                         
   8   3   4        538.48        508.07         6.85 o                         
   9   3   4         41.01         37.86         2.25 o                         
  10   3   4          0.85          3.07         1.90 o                         
  11   3   4        102.48        107.57         4.09 o                         
  12   3   4        204.80        227.48         6.84 o                         
  13   3   4         81.11         79.24         5.74 o                         
  14   3   4          0.60          1.79         4.78 o                         
 -11   4   4          0.07         -7.58         7.58 o                         
 -10   4   4         80.56         65.26         7.33 o                         
  -9   4   4          6.82          5.99         4.50 o                         
  -8   4   4          8.13          9.78         4.39 o                         
  -7   4   4        143.42        148.48         4.41 o                         
  -6   4   4          9.07          8.49         1.99 o                         
  -5   4   4         18.57         12.97         1.74 o                         
  -4   4   4         86.46         77.42         1.95 o                         
  -3   4   4        614.53        596.45         5.45 o                         
  -2   4   4          8.94          8.60         0.92 o                         
  -1   4   4         26.60         28.22         1.25 o                         
   0   4   4         29.20         23.60         1.14 o                         
   1   4   4          2.41          2.98         0.86 o                         
   2   4   4       1190.40       1224.36         9.73 o                         
   3   4   4        106.47         96.45         2.02 o                         
   4   4   4        205.38        172.97         2.55 o                         
   5   4   4         51.41         55.92         1.68 o                         
   6   4   4        313.29        294.49         3.24 o                         
   7   4   4        814.82        780.47         7.05 o                         
   8   4   4        487.66        454.70         5.71 o                         
   9   4   4          9.67         13.64         1.83 o                         
  10   4   4         11.16          9.73         1.86 o                         
  11   4   4        156.46        157.92         7.80 o                         
  12   4   4         22.89         25.02         4.60 o                         
  13   4   4         87.22         84.05         5.59 o                         
  14   4   4         21.58         11.01         4.97 o                         
 -10   5   4          0.30          3.59         7.33 o                         
  -9   5   4          1.09         -4.96         4.96 o                         
  -8   5   4         19.44         24.93         4.05 o                         
  -7   5   4        139.50        128.51         5.70 o                         
  -6   5   4         33.41         42.88         4.03 o                         
  -5   5   4         15.00         13.34         2.39 o                         
  -4   5   4         19.22         18.39         1.47 o                         
  -3   5   4        137.05        135.96         2.67 o                         
  -2   5   4          2.11          0.48         1.19 o                         
  -1   5   4       1257.78       1243.28         9.86 o                         
   0   5   4         60.14         58.86         1.93 o                         
   1   5   4        138.85        142.58         2.45 o                         
   2   5   4        636.24        589.73         5.41 o                         
   3   5   4       2470.49       2459.72        18.59 o                         
   4   5   4       1206.93       1158.84         9.59 o                         
   5   5   4        260.28        234.38         3.00 o                         
   6   5   4         17.92         16.20         1.21 o                         
   7   5   4        321.43        315.58         3.77 o                         
   8   5   4        654.41        629.64         7.05 o                         
   9   5   4         14.60         15.08         2.16 o                         
  10   5   4        368.90        377.33         6.47 o                         
  11   5   4         53.31         54.14         2.87 o                         
  12   5   4        260.12        258.79        12.60 o                         
  13   5   4        295.17        279.21        10.78 o                         
  14   5   4        223.40        211.41        11.51 o                         
 -10   6   4         16.05         11.01         7.57 o                         
  -9   6   4          0.21         -5.53         5.53 o                         
  -8   6   4          5.39          5.67         4.33 o                         
  -7   6   4        134.81        136.08         6.34 o                         
  -6   6   4        365.49        383.18         7.65 o                         
  -5   6   4        117.07        111.89         4.83 o                         
  -4   6   4         28.06         26.29         1.73 o                         
  -3   6   4          1.93          2.00         1.60 o                         
  -2   6   4          2.27          4.74         1.42 o                         
  -1   6   4       1658.37       1666.80        13.54 o                         
   0   6   4       1083.01       1098.97         9.53 o                         
   1   6   4       1496.39       1445.42        12.52 o                         
   2   6   4       1309.62       1240.39        10.40 o                         
   3   6   4       2206.32       2323.86        20.05 o                         
   4   6   4       1282.09       1275.49        11.23 o                         
   5   6   4        634.30        586.71         5.94 o                         
   6   6   4         33.88         34.73         1.80 o                         
   7   6   4        210.79        196.07         2.93 o                         
   8   6   4        120.28        129.59         3.04 o                         
   9   6   4         32.99         32.32         2.23 o                         
  10   6   4        305.86        296.11         5.68 o                         
  11   6   4         30.07         26.67         2.58 o                         
  12   6   4         96.78        100.08         3.69 o                         
  13   6   4        180.02        176.05         8.10 o                         
  14   6   4        192.91        162.00        10.98 o                         
  -9   7   4         30.92         40.38        10.57 o                         
  -8   7   4          2.73          5.01         4.89 o                         
  -7   7   4        133.68        126.42         6.48 o                         
  -6   7   4        435.74        489.51        10.37 o                         
  -5   7   4        243.62        250.84         7.04 o                         
  -4   7   4         78.81         82.11         3.26 o                         
  -3   7   4         28.13         20.65         2.19 o                         
  -2   7   4        174.57        182.48         3.66 o                         
  -1   7   4        675.40        674.19         7.29 o                         
   0   7   4        864.49        893.49         7.97 o                         
   1   7   4         28.05         31.61         2.43 o                         
   2   7   4          3.03          0.98         1.37 o                         
   3   7   4         25.58         41.66         2.06 o                         
   4   7   4       1140.15       1117.50        12.23 o                         
   5   7   4       1442.61       1394.90        13.16 o                         
   6   7   4        225.15        225.92         4.09 o                         
   7   7   4         80.12         83.77         2.48 o                         
   8   7   4         13.83         15.27         1.90 o                         
   9   7   4        277.45        293.27         5.11 o                         
  10   7   4        469.34        476.74         7.81 o                         
  11   7   4        145.42        142.14         5.88 o                         
  12   7   4         75.62         78.19         4.22 o                         
  13   7   4         65.32         66.99         5.70 o                         
  14   7   4         86.96         92.40        11.33 o                         
  -8   8   4         11.73          8.82         5.55 o                         
  -7   8   4         15.57         13.78         4.41 o                         
  -6   8   4         87.94         79.21         4.74 o                         
  -5   8   4        311.12        325.16        10.05 o                         
  -4   8   4        120.21        118.39         4.34 o                         
  -3   8   4        229.51        246.03         4.84 o                         
  -2   8   4         78.85         87.13         3.28 o                         
  -1   8   4        339.37        349.88         5.40 o                         
   0   8   4        528.39        542.14         6.72 o                         
   1   8   4        686.59        666.41         8.02 o                         
   2   8   4        171.83        176.14         4.23 o                         
   3   8   4         19.84         36.67         2.31 o                         
   4   8   4        672.74        652.22         8.41 o                         
   5   8   4        823.13        791.73         9.46 o                         
   6   8   4        697.76        650.28         7.32 o                         
   7   8   4        110.83        111.34         3.24 o                         
   8   8   4        458.15        426.46         5.45 o                         
   9   8   4        392.37        392.28         8.16 o                         
  10   8   4        576.15        574.23         8.28 o                         
  11   8   4        159.04        170.53         5.80 o                         
  12   8   4         68.06         70.49         4.38 o                         
  13   8   4          1.08          4.78         3.91 o                         
  14   8   4          4.50          9.00         5.40 o                         
  -7   9   4          1.41         -0.94         6.39 o                         
  -6   9   4         35.83         27.86         4.74 o                         
  -5   9   4        186.43        195.66         7.09 o                         
  -4   9   4        356.12        389.69         6.67 o                         
  -3   9   4        332.70        370.48         8.20 o                         
  -2   9   4        168.83        184.12         5.00 o                         
  -1   9   4         40.76         46.69         3.10 o                         
   0   9   4        805.24        830.50         9.22 o                         
   1   9   4        646.25        631.98         7.64 o                         
   2   9   4        328.55        350.43         5.90 o                         
   3   9   4          3.25         10.18         2.57 o                         
   4   9   4        304.44        326.09         6.00 o                         
   5   9   4        706.67        698.50         9.13 o                         
   6   9   4        690.88        691.91         9.00 o                         
   7   9   4        203.31        202.50         4.33 o                         
   8   9   4        171.27        180.01         4.07 o                         
   9   9   4        151.47        166.83         4.56 o                         
  10   9   4        156.02        141.14         5.09 o                         
  11   9   4        323.65        343.06        10.65 o                         
  12   9   4         92.60         85.88         4.75 o                         
  13   9   4         12.18          7.92         4.71 o                         
  14   9   4          8.91          8.83         5.17 o                         
  -6  10   4          3.71          2.84         4.72 o                         
  -5  10   4         31.35         31.30         5.02 o                         
  -4  10   4         99.92         90.94         4.98 o                         
  -3  10   4        350.40        392.77         7.40 o                         
  -2  10   4         44.62         52.52         4.08 o                         
  -1  10   4         48.32         60.70         3.53 o                         
   0  10   4        220.29        256.46         5.51 o                         
   1  10   4        570.02        624.09         8.01 o                         
   2  10   4        565.79        621.13         9.02 o                         
   3  10   4        174.97        193.18         5.20 o                         
   4  10   4         41.45         53.48         3.60 o                         
   5  10   4        103.15        110.33         4.38 o                         
   6  10   4        574.40        591.40         8.65 o                         
   7  10   4        254.58        265.12         5.61 o                         
   8  10   4        515.14        534.18         8.08 o                         
   9  10   4          1.86         -3.15         3.15 o                         
  10  10   4         33.16         37.06         4.40 o                         
  11  10   4         21.19         21.64         4.33 o                         
  12  10   4         52.20         59.61         4.60 o                         
  13  10   4          6.41          1.05         5.43 o                         
  -5  11   4          9.69         -0.22         4.87 o                         
  -4  11   4        207.91        204.09         8.74 o                         
  -3  11   4        380.21        417.69         9.83 o                         
  -2  11   4        222.98        237.50         6.37 o                         
  -1  11   4         20.95         20.70         3.65 o                         
   0  11   4         17.82         23.16         3.53 o                         
   1  11   4         21.87         16.08         3.48 o                         
   2  11   4        320.88        348.76         6.89 o                         
   3  11   4        177.20        182.93         5.37 o                         
   4  11   4          6.97          3.85         3.07 o                         
   5  11   4         75.40         86.21         4.36 o                         
   6  11   4        176.83        185.71         6.32 o                         
   7  11   4        408.15        441.19         8.19 o                         
   8  11   4        178.28        181.92         7.57 o                         
   9  11   4         30.04         33.81         4.49 o                         
  10  11   4         41.17         43.76         4.87 o                         
  11  11   4        148.19        155.42         8.12 o                         
  12  11   4        115.56        114.34         6.19 o                         
  -3  12   4        131.90        130.14         6.88 o                         
  -2  12   4        250.80        293.89        13.99 o                         
  -1  12   4         59.03         63.99         4.73 o                         
   0  12   4         19.92         24.84         4.16 o                         
   1  12   4          8.92         14.12         3.47 o                         
   2  12   4        667.05        777.12        10.69 o                         
   3  12   4        465.74        515.86         9.40 o                         
   4  12   4         39.15         44.81         4.18 o                         
   5  12   4         16.51          7.84         3.48 o                         
   6  12   4         17.99         13.58         3.93 o                         
   7  12   4        271.84        282.00         8.10 o                         
   8  12   4        347.75        378.12         7.74 o                         
   9  12   4        223.86        211.75         7.89 o                         
  10  12   4         39.16         34.01         5.08 o                         
  11  12   4         15.63         21.16         6.26 o                         
  12  12   4          6.92         -1.76         5.96 o                         
  -2  13   4         49.57         47.41         5.30 o                         
  -1  13   4         32.39         27.49         4.49 o                         
   0  13   4          1.57          2.08         4.09 o                         
   1  13   4          2.68         -1.05         3.75 o                         
   2  13   4        405.19        471.48         9.53 o                         
   3  13   4        213.70        224.01         7.12 o                         
   4  13   4        120.11        120.19         5.84 o                         
   5  13   4          1.02         -2.60         3.73 o                         
   6  13   4          0.75         -3.76         3.76 o                         
   7  13   4          6.00          4.37         3.58 o                         
   8  13   4         62.30         64.77         4.76 o                         
   9  13   4          4.42         -5.25         5.25 o                         
  10  13   4          4.36          9.82         5.62 o                         
   1  14   4         22.65         23.66         4.64 o                         
   2  14   4         24.17         19.92         5.46 o                         
   3  14   4        149.21        149.50         6.99 o                         
   4  14   4        128.62        133.13         7.72 o                         
   5  14   4        103.67         91.52         6.79 o                         
   6  14   4          0.52          8.28         5.33 o                         
   7  14   4         14.60          6.25         4.56 o                         
   8  14   4         26.12         13.70         4.42 o                         
   9  14   4         23.28         16.07         6.44 o                         
  -6 -14   5        182.92        157.58         8.12 o                         
  -5 -14   5        180.85        149.52         6.31 o                         
  -4 -14   5         39.81         43.20         4.30 o                         
  -3 -14   5         38.29         33.54         4.51 o                         
  -2 -14   5         98.93         82.56         6.12 o                         
  -1 -14   5        152.09        143.64         6.30 o                         
  -8 -13   5         13.64         11.75         3.81 o                         
  -7 -13   5        213.81        199.89         8.87 o                         
  -6 -13   5        199.62        192.78         6.40 o                         
  -5 -13   5        270.30        252.07         6.13 o                         
  -4 -13   5         48.06         44.40         3.69 o                         
  -3 -13   5         98.23         84.71         4.45 o                         
  -2 -13   5         74.92         75.10         4.28 o                         
  -1 -13   5        186.90        194.93         5.92 o                         
   0 -13   5        110.31        100.55         5.28 o                         
   1 -13   5         28.22         26.61         4.52 o                         
   2 -13   5          3.00         -4.69         4.69 o                         
  -9 -12   5        262.12        260.02         7.58 o                         
  -8 -12   5        239.48        245.72         7.07 o                         
  -7 -12   5        124.77        121.89         4.86 o                         
  -6 -12   5        242.54        244.36         5.80 o                         
  -5 -12   5        250.23        242.69         5.80 o                         
  -4 -12   5        321.49        317.40         6.21 o                         
  -3 -12   5        179.32        184.28         4.96 o                         
  -2 -12   5         13.62         16.10         2.79 o                         
  -1 -12   5         86.26         87.75         3.99 o                         
   0 -12   5        163.68        157.26         5.48 o                         
   1 -12   5        139.66        150.60         5.76 o                         
   2 -12   5          2.06          8.55         3.79 o                         
   3 -12   5         26.39         34.53         5.41 o                         
   4 -12   5         83.62         73.87         5.57 o                         
 -10 -11   5        222.39        217.80         7.60 o                         
  -9 -11   5        400.29        403.25         8.12 o                         
  -8 -11   5         19.38         10.38         3.17 o                         
  -7 -11   5         15.17         10.95         2.68 o                         
  -6 -11   5         69.32         66.46         3.40 o                         
  -5 -11   5        421.78        420.88         6.95 o                         
  -4 -11   5        318.45        319.79         6.49 o                         
  -3 -11   5        113.10        113.77         4.32 o                         
  -2 -11   5         25.34         21.69         2.60 o                         
  -1 -11   5         10.69          5.85         2.32 o                         
   0 -11   5        195.30        204.10         5.02 o                         
   1 -11   5        246.30        247.36         5.50 o                         
   2 -11   5        182.88        206.91         7.85 o                         
   3 -11   5         14.84         20.99         3.50 o                         
   4 -11   5         23.57         24.91         3.94 o                         
   5 -11   5         56.70         58.58         7.81 o                         
   6 -11   5         56.03         49.86         5.57 o                         
 -11 -10   5         15.32         10.54         4.10 o                         
 -10 -10   5         88.93         98.81         4.75 o                         
  -9 -10   5        632.08        609.26        11.39 o                         
  -8 -10   5        225.47        233.67         6.83 o                         
  -7 -10   5          3.76          3.73         2.16 o                         
  -6 -10   5         48.53         53.36         3.20 o                         
  -5 -10   5         23.84         23.19         2.35 o                         
  -4 -10   5        576.68        572.91         6.72 o                         
  -3 -10   5        327.35        323.13         5.00 o                         
  -2 -10   5        179.46        176.70         4.09 o                         
  -1 -10   5         87.22         82.86         3.11 o                         
   0 -10   5        186.54        189.86         6.26 o                         
   1 -10   5        424.30        455.20         6.25 o                         
   2 -10   5        381.79        397.49         6.28 o                         
   3 -10   5          1.63          0.96         2.62 o                         
   4 -10   5        117.88        106.72         4.37 o                         
   5 -10   5          6.14         11.66         3.28 o                         
   6 -10   5         21.20         18.27         4.85 o                         
   7 -10   5         70.17         73.29         6.16 o                         
 -12  -9   5         93.76         87.49         6.50 o                         
 -11  -9   5         44.16         48.09         4.66 o                         
 -10  -9   5         80.67         83.34         5.02 o                         
  -9  -9   5        936.18        969.48        12.27 o                         
  -8  -9   5         66.57         69.05         3.95 o                         
  -7  -9   5         98.04        102.98         3.55 o                         
  -6  -9   5          5.22          2.33         1.78 o                         
  -5  -9   5         87.30         94.12         3.12 o                         
  -4  -9   5        276.85        263.95         4.70 o                         
  -3  -9   5        459.73        460.03         5.61 o                         
  -2  -9   5        238.17        233.62         4.17 o                         
  -1  -9   5         66.04         72.89         2.94 o                         
   0  -9   5        162.19        159.41         3.80 o                         
   1  -9   5        379.23        389.02         5.38 o                         
   2  -9   5       1319.03       1346.60        11.83 o                         
   3  -9   5          0.81         -0.44         2.09 o                         
   4  -9   5          1.46         -2.33         2.33 o                         
   5  -9   5          5.94          3.55         2.88 o                         
   6  -9   5         42.40         43.99         3.97 o                         
   7  -9   5         39.47         39.30         4.98 o                         
   8  -9   5         20.37         26.90         5.65 o                         
 -12  -8   5        127.09        121.40         6.62 o                         
 -11  -8   5         26.41         21.14         3.55 o                         
 -10  -8   5        146.50        168.62         5.37 o                         
  -9  -8   5        522.57        505.98         8.99 o                         
  -8  -8   5        445.62        454.96         7.66 o                         
  -7  -8   5        491.23        471.44         6.07 o                         
  -6  -8   5        125.91        142.98         4.13 o                         
  -5  -8   5          2.08          1.59         1.59 o                         
  -4  -8   5        173.08        173.04         3.72 o                         
  -3  -8   5        581.12        556.89         6.04 o                         
  -2  -8   5        342.04        349.50         4.67 o                         
  -1  -8   5         81.63         80.70         3.17 o                         
   0  -8   5        114.64        118.88         3.15 o                         
   1  -8   5         42.31         44.50         2.37 o                         
   2  -8   5        401.52        414.89         5.18 o                         
   3  -8   5         69.63         65.65         2.92 o                         
   4  -8   5          8.09         11.00         2.21 o                         
   5  -8   5         21.54         23.81         2.65 o                         
   6  -8   5          1.58         -2.11         2.11 o                         
   7  -8   5         35.50         36.25         4.28 o                         
   8  -8   5         28.43         21.32         4.03 o                         
   9  -8   5         12.63          8.81         5.43 o                         
 -12  -7   5        212.19        208.42         7.89 o                         
 -11  -7   5         37.50         37.03         3.79 o                         
 -10  -7   5         50.21         56.99         3.86 o                         
  -9  -7   5         12.69         19.80         2.77 o                         
  -8  -7   5        107.31        129.44         5.05 o                         
  -7  -7   5        161.89        170.26         6.93 o                         
  -6  -7   5        369.98        358.39         4.31 o                         
  -5  -7   5         31.06         35.18         1.78 o                         
  -4  -7   5        241.14        206.25         3.38 o                         
  -3  -7   5          9.82         14.36         1.49 o                         
  -2  -7   5          6.77          8.51         1.40 o                         
  -1  -7   5          6.99          5.02         1.49 o                         
   0  -7   5         72.55         70.74         2.39 o                         
   1  -7   5          3.25          2.30         1.47 o                         
   2  -7   5         80.67         84.21         2.49 o                         
   3  -7   5        154.49        159.92         3.71 o                         
   4  -7   5         60.88         63.62         2.91 o                         
   5  -7   5          2.25          1.86         2.06 o                         
   6  -7   5          0.00          1.23         1.95 o                         
   7  -7   5        117.65        119.76         5.59 o                         
   8  -7   5         54.87         64.66         4.03 o                         
   9  -7   5          2.04         -0.27         3.58 o                         
  10  -7   5          5.05          0.97         5.88 o                         
 -13  -6   5         41.66         38.03         8.54 o                         
 -12  -6   5        107.76        112.89         5.82 o                         
 -11  -6   5        275.90        283.29         9.18 o                         
 -10  -6   5          9.84         16.22         2.84 o                         
  -9  -6   5         36.86         47.72         3.92 o                         
  -8  -6   5          7.69          8.33         2.81 o                         
  -7  -6   5        298.42        282.37         4.10 o                         
  -6  -6   5        503.85        486.44         4.83 o                         
  -5  -6   5        111.77        121.25         2.73 o                         
  -4  -6   5        253.10        193.83         2.87 o                         
  -3  -6   5          0.59          3.15         1.22 o                         
  -2  -6   5       1096.14       1072.30         8.54 o                         
  -1  -6   5        803.82        771.06         6.94 o                         
   0  -6   5        489.49        452.04         4.67 o                         
   1  -6   5        300.18        304.22         3.75 o                         
   2  -6   5         70.12         77.49         2.31 o                         
   3  -6   5         37.89         42.84         2.04 o                         
   4  -6   5        220.33        213.82         3.89 o                         
   5  -6   5          8.92          6.20         1.68 o                         
   6  -6   5         20.09         21.25         2.02 o                         
   7  -6   5          1.01         -2.16         2.16 o                         
   8  -6   5         15.68         12.27         3.09 o                         
   9  -6   5          2.56         -3.03         3.03 o                         
  10  -6   5          5.24          6.50         4.45 o                         
  11  -6   5         13.66         10.78         5.39 o                         
 -13  -5   5          8.76         15.96         7.69 o                         
 -12  -5   5        102.92        108.27         7.60 o                         
 -11  -5   5         69.96         89.76         5.45 o                         
 -10  -5   5         22.42         19.59         2.95 o                         
  -9  -5   5          9.99         15.28         2.56 o                         
  -8  -5   5         28.32         41.09         2.48 o                         
  -7  -5   5          5.15          9.80         2.10 o                         
  -6  -5   5        170.90        191.85         2.56 o                         
  -5  -5   5        184.04        172.76         2.78 o                         
  -4  -5   5         41.71         57.02         1.83 o                         
  -3  -5   5         40.11         51.11         1.72 o                         
  -2  -5   5          7.79          8.53         1.17 o                         
  -1  -5   5        139.27        135.49         2.44 o                         
   0  -5   5         24.81         29.33         1.46 o                         
   1  -5   5        427.66        429.12         4.30 o                         
   2  -5   5        234.50        220.84         3.05 o                         
   3  -5   5          2.57         -0.25         1.28 o                         
   4  -5   5         30.58         25.63         1.68 o                         
   5  -5   5          0.59         -0.76         1.38 o                         
   6  -5   5         42.64         42.36         1.76 o                         
   7  -5   5         94.95         98.84         3.45 o                         
   8  -5   5         46.40         49.37         3.14 o                         
   9  -5   5          0.44         -2.59         2.59 o                         
  10  -5   5          6.67          0.57         3.43 o                         
  11  -5   5          8.07          2.97         5.05 o                         
 -13  -4   5         73.39         78.54         9.01 o                         
 -12  -4   5         34.80         26.00         4.76 o                         
 -11  -4   5         19.56         22.80         4.55 o                         
 -10  -4   5         30.59         23.59         3.00 o                         
  -9  -4   5         38.51         36.63         3.26 o                         
  -8  -4   5         20.08         23.22         1.87 o                         
  -7  -4   5         44.83         44.74         2.53 o                         
  -6  -4   5        147.64        148.88         2.71 o                         
  -5  -4   5        232.48        241.64         3.02 o                         
  -4  -4   5         22.98         20.72         1.21 o                         
  -3  -4   5        110.93        125.89         4.06 o                         
  -2  -4   5        166.98        171.32         2.21 o                         
  -1  -4   5         99.67        110.03         2.13 o                         
   0  -4   5         96.18         97.73         1.96 o                         
   1  -4   5        794.99        849.22         6.29 o                         
   2  -4   5        305.82        305.06         3.32 o                         
   3  -4   5        371.81        360.43         3.75 o                         
   4  -4   5          1.65          0.38         1.15 o                         
   5  -4   5        111.10        119.74         3.28 o                         
   6  -4   5          9.45         11.07         1.53 o                         
   7  -4   5        148.88        156.83         3.61 o                         
   8  -4   5        165.12        175.60         4.20 o                         
   9  -4   5          1.67          2.92         2.75 o                         
  10  -4   5          1.36          0.91         2.85 o                         
  11  -4   5          0.74         -4.17         4.17 o                         
  12  -4   5        179.49        167.73        18.93 o                         
 -13  -3   5          0.32         -0.85         7.32 o                         
 -12  -3   5          3.16         -0.18         5.04 o                         
 -11  -3   5         12.87         12.34         3.90 o                         
 -10  -3   5         49.18         41.98         3.16 o                         
  -9  -3   5         48.63         53.65         2.93 o                         
  -8  -3   5         45.90         44.38         2.85 o                         
  -7  -3   5         19.61         28.76         2.00 o                         
  -6  -3   5         52.60         48.28         2.42 o                         
  -5  -3   5         35.77         48.61         1.71 o                         
  -4  -3   5         86.61         92.14         2.21 o                         
  -3  -3   5         15.73         18.39         1.23 o                         
  -2  -3   5       1593.39       1632.45        13.40 o                         
  -1  -3   5        197.04        201.87         2.39 o                         
   0  -3   5        126.98        123.00         1.82 o                         
   1  -3   5        108.29        101.98         1.98 o                         
   2  -3   5         85.61         71.76         1.77 o                         
   3  -3   5        370.95        349.64         3.38 o                         
   4  -3   5        390.87        350.60         3.34 o                         
   5  -3   5          1.59          1.34         1.01 o                         
   6  -3   5         68.53         68.57         2.23 o                         
   7  -3   5         76.29         84.51         2.74 o                         
   8  -3   5          3.95          2.78         1.81 o                         
   9  -3   5         53.60         70.12         3.62 o                         
  10  -3   5          9.23          5.62         3.16 o                         
  11  -3   5          1.12          4.30         3.78 o                         
  12  -3   5         28.18         30.10         5.92 o                         
  13  -3   5         49.25         49.93         7.94 o                         
 -13  -2   5          4.49          7.77         6.34 o                         
 -12  -2   5          0.15          6.93         5.57 o                         
 -11  -2   5         30.72         23.45         6.72 o                         
 -10  -2   5         30.07         33.94         2.87 o                         
  -9  -2   5        118.23        135.59         4.24 o                         
  -8  -2   5         18.47         22.64         2.44 o                         
  -7  -2   5        270.13        285.50         4.90 o                         
  -6  -2   5        390.01        368.77         5.01 o                         
  -5  -2   5       1800.00       1789.08        14.04 o                         
  -4  -2   5        160.87        160.43         2.19 o                         
  -3  -2   5         79.70         83.55         2.43 o                         
  -2  -2   5        280.23        262.65         3.00 o                         
  -1  -2   5         41.74         35.69         1.20 o                         
   0  -2   5          7.66         20.94         1.17 o                         
   1  -2   5        376.97        392.27         3.34 o                         
   2  -2   5         33.24         28.95         1.09 o                         
   3  -2   5        569.90        537.18         4.06 o                         
   4  -2   5       1169.52       1086.99         8.38 o                         
   5  -2   5         47.78         41.71         1.35 o                         
   6  -2   5       1076.27       1094.22         8.63 o                         
   7  -2   5        222.82        230.36         3.76 o                         
   8  -2   5        498.56        504.98         5.96 o                         
   9  -2   5        473.20        510.11         6.78 o                         
  10  -2   5        112.05        119.96         4.84 o                         
  11  -2   5          1.12         -0.42         2.56 o                         
  12  -2   5          3.61         -2.85         4.59 o                         
  13  -2   5         33.03         30.01         8.99 o                         
 -12  -1   5          0.23         12.29         5.93 o                         
 -11  -1   5         47.39         59.76         7.92 o                         
 -10  -1   5        139.22        140.52         7.56 o                         
  -9  -1   5         12.51          9.64         2.49 o                         
  -8  -1   5         14.44         15.67         2.79 o                         
  -7  -1   5         47.53         58.56         3.19 o                         
  -6  -1   5        543.04        548.22         6.45 o                         
  -5  -1   5       2944.02       2994.23        22.28 o                         
  -4  -1   5        436.38        440.96         3.94 o                         
  -3  -1   5         89.04         92.07         1.90 o                         
  -2  -1   5        263.38        233.78         2.55 o                         
  -1  -1   5       1247.51       1189.20         8.29 o                         
   0  -1   5       1527.76       1602.61         9.68 o                         
   1  -1   5        418.26        428.06         3.50 o                         
   2  -1   5          3.09          5.60         0.87 o                         
   3  -1   5        145.10        121.91         1.76 o                         
   4  -1   5       1454.62       1397.04         9.63 o                         
   5  -1   5       1341.68       1344.93         8.72 o                         
   6  -1   5       2473.48       2650.73        17.48 o                         
   7  -1   5        112.40        113.67         2.71 o                         
   8  -1   5        129.09        130.12         3.03 o                         
   9  -1   5        148.64        156.29         4.30 o                         
  10  -1   5        140.05        153.95         4.93 o                         
  11  -1   5         28.19         28.23         3.56 o                         
  12  -1   5          6.68         -1.01         4.47 o                         
  13  -1   5          0.74          2.45         5.00 o                         
 -12   0   5          0.54          3.67         5.85 o                         
 -11   0   5        161.43        159.59        10.22 o                         
 -10   0   5        358.18        349.95        10.50 o                         
  -9   0   5          9.84         11.86         2.67 o                         
  -8   0   5         61.69         67.52         3.84 o                         
  -7   0   5          2.15          1.30         1.98 o                         
  -6   0   5        705.57        687.06         7.24 o                         
  -5   0   5        165.50        165.98         3.55 o                         
  -4   0   5        365.58        355.92         3.51 o                         
  -3   0   5        169.47        165.73         2.20 o                         
  -2   0   5        207.41        183.74         3.17 o                         
  -1   0   5        405.89        335.02         3.03 o                         
   0   0   5       5280.29       5539.22        33.04 o                         
   1   0   5       2470.41       2545.93        14.76 o                         
   2   0   5          3.20          8.05         0.75 o                         
   3   0   5        374.43        334.82         3.17 o                         
   4   0   5        456.69        392.86         4.03 o                         
   5   0   5       1605.31       1536.59        10.88 o                         
   6   0   5        325.74        300.53         3.24 o                         
   7   0   5         28.87         25.39         1.79 o                         
   8   0   5          4.19          3.04         1.66 o                         
   9   0   5        205.11        210.33         4.24 o                         
  10   0   5        247.03        255.16         4.64 o                         
  11   0   5        277.42        275.61         9.77 o                         
  12   0   5         39.56         47.09         4.81 o                         
  13   0   5          0.82         -0.22         4.53 o                         
  14   0   5         45.10         54.32         7.92 o                         
 -12   1   5         15.12         11.44         7.60 o                         
 -11   1   5         52.85         54.24         7.82 o                         
 -10   1   5        294.72        308.26         8.69 o                         
  -9   1   5        292.81        289.33         6.13 o                         
  -8   1   5         39.90         51.85         3.65 o                         
  -7   1   5          4.00          3.48         1.93 o                         
  -6   1   5         42.77         41.82         2.34 o                         
  -5   1   5         80.53        101.12         4.70 o                         
  -4   1   5       1008.35       1001.91         8.51 o                         
  -3   1   5        738.95        675.75         5.44 o                         
  -2   1   5        196.59        183.58         2.38 o                         
  -1   1   5        262.42        203.53         2.25 o                         
   0   1   5       5011.26       5377.45        31.06 o                         
   1   1   5       5018.87       5235.12        30.28 o                         
   2   1   5       2997.51       3109.45        18.34 o                         
   3   1   5        772.68        713.67         5.35 o                         
   4   1   5       1478.99       1505.16        10.62 o                         
   5   1   5        881.74        825.16         6.16 o                         
   6   1   5        687.64        637.96         5.41 o                         
   7   1   5        257.43        230.80         3.63 o                         
   8   1   5         37.85         35.86         1.97 o                         
   9   1   5         25.87         32.72         2.41 o                         
  10   1   5        221.17        230.36         5.20 o                         
  11   1   5        696.80        724.25        10.29 o                         
  12   1   5        161.60        172.59         7.28 o                         
  13   1   5         16.42         19.19         4.47 o                         
  14   1   5          8.50         17.83         6.54 o                         
 -11   2   5         11.28          9.59         6.27 o                         
 -10   2   5        151.61        152.89         6.81 o                         
  -9   2   5        292.26        264.37         7.57 o                         
  -8   2   5        444.24        447.41         8.48 o                         
  -7   2   5        282.43        273.99         5.29 o                         
  -6   2   5        284.74        277.35         4.56 o                         
  -5   2   5        274.74        284.42         4.44 o                         
  -4   2   5       2256.72       2207.74        16.02 o                         
  -3   2   5        865.36        892.42         8.01 o                         
  -2   2   5        615.69        582.55         5.53 o                         
  -1   2   5        346.48        349.34         3.12 o                         
   0   2   5       3252.78       3456.49        22.77 o                         
   1   2   5       3944.13       4184.99        28.55 o                         
   2   2   5       2136.08       2111.77        13.31 o                         
   3   2   5        377.35        314.59         3.02 o                         
   4   2   5         90.61         88.25         1.73 o                         
   5   2   5        336.82        296.80         3.20 o                         
   6   2   5        428.96        379.72         4.14 o                         
   7   2   5       1635.87       1655.00        14.83 o                         
   8   2   5        328.71        331.38         4.66 o                         
   9   2   5        329.46        318.65         4.82 o                         
  10   2   5        234.35        230.81         4.74 o                         
  11   2   5        588.20        627.69         8.52 o                         
  12   2   5        183.08        196.72         7.07 o                         
  13   2   5         31.06         35.83         5.10 o                         
  14   2   5          5.66          3.53         4.56 o                         
 -11   3   5         18.62          6.31        10.81 o                         
 -10   3   5         20.45         11.49         4.60 o                         
  -9   3   5        184.75        170.52         6.11 o                         
  -8   3   5        444.74        436.70        16.89 o                         
  -7   3   5        352.44        367.45        10.36 o                         
  -6   3   5          2.60          2.77         1.84 o                         
  -5   3   5         17.52         22.80         2.35 o                         
  -4   3   5        789.21        736.07         6.38 o                         
  -3   3   5       1972.51       2008.10        17.60 o                         
  -2   3   5       1731.46       1661.58        12.50 o                         
  -1   3   5        638.55        602.36         5.34 o                         
   0   3   5         63.30         51.18         2.19 o                         
   1   3   5       1311.41       1189.14         9.17 o                         
   2   3   5       2917.18       2874.68        22.42 o                         
   3   3   5        899.97        851.88         6.62 o                         
   4   3   5        720.62        713.39         5.54 o                         
   5   3   5          5.64          3.75         1.01 o                         
   6   3   5        712.70        643.28         5.15 o                         
   7   3   5       1299.38       1263.31        12.36 o                         
   8   3   5        549.53        513.76         7.02 o                         
   9   3   5        130.67        134.21         5.54 o                         
  10   3   5         32.73         38.80         2.53 o                         
  11   3   5        147.20        153.92         6.18 o                         
  12   3   5        229.41        242.05        13.33 o                         
  13   3   5        148.24        161.18         7.00 o                         
  14   3   5          8.85          3.30         6.04 o                         
 -10   4   5         42.83         35.58         6.18 o                         
  -9   4   5        139.69        115.34         9.38 o                         
  -8   4   5        421.44        423.96        17.09 o                         
  -7   4   5        455.12        476.75         8.25 o                         
  -6   4   5         70.50         70.86         3.39 o                         
  -5   4   5         21.48         22.68         1.95 o                         
  -4   4   5        207.39        217.45         3.28 o                         
  -3   4   5        937.42        986.38         9.84 o                         
  -2   4   5       1915.39       1989.87        14.07 o                         
  -1   4   5        775.93        806.41         7.26 o                         
   0   4   5         28.08         33.76         1.67 o                         
   1   4   5       1529.24       1474.56        12.35 o                         
   2   4   5       1974.51       1989.54        14.52 o                         
   3   4   5       2327.65       2361.83        18.68 o                         
   4   4   5        822.63        811.95         6.84 o                         
   5   4   5        161.57        131.23         2.28 o                         
   6   4   5        261.29        228.50         2.99 o                         
   7   4   5        752.13        711.75         6.42 o                         
   8   4   5        496.44        466.61         5.78 o                         
   9   4   5        425.30        413.11         6.02 o                         
  10   4   5         20.81         20.54         2.77 o                         
  11   4   5          2.69          0.28         2.21 o                         
  12   4   5        272.08        242.22         8.03 o                         
  13   4   5        189.98        178.70         8.20 o                         
  14   4   5         84.05         75.29         8.67 o                         
 -10   5   5         73.46         47.58         8.78 o                         
  -9   5   5          6.66          6.49         5.41 o                         
  -8   5   5        203.33        198.97         7.23 o                         
  -7   5   5        261.77        244.15         8.89 o                         
  -6   5   5        370.59        406.47         8.86 o                         
  -5   5   5         62.74         68.36         3.47 o                         
  -4   5   5        259.95        252.03         4.45 o                         
  -3   5   5        745.35        734.94         7.29 o                         
  -2   5   5       2546.91       2575.86        19.85 o                         
  -1   5   5        686.68        683.39         6.14 o                         
   0   5   5        120.12        111.70         2.42 o                         
   1   5   5        637.48        620.28         6.38 o                         
   2   5   5       1019.58       1007.51         8.64 o                         
   3   5   5       4780.90       4756.90        34.46 o                         
   4   5   5       2000.74       1947.38        15.98 o                         
   5   5   5        997.33        981.44         8.57 o                         
   6   5   5         81.24         82.91         2.17 o                         
   7   5   5        630.29        589.68         5.31 o                         
   8   5   5        621.47        598.65         6.11 o                         
   9   5   5        942.69        948.55         9.84 o                         
  10   5   5          5.39         -0.38         2.16 o                         
  11   5   5        126.04        115.23         3.79 o                         
  12   5   5         73.74         73.59         3.94 o                         
  13   5   5        131.07        129.02        16.37 o                         
  14   5   5        142.88        120.50         7.62 o                         
  -9   6   5          7.94         -6.68         7.72 o                         
  -8   6   5         20.92         21.62         4.81 o                         
  -7   6   5        434.09        456.00        10.32 o                         
  -6   6   5        454.85        473.75        11.29 o                         
  -5   6   5        613.10        610.86        13.88 o                         
  -4   6   5        279.62        266.30         5.11 o                         
  -3   6   5        267.94        259.95         4.06 o                         
  -2   6   5       1329.23       1331.87        11.04 o                         
  -1   6   5        399.01        430.05         5.34 o                         
   0   6   5        262.15        276.73         4.85 o                         
   1   6   5         50.93         55.75         2.06 o                         
   2   6   5         99.08        107.06         3.55 o                         
   3   6   5        216.03        204.93         3.85 o                         
   4   6   5        560.69        550.24         6.82 o                         
   5   6   5        150.84        164.18         3.63 o                         
   6   6   5        108.32        110.33         3.09 o                         
   7   6   5        314.55        294.70         3.67 o                         
   8   6   5        317.92        301.90         4.28 o                         
   9   6   5        843.02        811.86        12.16 o                         
  10   6   5          9.60          2.79         2.16 o                         
  11   6   5         15.52         13.29         2.94 o                         
  12   6   5          2.11         -2.13         3.21 o                         
  13   6   5         59.91         58.82         6.78 o                         
  14   6   5         77.06         73.45         7.44 o                         
  -8   7   5          3.25         10.36         5.88 o                         
  -7   7   5         65.53         69.94         6.74 o                         
  -6   7   5        110.90         98.19         6.59 o                         
  -5   7   5        349.97        371.15         8.83 o                         
  -4   7   5         44.67         53.92         3.26 o                         
  -3   7   5         87.61         87.66         3.72 o                         
  -2   7   5        137.76        141.36         3.73 o                         
  -1   7   5        999.68       1035.78         9.69 o                         
   0   7   5        259.30        265.70         3.81 o                         
   1   7   5         69.32         77.90         2.63 o                         
   2   7   5         64.31         55.79         2.75 o                         
   3   7   5        475.82        421.27         6.91 o                         
   4   7   5        860.58        835.62        10.72 o                         
   5   7   5        628.56        651.59         7.88 o                         
   6   7   5        211.86        196.73         3.98 o                         
   7   7   5          9.51         12.51         1.81 o                         
   8   7   5        140.92        126.12         2.76 o                         
   9   7   5        360.18        358.89         6.65 o                         
  10   7   5        388.29        404.85         9.63 o                         
  11   7   5         29.80         20.47         3.06 o                         
  12   7   5          3.69          4.81         3.19 o                         
  13   7   5          0.33          4.97         4.00 o                         
  14   7   5         71.17         42.29        10.33 o                         
  -8   8   5         73.92         70.01         6.95 o                         
  -7   8   5         47.93         49.80         9.70 o                         
  -6   8   5         36.42         24.14         5.07 o                         
  -5   8   5        261.01        261.21         8.40 o                         
  -4   8   5        143.71        137.73         6.21 o                         
  -3   8   5         24.34         18.74         2.68 o                         
  -2   8   5          5.79          2.84         2.34 o                         
  -1   8   5        524.33        570.86         7.47 o                         
   0   8   5        791.46        804.95         8.16 o                         
   1   8   5        444.36        439.12         5.92 o                         
   2   8   5        221.94        211.27         5.04 o                         
   3   8   5        234.15        213.09         4.96 o                         
   4   8   5        271.14        286.94         5.49 o                         
   5   8   5        171.72        187.39         4.75 o                         
   6   8   5        222.62        230.25         4.69 o                         
   7   8   5         17.79         18.30         2.09 o                         
   8   8   5          5.06          3.29         1.90 o                         
   9   8   5         20.41         14.07         2.67 o                         
  10   8   5        176.28        200.60         6.32 o                         
  11   8   5         56.39         65.95         4.04 o                         
  12   8   5         11.49          9.12         3.46 o                         
  13   8   5          0.70         -3.01         4.04 o                         
  14   8   5         27.47         27.60         5.22 o                         
  -7   9   5          0.52         -3.53         5.65 o                         
  -6   9   5          7.72          2.14         5.45 o                         
  -5   9   5        100.53        102.15         5.98 o                         
  -4   9   5        118.69        107.28         4.43 o                         
  -3   9   5          2.13         -0.13         2.90 o                         
  -2   9   5         84.16         82.23         4.05 o                         
  -1   9   5        102.28        102.26         3.89 o                         
   0   9   5        221.42        233.07         4.54 o                         
   1   9   5        481.38        503.85         6.78 o                         
   2   9   5        112.20        111.50         4.43 o                         
   3   9   5         40.30         35.55         3.17 o                         
   4   9   5         14.07         15.33         2.69 o                         
   5   9   5        166.69        184.69         5.08 o                         
   6   9   5        153.55        166.01         4.61 o                         
   7   9   5          1.20         -1.82         2.16 o                         
   8   9   5         61.26         53.05         3.25 o                         
   9   9   5         42.55         38.82         3.35 o                         
  10   9   5        259.37        275.96         6.69 o                         
  11   9   5         25.35         20.43         3.38 o                         
  12   9   5          4.97          0.31         3.17 o                         
  13   9   5         51.20         40.83         6.30 o                         
  -6  10   5          1.79          7.71         6.53 o                         
  -5  10   5          3.96          7.21         6.16 o                         
  -4  10   5         62.26         58.87         5.36 o                         
  -3  10   5         39.47         42.31         3.91 o                         
  -2  10   5         15.74         13.99         3.35 o                         
  -1  10   5         92.93        108.45         4.50 o                         
   0  10   5        116.32        127.73         4.43 o                         
   1  10   5        303.16        331.78         5.86 o                         
   2  10   5         64.55         62.84         4.15 o                         
   3  10   5         82.87         66.68         4.22 o                         
   4  10   5         79.03         90.94         4.36 o                         
   5  10   5          4.58          6.75         2.85 o                         
   6  10   5         13.47          9.77         2.77 o                         
   7  10   5         50.90         53.99         3.19 o                         
   8  10   5         20.94         22.79         3.30 o                         
   9  10   5         36.37         32.80         3.02 o                         
  10  10   5         16.55         15.91         3.60 o                         
  11  10   5         27.80         23.84         3.54 o                         
  12  10   5         64.14         64.64         4.79 o                         
  13  10   5          0.43          7.24         5.22 o                         
  -4  11   5         67.58         53.01         6.10 o                         
  -3  11   5         45.62         47.64         4.70 o                         
  -2  11   5         73.16         72.26         4.60 o                         
  -1  11   5          3.21          3.13         3.29 o                         
   0  11   5          7.79          6.37         3.15 o                         
   1  11   5         32.21         33.93         3.50 o                         
   2  11   5         56.82         57.36         4.26 o                         
   3  11   5         29.65         23.21         4.42 o                         
   4  11   5         21.21         13.80         4.36 o                         
   5  11   5          0.06          6.30         4.24 o                         
   6  11   5          1.23         -2.78         3.30 o                         
   7  11   5         44.31         35.82         4.09 o                         
   8  11   5          6.32          7.69         3.14 o                         
   9  11   5          0.53          4.28         3.32 o                         
  10  11   5          3.91          4.42         4.05 o                         
  11  11   5         80.98         77.35         5.30 o                         
  12  11   5         80.01         61.56         6.08 o                         
  -3  12   5         38.96         30.50         5.65 o                         
  -2  12   5         17.54         15.17         4.73 o                         
  -1  12   5          1.88          2.90         3.56 o                         
   0  12   5         45.57         55.89         4.44 o                         
   1  12   5          3.12          4.01         3.34 o                         
   2  12   5          0.32          3.06         3.32 o                         
   3  12   5          0.01          6.43         3.75 o                         
   4  12   5        126.64        158.41         7.46 o                         
   5  12   5         56.75         54.97         4.54 o                         
   6  12   5          0.77         -3.47         3.47 o                         
   7  12   5          4.24          1.57         3.43 o                         
   8  12   5         19.38         19.19         3.78 o                         
   9  12   5         68.05         63.76         5.04 o                         
  10  12   5         84.06         94.84         6.29 o                         
  11  12   5        149.33        144.78         8.09 o                         
  -1  13   5         20.76         28.87         5.45 o                         
   0  13   5         93.87         91.07         6.45 o                         
   1  13   5         66.30         63.11         7.02 o                         
   2  13   5         39.80         37.51         4.52 o                         
   3  13   5          4.93          4.51         4.13 o                         
   4  13   5         14.72         17.70         4.26 o                         
   5  13   5          3.96          2.46         4.05 o                         
   6  13   5         18.12         14.09         4.33 o                         
   7  13   5          2.00          3.31         3.80 o                         
   8  13   5          0.14          3.22         4.03 o                         
   9  13   5          1.75         10.00         6.93 o                         
  10  13   5         57.21         56.98         6.09 o                         
   2  14   5         40.24         36.17         5.92 o                         
   3  14   5          5.39         10.03         6.33 o                         
   4  14   5          4.70          6.27         4.42 o                         
   5  14   5          0.90         -1.43         5.22 o                         
   6  14   5         12.25          5.02         4.92 o                         
   7  14   5         57.83         71.36         5.69 o                         
   8  14   5         14.33         17.72         4.71 o                         
  -7 -13   6         22.81         17.12         3.95 o                         
  -6 -13   6        240.29        216.43         6.46 o                         
  -5 -13   6         89.47         80.56         4.78 o                         
  -4 -13   6         21.71         21.44         3.73 o                         
  -3 -13   6          9.83          6.43         3.58 o                         
  -2 -13   6         56.78         56.47         4.76 o                         
  -1 -13   6        149.30        137.41         6.59 o                         
   0 -13   6         47.28         49.31         5.26 o                         
   1 -13   6          0.30          0.02         3.99 o                         
   2 -13   6          2.10         -4.42         6.12 o                         
  -9 -12   6        140.68        124.71         8.11 o                         
  -8 -12   6          4.55          8.73         3.83 o                         
  -7 -12   6          0.65          1.81         2.87 o                         
  -6 -12   6          0.47         -2.44         2.63 o                         
  -5 -12   6         81.90         78.19         4.19 o                         
  -4 -12   6         13.80          5.37         2.75 o                         
  -3 -12   6          0.14         -1.88         2.55 o                         
  -2 -12   6          5.19         -2.48         2.48 o                         
  -1 -12   6         23.37         22.68         3.00 o                         
   0 -12   6          0.15         -0.39         3.02 o                         
   1 -12   6          0.05         -0.85         3.40 o                         
   2 -12   6         16.24         19.33         4.08 o                         
   3 -12   6         12.70          7.96         4.24 o                         
   4 -12   6          0.49         -0.42         4.20 o                         
 -10 -11   6          5.00          0.38         3.65 o                         
  -9 -11   6          0.67         -3.41         3.66 o                         
  -8 -11   6         22.64         35.52         3.80 o                         
  -7 -11   6          2.84          4.94         2.57 o                         
  -6 -11   6          0.61         -0.63         2.47 o                         
  -5 -11   6         24.85         16.96         3.04 o                         
  -4 -11   6         59.34         61.34         3.20 o                         
  -3 -11   6         25.76         32.22         2.95 o                         
  -2 -11   6          6.06          3.21         2.32 o                         
  -1 -11   6          0.22          1.40         2.31 o                         
   0 -11   6         44.86         41.75         3.22 o                         
   1 -11   6         68.74         63.68         3.72 o                         
   2 -11   6          1.47         -2.79         2.79 o                         
   3 -11   6         16.26         18.44         4.00 o                         
   4 -11   6          4.10          2.66         3.67 o                         
   5 -11   6          1.05          3.34         6.06 o                         
 -11 -10   6         14.07         10.98         4.22 o                         
 -10 -10   6          2.10          2.63         3.17 o                         
  -9 -10   6         27.10         25.37         3.45 o                         
  -8 -10   6         82.19         96.34         4.63 o                         
  -7 -10   6        198.66        217.69         6.69 o                         
  -6 -10   6        134.79        138.27         4.27 o                         
  -5 -10   6          0.24         -2.21         2.21 o                         
  -4 -10   6          9.34          8.16         2.12 o                         
  -3 -10   6         40.64         40.39         2.55 o                         
  -2 -10   6         36.88         30.76         2.46 o                         
  -1 -10   6         77.98         79.06         3.17 o                         
   0 -10   6         33.42         28.95         2.90 o                         
   1 -10   6         15.92         13.30         2.81 o                         
   2 -10   6          2.28         -0.91         2.55 o                         
   3 -10   6          4.86          9.76         3.40 o                         
   4 -10   6         15.16         17.94         3.73 o                         
   5 -10   6         28.48         27.30         3.84 o                         
   6 -10   6          7.01          4.65         4.84 o                         
   7 -10   6          0.83         -1.45         4.88 o                         
 -11  -9   6         93.42         98.47         4.75 o                         
 -10  -9   6         45.26         51.25         4.11 o                         
  -9  -9   6          0.98          1.51         2.72 o                         
  -8  -9   6        183.21        219.07         8.31 o                         
  -7  -9   6        380.94        404.37         6.91 o                         
  -6  -9   6         62.53         71.83         3.12 o                         
  -5  -9   6          1.27         -1.75         1.75 o                         
  -4  -9   6          7.99          2.63         1.77 o                         
  -3  -9   6          9.79          7.52         1.84 o                         
  -2  -9   6         48.18         57.81         2.64 o                         
  -1  -9   6        180.42        194.33         4.32 o                         
   0  -9   6        257.97        250.05         4.45 o                         
   1  -9   6         15.10         14.87         2.26 o                         
   2  -9   6         65.62         68.80         3.09 o                         
   3  -9   6          4.78          8.19         3.09 o                         
   4  -9   6          0.62          1.05         2.58 o                         
   5  -9   6        109.45        106.53         4.02 o                         
   6  -9   6          3.88         10.66         3.75 o                         
   7  -9   6          4.07         -0.11         3.67 o                         
   8  -9   6         12.42         15.37         4.57 o                         
 -12  -8   6          2.30         -4.03         5.07 o                         
 -11  -8   6         19.88         22.77         4.57 o                         
 -10  -8   6         36.14         30.38         3.23 o                         
  -9  -8   6         89.90        101.17         4.40 o                         
  -8  -8   6        116.92        140.02         5.82 o                         
  -7  -8   6          0.36          4.60         1.64 o                         
  -6  -8   6        126.51        146.08         3.82 o                         
  -5  -8   6        520.95        524.38         6.21 o                         
  -4  -8   6        120.13        128.93         3.28 o                         
  -3  -8   6          1.69         -1.32         1.50 o                         
  -2  -8   6         24.88         17.32         1.98 o                         
  -1  -8   6        366.16        360.56         4.87 o                         
   0  -8   6       1134.45       1126.37        11.10 o                         
   1  -8   6        410.20        419.76         5.36 o                         
   2  -8   6        188.85        192.23         5.49 o                         
   3  -8   6         51.82         53.06         2.65 o                         
   4  -8   6         49.37         57.07         3.17 o                         
   5  -8   6        203.37        223.64         5.15 o                         
   6  -8   6        110.03        122.54         5.74 o                         
   7  -8   6          8.05          6.03         3.39 o                         
   8  -8   6          0.69         -0.19         3.89 o                         
   9  -8   6          1.32          3.68         4.35 o                         
 -12  -7   6          2.45         -3.02         4.33 o                         
 -11  -7   6         25.17         19.42         3.39 o                         
 -10  -7   6        156.00        178.72         5.45 o                         
  -9  -7   6         56.57         57.13         4.03 o                         
  -8  -7   6        281.58        291.50         8.36 o                         
  -7  -7   6          6.51          4.91         2.00 o                         
  -6  -7   6        163.41        182.21         3.91 o                         
  -5  -7   6        237.23        225.19         3.65 o                         
  -4  -7   6        707.57        662.52         6.31 o                         
  -3  -7   6        166.35        171.73         3.27 o                         
  -2  -7   6        149.61        128.53         3.14 o                         
  -1  -7   6         37.75         38.25         2.06 o                         
   0  -7   6          1.92         -1.02         1.51 o                         
   1  -7   6        150.72        158.74         3.52 o                         
   2  -7   6          4.39          6.61         1.68 o                         
   3  -7   6         54.03         51.68         2.44 o                         
   4  -7   6         48.06         49.45         2.53 o                         
   5  -7   6        371.01        405.52         5.83 o                         
   6  -7   6        160.03        177.86         4.43 o                         
   7  -7   6        112.42        135.89         5.33 o                         
   8  -7   6          0.72         -3.46         3.46 o                         
   9  -7   6          2.63         -3.49         3.49 o                         
  10  -7   6         69.83         60.55        10.91 o                         
 -12  -6   6         29.19         40.24         6.36 o                         
 -11  -6   6         30.73         34.05         4.29 o                         
 -10  -6   6          1.08          8.23         3.19 o                         
  -9  -6   6        157.56        163.42         7.07 o                         
  -8  -6   6        388.73        381.62         6.55 o                         
  -7  -6   6         68.12         81.63         5.74 o                         
  -6  -6   6          4.07          4.95         1.35 o                         
  -5  -6   6        375.18        375.06         4.72 o                         
  -4  -6   6       1294.73       1196.89         9.13 o                         
  -3  -6   6        399.31        406.32         4.96 o                         
  -2  -6   6         15.71         15.05         1.53 o                         
  -1  -6   6          3.60          5.42         1.38 o                         
   0  -6   6        298.37        291.81         3.77 o                         
   1  -6   6        855.06        838.29         7.24 o                         
   2  -6   6        820.83        800.89         7.05 o                         
   3  -6   6        472.14        470.35         5.36 o                         
   4  -6   6         92.25         85.62         2.72 o                         
   5  -6   6        152.39        154.98         4.05 o                         
   6  -6   6        449.94        492.19         6.30 o                         
   7  -6   6        514.44        564.15        11.09 o                         
   8  -6   6         27.96         25.97         3.96 o                         
   9  -6   6          0.94         -3.06         3.06 o                         
  10  -6   6         20.19         12.49         4.87 o                         
  11  -6   6         71.57         75.13         8.03 o                         
 -12  -5   6        123.46        108.67        10.55 o                         
 -11  -5   6         92.58        103.79         7.52 o                         
 -10  -5   6         34.02         43.15         3.81 o                         
  -9  -5   6        193.67        198.66         7.58 o                         
  -8  -5   6        868.50        885.46        16.91 o                         
  -7  -5   6        319.36        322.03         6.92 o                         
  -6  -5   6        100.74        110.45         3.34 o                         
  -5  -5   6        123.79        135.72         4.60 o                         
  -4  -5   6        530.55        524.04         5.77 o                         
  -3  -5   6        856.96        840.65         7.31 o                         
  -2  -5   6        490.13        493.98         4.82 o                         
  -1  -5   6        267.90        241.28         3.58 o                         
   0  -5   6        240.36        229.26         2.98 o                         
   1  -5   6        901.60        847.71         6.82 o                         
   2  -5   6        955.94        925.19         7.85 o                         
   3  -5   6       1739.90       1785.64        14.02 o                         
   4  -5   6        113.44        118.56         2.90 o                         
   5  -5   6        163.22        166.58         3.44 o                         
   6  -5   6        151.41        154.13         4.73 o                         
   7  -5   6        306.95        323.49         5.20 o                         
   8  -5   6         50.66         49.43         3.66 o                         
   9  -5   6          2.41          3.15         3.07 o                         
  10  -5   6          4.69          4.43         3.68 o                         
  11  -5   6         47.23         42.60         7.34 o                         
 -12  -4   6         78.71        106.39         8.23 o                         
 -11  -4   6         10.17         10.49         3.62 o                         
 -10  -4   6         18.58         23.95         3.26 o                         
  -9  -4   6        142.41        181.81         7.09 o                         
  -8  -4   6        738.30        741.89         9.12 o                         
  -7  -4   6        698.23        713.49         8.00 o                         
  -6  -4   6         41.67         61.41         2.30 o                         
  -5  -4   6          3.70          4.18         1.17 o                         
  -4  -4   6          4.07          6.30         1.37 o                         
  -3  -4   6       1888.61       1946.68        14.78 o                         
  -2  -4   6       1906.71       1939.77        13.23 o                         
  -1  -4   6        558.97        535.25         4.93 o                         
   0  -4   6        428.85        403.07         4.12 o                         
   1  -4   6        499.11        436.78         4.17 o                         
   2  -4   6       1677.26       1637.20        11.75 o                         
   3  -4   6       1568.28       1566.09        11.21 o                         
   4  -4   6        265.05        245.34         3.56 o                         
   5  -4   6         42.16         40.27         1.98 o                         
   6  -4   6         73.08         67.49         2.13 o                         
   7  -4   6        226.99        239.04         4.40 o                         
   8  -4   6        391.30        423.44         6.50 o                         
   9  -4   6         75.18         80.78         4.26 o                         
  10  -4   6         18.17         10.98         3.49 o                         
  11  -4   6         10.09          7.53         4.40 o                         
  12  -4   6         15.62         24.43         6.00 o                         
 -12  -3   6         38.31         41.63         8.05 o                         
 -11  -3   6        201.25        203.18         9.74 o                         
 -10  -3   6          7.92         12.64         3.68 o                         
  -9  -3   6        102.51        131.19         5.23 o                         
  -8  -3   6        131.22        143.44         5.70 o                         
  -7  -3   6        687.70        711.61         8.31 o                         
  -6  -3   6        560.57        549.32         6.91 o                         
  -5  -3   6        259.64        259.77         3.25 o                         
  -4  -3   6         74.77         82.36         2.33 o                         
  -3  -3   6       4115.56       4192.78        32.32 o                         
  -2  -3   6       3466.52       3625.27        29.69 o                         
  -1  -3   6       1249.15       1309.01        10.11 o                         
   0  -3   6        238.85        226.23         3.09 o                         
   1  -3   6          4.41          5.88         1.06 o                         
   2  -3   6        282.46        247.87         3.00 o                         
   3  -3   6        933.91        894.23         7.50 o                         
   4  -3   6        739.32        710.17         6.00 o                         
   5  -3   6        212.94        204.80         3.18 o                         
   6  -3   6          5.03         15.71         1.75 o                         
   7  -3   6         37.97         40.60         2.27 o                         
   8  -3   6       1228.98       1294.47        11.87 o                         
   9  -3   6        506.55        572.16         8.06 o                         
  10  -3   6        102.70        113.27         4.48 o                         
  11  -3   6         31.37         27.37         3.97 o                         
  12  -3   6         20.77         29.62         4.63 o                         
 -12  -2   6        226.90        224.43        20.56 o                         
 -11  -2   6        242.53        273.39        18.78 o                         
 -10  -2   6        129.81        130.87         5.63 o                         
  -9  -2   6         22.68         23.06         2.97 o                         
  -8  -2   6        177.86        186.82         6.68 o                         
  -7  -2   6        589.17        568.34         9.13 o                         
  -6  -2   6        979.17        994.34        10.32 o                         
  -5  -2   6        327.69        332.79         3.58 o                         
  -4  -2   6         16.33         33.89         1.57 o                         
  -3  -2   6       3525.42       3602.78        24.11 o                         
  -2  -2   6       2039.19       2108.95        16.20 o                         
  -1  -2   6       4432.18       4648.76        31.84 o                         
   0  -2   6        952.99        947.10         7.34 o                         
   1  -2   6        923.30        891.49         7.09 o                         
   2  -2   6        398.05        393.50         3.98 o                         
   3  -2   6       1463.44       1511.37        11.01 o                         
   4  -2   6        899.28        859.44         6.46 o                         
   5  -2   6        392.25        379.59         4.11 o                         
   6  -2   6         17.23         15.08         1.34 o                         
   7  -2   6         99.78        110.81         3.62 o                         
   8  -2   6       2049.90       2144.73        17.57 o                         
   9  -2   6        532.72        574.67         8.52 o                         
  10  -2   6        208.83        230.24        10.43 o                         
  11  -2   6          4.53          3.17         3.25 o                         
  12  -2   6          1.10          4.46         5.02 o                         
  13  -2   6         15.58          0.82         7.35 o                         
 -12  -1   6         88.45        107.64        24.75 o                         
 -11  -1   6        585.37        603.68        14.76 o                         
 -10  -1   6        258.81        268.91        10.99 o                         
  -9  -1   6        332.67        355.00         7.12 o                         
  -8  -1   6         90.50        104.33         4.37 o                         
  -7  -1   6        138.41        146.49         4.70 o                         
  -6  -1   6       1179.18       1204.80        12.36 o                         
  -5  -1   6        504.11        521.39         5.51 o                         
  -4  -1   6        674.74        693.30         5.94 o                         
  -3  -1   6        177.75        158.27         2.41 o                         
  -2  -1   6       1081.32       1112.92         9.44 o                         
  -1  -1   6       1639.37       1704.62        13.31 o                         
   0  -1   6       3059.16       3159.57        22.04 o                         
   1  -1   6        380.19        366.92         3.70 o                         
   2  -1   6        503.62        460.94         4.15 o                         
   3  -1   6        811.24        783.68         6.11 o                         
   4  -1   6        608.51        556.77         4.63 o                         
   5  -1   6       1248.50       1223.03         8.85 o                         
   6  -1   6          3.23          0.12         1.11 o                         
   7  -1   6          5.54          6.81         1.66 o                         
   8  -1   6         34.71         37.49         2.33 o                         
   9  -1   6        151.69        145.90         3.83 o                         
  10  -1   6        131.83        143.22         4.31 o                         
  11  -1   6         25.38         24.13         2.84 o                         
  12  -1   6          1.39         -0.11         4.67 o                         
  13  -1   6         17.58         18.62         5.64 o                         
 -12   0   6          8.86         13.00         6.02 o                         
 -11   0   6         91.62         92.37         9.07 o                         
 -10   0   6         83.09         80.77         6.13 o                         
  -9   0   6        439.13        408.26        10.94 o                         
  -8   0   6        105.70        123.12         4.75 o                         
  -7   0   6        179.36        181.16         5.14 o                         
  -6   0   6        355.02        359.17         5.81 o                         
  -5   0   6        959.79        928.26         7.94 o                         
  -4   0   6        206.72        218.80         2.67 o                         
  -3   0   6         28.70         39.17         1.47 o                         
  -2   0   6        249.82        241.25         3.03 o                         
  -1   0   6       1662.06       1622.11        12.76 o                         
   0   0   6       1928.02       1901.35        14.60 o                         
   1   0   6        455.59        413.63         4.14 o                         
   2   0   6       1184.22       1240.56        10.56 o                         
   3   0   6        440.10        438.53         4.54 o                         
   4   0   6       1692.78       1663.93        12.97 o                         
   5   0   6       1417.72       1398.60        10.24 o                         
   6   0   6       1028.21       1132.60        11.76 o                         
   7   0   6         12.19         13.27         1.70 o                         
   8   0   6         36.51         32.17         2.07 o                         
   9   0   6         62.41         79.96         3.59 o                         
  10   0   6        337.60        338.41         5.92 o                         
  11   0   6         19.55         23.03         3.13 o                         
  12   0   6          0.52          3.86         5.35 o                         
  13   0   6         19.13         24.60         5.43 o                         
  14   0   6         42.46         29.49         6.20 o                         
 -11   1   6         12.85          7.49         9.03 o                         
 -10   1   6        122.99        117.31         6.92 o                         
  -9   1   6        552.27        592.99        16.49 o                         
  -8   1   6        174.49        170.45         5.64 o                         
  -7   1   6         67.20         75.77         3.29 o                         
  -6   1   6        379.39        367.32         5.60 o                         
  -5   1   6       2789.46       2728.86        26.95 o                         
  -4   1   6       2824.92       2874.43        26.43 o                         
  -3   1   6        895.92        905.53         8.67 o                         
  -2   1   6        436.87        401.36         5.05 o                         
  -1   1   6         87.27        102.58         2.28 o                         
   0   1   6        951.56        925.75         7.51 o                         
   1   1   6        908.65        929.93         7.21 o                         
   2   1   6       2040.41       2157.77        17.31 o                         
   3   1   6        208.84        212.08         2.53 o                         
   4   1   6        244.61        222.58         2.80 o                         
   5   1   6        632.96        598.16         5.25 o                         
   6   1   6       1165.61       1179.83         8.85 o                         
   7   1   6         80.92         84.45         2.78 o                         
   8   1   6         22.43         16.79         1.88 o                         
   9   1   6         31.95         33.75         2.48 o                         
  10   1   6        189.24        200.34         4.41 o                         
  11   1   6        161.06        163.80         4.90 o                         
  12   1   6         21.50         25.92         4.57 o                         
  13   1   6          7.79          7.05         4.85 o                         
  14   1   6          0.14         -2.39         6.08 o                         
 -11   2   6         16.74         17.88         8.22 o                         
 -10   2   6        102.40         89.39         6.49 o                         
  -9   2   6        159.19        153.07         5.85 o                         
  -8   2   6        336.65        336.81        10.99 o                         
  -7   2   6         89.00         85.17         3.61 o                         
  -6   2   6        259.91        267.00         6.25 o                         
  -5   2   6        749.44        696.43         7.97 o                         
  -4   2   6        560.59        583.77         5.55 o                         
  -3   2   6        152.70        178.30         3.00 o                         
  -2   2   6         55.36         54.50         1.82 o                         
  -1   2   6          7.97          7.75         1.19 o                         
   0   2   6        661.07        576.48         5.34 o                         
   1   2   6       1178.05       1138.22        10.53 o                         
   2   2   6        634.94        571.39         5.89 o                         
   3   2   6         27.08         20.45         1.27 o                         
   4   2   6         16.04          8.39         1.03 o                         
   5   2   6        212.96        203.19         2.97 o                         
   6   2   6       1459.22       1515.63        11.64 o                         
   7   2   6        118.75        125.26         2.85 o                         
   8   2   6         11.95         10.24         1.88 o                         
   9   2   6         20.18         13.46         2.42 o                         
  10   2   6          9.46         12.07         2.29 o                         
  11   2   6         44.20         44.60         2.85 o                         
  12   2   6         37.89         39.21         4.48 o                         
  13   2   6          0.35         -4.25         4.25 o                         
  14   2   6          3.53         -5.24         5.24 o                         
 -11   3   6         29.88          8.18         9.54 o                         
 -10   3   6         20.11          7.27         5.69 o                         
  -9   3   6         38.60         35.99         4.28 o                         
  -8   3   6        446.50        446.96         8.86 o                         
  -7   3   6        213.59        211.65         5.87 o                         
  -6   3   6         30.72         32.33         3.67 o                         
  -5   3   6         61.82         51.85         2.46 o                         
  -4   3   6        116.44        144.72         3.12 o                         
  -3   3   6        467.06        481.92         7.02 o                         
  -2   3   6        163.43        183.21         3.38 o                         
  -1   3   6         17.03         14.16         1.40 o                         
   0   3   6        237.16        236.11         2.88 o                         
   1   3   6        684.07        649.75         6.94 o                         
   2   3   6        786.35        783.90         7.09 o                         
   3   3   6        912.16        876.52         7.70 o                         
   4   3   6         81.66         87.53         2.30 o                         
   5   3   6         19.96         19.19         1.21 o                         
   6   3   6        393.09        396.06         4.59 o                         
   7   3   6         72.75         64.41         2.19 o                         
   8   3   6          7.83          8.65         1.76 o                         
   9   3   6        167.02        166.05         4.01 o                         
  10   3   6         80.75         76.69         3.27 o                         
  11   3   6         51.99         49.83         3.36 o                         
  12   3   6         66.81         62.22         3.61 o                         
  13   3   6          0.15         -3.54         4.29 o                         
  14   3   6          2.18         -0.73         5.50 o                         
 -10   4   6         25.43         36.27         7.14 o                         
  -9   4   6          0.84          1.45         4.36 o                         
  -8   4   6        418.55        443.20        13.42 o                         
  -7   4   6         87.02         86.30         4.65 o                         
  -6   4   6        122.38        117.64         4.73 o                         
  -5   4   6         73.82         75.49         3.14 o                         
  -4   4   6         76.57         86.33         2.79 o                         
  -3   4   6        148.16        158.77         3.23 o                         
  -2   4   6        689.57        709.71         8.57 o                         
  -1   4   6         55.01         64.50         2.10 o                         
   0   4   6        643.89        573.26         6.11 o                         
   1   4   6         13.30         12.07         1.48 o                         
   2   4   6         15.23         14.15         1.51 o                         
   3   4   6        805.80        811.20         7.44 o                         
   4   4   6          4.47          5.80         1.46 o                         
   5   4   6        136.61        140.92         2.93 o                         
   6   4   6          7.48         10.42         1.49 o                         
   7   4   6        316.29        305.48         3.88 o                         
   8   4   6         80.80         81.63         3.17 o                         
   9   4   6          4.99          4.78         1.92 o                         
  10   4   6         47.64         51.74         3.20 o                         
  11   4   6         70.43         70.21         4.64 o                         
  12   4   6          0.14          2.02         3.61 o                         
  13   4   6         10.16          3.71         4.95 o                         
  14   4   6          0.14         -3.98         5.19 o                         
  -9   5   6         42.04         20.28         7.67 o                         
  -8   5   6          1.20          1.23         4.15 o                         
  -7   5   6         84.65         64.40         5.78 o                         
  -6   5   6         50.99         43.06         4.21 o                         
  -5   5   6         20.38         15.55         4.70 o                         
  -4   5   6          6.25          6.48         1.65 o                         
  -3   5   6        390.14        360.19         5.36 o                         
  -2   5   6        824.49        817.97         7.81 o                         
  -1   5   6        354.29        352.55         4.95 o                         
   0   5   6        518.33        521.68         5.73 o                         
   1   5   6        350.96        328.68         4.15 o                         
   2   5   6          3.14          2.47         1.47 o                         
   3   5   6         35.49         35.72         1.94 o                         
   4   5   6          5.66          7.08         1.50 o                         
   5   5   6        613.02        603.52         6.52 o                         
   6   5   6        393.52        387.43         4.74 o                         
   7   5   6         58.64         55.70         2.05 o                         
   8   5   6        113.48        117.53         4.47 o                         
   9   5   6         58.42         66.41         3.46 o                         
  10   5   6         21.59         25.82         2.53 o                         
  11   5   6         17.21         11.87         3.40 o                         
  12   5   6        148.67        147.62         5.96 o                         
  13   5   6          0.42          2.80         5.68 o                         
  14   5   6         19.87         24.28         5.98 o                         
  -9   6   6         23.20          7.92         7.59 o                         
  -8   6   6          2.40          8.46         4.49 o                         
  -7   6   6          2.19         -4.11         4.11 o                         
  -6   6   6         95.95        101.31         6.02 o                         
  -5   6   6          0.84         -3.08         3.08 o                         
  -4   6   6        129.71        129.47         4.17 o                         
  -3   6   6         12.45          4.54         2.44 o                         
  -2   6   6         30.63         40.04         2.62 o                         
  -1   6   6        392.58        392.85         5.54 o                         
   0   6   6        108.95        118.24         3.31 o                         
   1   6   6        139.74        153.68         3.44 o                         
   2   6   6        500.82        511.09         6.23 o                         
   3   6   6        101.48         91.65         3.29 o                         
   4   6   6        102.52         99.64         3.12 o                         
   5   6   6          0.39          1.24         1.90 o                         
   6   6   6        125.81        126.14         3.37 o                         
   7   6   6         67.82         56.58         2.24 o                         
   8   6   6         15.96         17.36         1.86 o                         
   9   6   6         23.91         27.13         2.99 o                         
  10   6   6          9.06          8.27         2.56 o                         
  11   6   6          0.67          1.38         2.61 o                         
  12   6   6         35.11         39.55         4.26 o                         
  13   6   6          0.51         -0.26         4.26 o                         
  14   6   6          0.50          1.15         9.24 o                         
  -8   7   6          0.79          5.21         6.24 o                         
  -7   7   6          5.44          2.32         4.73 o                         
  -6   7   6        229.58        227.34        10.96 o                         
  -5   7   6         45.60         44.63         5.23 o                         
  -4   7   6         62.51         65.76         4.18 o                         
  -3   7   6         61.68         63.89         3.75 o                         
  -2   7   6          0.89          2.51         2.19 o                         
  -1   7   6        103.93        104.39         3.67 o                         
   0   7   6          2.18          4.92         2.06 o                         
   1   7   6          8.92          3.59         2.18 o                         
   2   7   6        179.86        185.63         5.71 o                         
   3   7   6          0.70         -1.85         1.85 o                         
   4   7   6        165.37        162.34         4.14 o                         
   5   7   6        349.22        293.96         5.29 o                         
   6   7   6         75.05         74.89         3.75 o                         
   7   7   6        438.61        412.06         5.68 o                         
   8   7   6        100.46         90.59         3.05 o                         
   9   7   6          6.41          2.92         2.29 o                         
  10   7   6          0.74         -0.40         2.54 o                         
  11   7   6         56.50         60.23         3.66 o                         
  12   7   6        160.92        155.50         5.73 o                         
  13   7   6         49.07         45.42         5.72 o                         
  14   7   6         22.87         24.36         5.32 o                         
  -7   8   6          1.70         -6.07         6.07 o                         
  -6   8   6         17.80         -1.21         4.81 o                         
  -5   8   6         19.48          7.15         5.28 o                         
  -4   8   6          0.03          3.60         2.77 o                         
  -3   8   6         74.88         78.31         4.02 o                         
  -2   8   6         99.12         95.36         4.01 o                         
  -1   8   6        210.46        222.96         5.20 o                         
   0   8   6         67.86         79.50         4.41 o                         
   1   8   6          1.65         -2.17         2.17 o                         
   2   8   6        228.47        229.50         5.03 o                         
   3   8   6        198.06        233.84         6.56 o                         
   4   8   6         36.06         36.74         2.81 o                         
   5   8   6        117.28        101.03         3.45 o                         
   6   8   6         33.02         30.00         2.54 o                         
   7   8   6        172.36        182.64         4.36 o                         
   8   8   6        318.20        316.79         5.20 o                         
   9   8   6         50.05         53.44         4.49 o                         
  10   8   6        101.92        108.85         4.55 o                         
  11   8   6         78.51         72.08         4.07 o                         
  12   8   6         52.59         55.66         5.47 o                         
  13   8   6         95.64         91.67         6.11 o                         
  14   8   6         22.24         21.07         5.39 o                         
  -6   9   6         26.04         16.36         5.79 o                         
  -5   9   6         19.76         11.51         5.32 o                         
  -4   9   6          6.56          1.47         3.24 o                         
  -3   9   6         34.18         35.35         3.64 o                         
  -2   9   6        245.90        252.33         6.31 o                         
  -1   9   6        224.09        235.00         5.64 o                         
   0   9   6         24.15         24.39         3.31 o                         
   1   9   6        124.40        138.80         4.41 o                         
   2   9   6         67.40         77.91         3.65 o                         
   3   9   6        119.96        125.68         4.31 o                         
   4   9   6        275.51        303.97         5.82 o                         
   5   9   6         36.29         49.76         3.29 o                         
   6   9   6         61.46         74.10         3.40 o                         
   7   9   6        183.67        190.60         4.71 o                         
   8   9   6        405.16        417.71         6.26 o                         
   9   9   6        146.43        135.81         4.06 o                         
  10   9   6        105.87        125.29         4.94 o                         
  11   9   6         19.14         24.10         3.85 o                         
  12   9   6         12.34         19.16         3.80 o                         
  13   9   6         94.74         87.57         6.59 o                         
  -5  10   6          0.30          0.21         6.51 o                         
  -4  10   6          2.14         -2.69         5.14 o                         
  -3  10   6          2.90         -3.39         3.39 o                         
  -2  10   6         37.53         40.28         4.00 o                         
  -1  10   6        284.90        298.08         8.12 o                         
   0  10   6         27.46         26.18         3.77 o                         
   1  10   6          6.05         11.95         3.06 o                         
   2  10   6          4.14          3.45         2.75 o                         
   3  10   6        139.36        164.03         5.14 o                         
   4  10   6        400.97        437.57         7.31 o                         
   5  10   6        310.71        334.82         6.97 o                         
   6  10   6          4.70         -0.96         2.71 o                         
   7  10   6          2.27         -0.12         2.95 o                         
   8  10   6        223.24        232.55         7.20 o                         
   9  10   6        206.62        201.54         6.56 o                         
  10  10   6        287.18        320.09         7.58 o                         
  11  10   6          1.64          4.53         3.45 o                         
  12  10   6          1.61         -1.12         4.52 o                         
  13  10   6          0.98         -4.03         4.17 o                         
  -4  11   6          8.73         16.45         5.80 o                         
  -3  11   6          2.21          0.66         5.08 o                         
  -2  11   6        103.84        107.98         5.62 o                         
  -1  11   6        149.57        155.19         6.19 o                         
   0  11   6        260.56        244.69         9.60 o                         
   1  11   6         10.32          8.39         3.63 o                         
   2  11   6          8.99          3.47         3.10 o                         
   3  11   6          1.86          0.20         3.23 o                         
   4  11   6        360.56        411.10         7.51 o                         
   5  11   6        375.82        377.16         7.83 o                         
   6  11   6          6.94          5.94         3.39 o                         
   7  11   6         35.03         41.31         3.64 o                         
   8  11   6         27.14         25.96         3.15 o                         
   9  11   6        307.64        307.10        11.43 o                         
  10  11   6        125.27        137.00         6.92 o                         
  11  11   6        121.23        111.91         8.43 o                         
  12  11   6         26.86         16.68         4.50 o                         
  -2  12   6          4.26          4.18         5.23 o                         
  -1  12   6        104.32         96.93         7.19 o                         
   0  12   6        264.62        283.85         8.38 o                         
   1  12   6        210.39        209.29         8.88 o                         
   2  12   6         77.84         80.32         4.54 o                         
   3  12   6         17.29         17.87         3.75 o                         
   4  12   6        459.05        521.58         8.77 o                         
   5  12   6        423.36        477.54         8.85 o                         
   6  12   6        117.58        124.31         5.84 o                         
   7  12   6         13.89         12.13         3.52 o                         
   8  12   6          3.24          2.97         3.38 o                         
   9  12   6         48.44         41.28         4.57 o                         
  10  12   6        186.93        175.93        10.31 o                         
  11  12   6        129.88        120.51         7.32 o                         
   0  13   6         12.70         14.67         4.96 o                         
   1  13   6         33.60         36.05         6.25 o                         
   2  13   6         11.33          5.47         5.53 o                         
   3  13   6         15.60         14.79         4.58 o                         
   4  13   6        151.71        155.31         5.93 o                         
   5  13   6        236.79        226.94         7.11 o                         
   6  13   6        166.75        184.32         6.22 o                         
   7  13   6         39.69         44.65         4.43 o                         
   8  13   6          1.34         -2.71         4.71 o                         
   9  13   6         17.34         19.10         5.23 o                         
  10  13   6         72.80         49.36         7.52 o                         
   3  14   6         90.95         78.37         7.01 o                         
   4  14   6          5.19          5.26         4.90 o                         
   5  14   6         97.40         98.96         5.96 o                         
   6  14   6        177.90        174.39         6.68 o                         
   7  14   6        195.95        187.71         7.43 o                         
  -6 -13   7          7.25          2.80         3.98 o                         
  -5 -13   7         41.70         31.52         4.07 o                         
  -4 -13   7        131.25        106.52         5.48 o                         
  -3 -13   7        129.14        105.04         5.18 o                         
  -2 -13   7         56.87         44.21         4.98 o                         
  -1 -13   7         17.10         18.06         5.18 o                         
   0 -13   7          5.10          6.33         4.03 o                         
   1 -13   7         30.15          8.00         7.30 o                         
  -8 -12   7        233.84        213.67         6.97 o                         
  -7 -12   7        397.73        395.97         8.95 o                         
  -6 -12   7        209.78        189.78         6.07 o                         
  -5 -12   7         11.48         15.54         3.04 o                         
  -4 -12   7         31.59         26.05         3.19 o                         
  -3 -12   7        121.24        113.37         4.55 o                         
  -2 -12   7        163.22        158.57         4.86 o                         
  -1 -12   7        119.95        111.27         4.58 o                         
   0 -12   7          1.95          2.98         2.90 o                         
   1 -12   7          4.61          5.16         3.79 o                         
   2 -12   7         44.71         45.46         4.85 o                         
   3 -12   7         58.59         61.60         5.38 o                         
  -9 -11   7         44.41         38.55         4.46 o                         
  -8 -11   7         80.05         83.11         6.58 o                         
  -7 -11   7        377.02        363.48         6.99 o                         
  -6 -11   7         41.39         43.21         3.27 o                         
  -5 -11   7         27.97         25.35         2.97 o                         
  -4 -11   7         22.74         17.56         2.88 o                         
  -3 -11   7        119.29        118.17         4.21 o                         
  -2 -11   7        274.40        264.02         5.35 o                         
  -1 -11   7        113.39        116.15         4.17 o                         
   0 -11   7          6.41          0.28         2.62 o                         
   1 -11   7          6.34          7.96         2.78 o                         
   2 -11   7        101.90         99.49         4.70 o                         
   3 -11   7        167.75        165.87         5.94 o                         
   4 -11   7        220.42        191.82         7.28 o                         
   5 -11   7         10.28         13.28         4.92 o                         
 -10 -10   7        125.47        137.59         6.10 o                         
  -9 -10   7         60.84         73.53         5.25 o                         
  -8 -10   7         81.02         74.46         4.36 o                         
  -7 -10   7        552.72        554.24        10.04 o                         
  -6 -10   7        190.84        189.93         4.85 o                         
  -5 -10   7         18.38         18.00         2.64 o                         
  -4 -10   7         20.21         22.99         2.50 o                         
  -3 -10   7          2.91          2.43         2.65 o                         
  -2 -10   7        354.71        344.28         5.90 o                         
  -1 -10   7        343.97        329.02         5.85 o                         
   0 -10   7        299.87        309.46         6.16 o                         
   1 -10   7         65.84         73.53         3.42 o                         
   2 -10   7        103.67        113.52         4.19 o                         
   3 -10   7        205.39        214.82         6.44 o                         
   4 -10   7        479.85        535.02         9.35 o                         
   5 -10   7         12.05          8.32         3.96 o                         
   6 -10   7         27.79         18.71         5.08 o                         
 -10  -9   7        203.64        197.07         7.58 o                         
  -9  -9   7         75.93         81.29         4.41 o                         
  -8  -9   7         27.95         23.52         3.21 o                         
  -7  -9   7        530.73        514.80         7.02 o                         
  -6  -9   7        105.71        108.92         3.52 o                         
  -5  -9   7        357.84        357.88         6.42 o                         
  -4  -9   7        115.64        121.93         3.50 o                         
  -3  -9   7        127.54        136.08         3.66 o                         
  -2  -9   7        191.61        187.09         4.24 o                         
  -1  -9   7        473.65        481.25         6.13 o                         
   0  -9   7        346.10        360.77         5.37 o                         
   1  -9   7        240.77        239.48         4.72 o                         
   2  -9   7        209.54        211.09         4.86 o                         
   3  -9   7        216.88        221.49         4.77 o                         
   4  -9   7        766.59        826.69         9.77 o                         
   5  -9   7         32.06         37.17         3.33 o                         
   6  -9   7         29.12         36.12         4.17 o                         
   7  -9   7          1.04         -4.91         4.91 o                         
   8  -9   7         24.80         20.09         5.22 o                         
 -11  -8   7          5.11          0.02         4.00 o                         
 -10  -8   7        296.03        309.77         9.39 o                         
  -9  -8   7         72.27         70.88         4.63 o                         
  -8  -8   7        215.02        236.57         6.13 o                         
  -7  -8   7        101.04        105.24         3.66 o                         
  -6  -8   7        735.98        728.95         8.33 o                         
  -5  -8   7        639.44        622.70         7.10 o                         
  -4  -8   7        717.06        708.34         7.30 o                         
  -3  -8   7         51.81         52.95         2.53 o                         
  -2  -8   7        345.20        321.71         4.70 o                         
  -1  -8   7        478.90        468.87         5.74 o                         
   0  -8   7        329.46        350.74         4.99 o                         
   1  -8   7        248.64        253.74         4.42 o                         
   2  -8   7         42.66         43.51         2.39 o                         
   3  -8   7          1.61          5.63         2.19 o                         
   4  -8   7         41.85         42.89         3.11 o                         
   5  -8   7        209.77        227.14         9.83 o                         
   6  -8   7         97.50        100.98         5.00 o                         
   7  -8   7         28.00         24.66         3.87 o                         
   8  -8   7          1.34          2.37         4.10 o                         
   9  -8   7         57.22         69.63         6.97 o                         
 -11  -7   7         11.44          8.95         4.85 o                         
 -10  -7   7        192.59        210.61         7.46 o                         
  -9  -7   7        192.81        227.51         6.60 o                         
  -8  -7   7         67.97         82.07         6.39 o                         
  -7  -7   7          4.05          3.47         2.59 o                         
  -6  -7   7        186.54        194.94         4.24 o                         
  -5  -7   7        458.40        439.14         5.74 o                         
  -4  -7   7        885.92        849.26         7.65 o                         
  -3  -7   7        462.88        446.80         5.29 o                         
  -2  -7   7        625.16        579.25         6.23 o                         
  -1  -7   7         70.94         77.17         2.65 o                         
   0  -7   7        170.09        179.50         3.81 o                         
   1  -7   7        289.63        289.15         4.35 o                         
   2  -7   7        216.07        221.92         3.88 o                         
   3  -7   7         35.87         34.89         2.34 o                         
   4  -7   7        117.39        123.99         3.49 o                         
   5  -7   7        317.37        339.54         6.06 o                         
   6  -7   7        306.09        328.78         6.64 o                         
   7  -7   7         68.81         72.34         4.77 o                         
   8  -7   7         25.04         26.64         3.89 o                         
   9  -7   7         98.19        106.85         6.72 o                         
  10  -7   7         41.74         40.54         5.51 o                         
 -11  -6   7         82.45         85.73         6.94 o                         
 -10  -6   7        330.59        356.67         7.42 o                         
  -9  -6   7        798.47        807.45        11.60 o                         
  -8  -6   7        236.59        238.54         6.52 o                         
  -7  -6   7         40.56         45.23         3.03 o                         
  -6  -6   7        231.77        239.86         4.67 o                         
  -5  -6   7        500.15        473.81         6.24 o                         
  -4  -6   7       1301.43       1305.00        10.89 o                         
  -3  -6   7        852.21        819.11         7.22 o                         
  -2  -6   7        544.30        507.37         5.47 o                         
  -1  -6   7         42.87         46.06         2.08 o                         
   0  -6   7        540.53        515.62         5.93 o                         
   1  -6   7       1057.55       1051.72         9.14 o                         
   2  -6   7        864.17        845.15         7.90 o                         
   3  -6   7         20.31         21.66         1.98 o                         
   4  -6   7          1.26          0.70         1.79 o                         
   5  -6   7        268.32        280.22         4.35 o                         
   6  -6   7        295.61        318.75         5.10 o                         
   7  -6   7        206.96        228.13         7.80 o                         
   8  -6   7          8.84          8.11         3.19 o                         
   9  -6   7          3.14          3.99         3.47 o                         
  10  -6   7          2.23         -2.05         3.98 o                         
 -12  -5   7        381.82        397.75        11.18 o                         
 -11  -5   7         64.48         73.44         5.86 o                         
 -10  -5   7         89.94        101.21         5.40 o                         
  -9  -5   7        100.96        132.36         5.23 o                         
  -8  -5   7        244.16        261.25         7.57 o                         
  -7  -5   7        218.20        220.18         5.16 o                         
  -6  -5   7        376.68        387.35         4.65 o                         
  -5  -5   7        147.21        163.21         5.76 o                         
  -4  -5   7        502.47        527.62         5.90 o                         
  -3  -5   7        594.86        614.92         7.46 o                         
  -2  -5   7        164.06        184.88         3.04 o                         
  -1  -5   7        133.43        139.32         3.03 o                         
   0  -5   7         65.35         70.35         2.14 o                         
   1  -5   7        432.39        405.70         4.38 o                         
   2  -5   7        694.08        664.55         6.55 o                         
   3  -5   7        127.68        133.14         3.40 o                         
   4  -5   7         22.20         22.23         1.94 o                         
   5  -5   7         87.43         89.55         2.68 o                         
   6  -5   7        100.22        113.07         3.58 o                         
   7  -5   7        212.58        224.22         4.82 o                         
   8  -5   7         32.13         27.08         3.44 o                         
   9  -5   7          0.98         -2.58         3.15 o                         
  10  -5   7          0.78         -3.37         3.37 o                         
  11  -5   7         12.63         10.52         5.48 o                         
 -12  -4   7        154.08        131.99         8.61 o                         
 -11  -4   7          5.28          2.43         3.72 o                         
 -10  -4   7         10.46          6.18         3.18 o                         
  -9  -4   7        135.72        171.16         6.35 o                         
  -8  -4   7        353.36        350.34         6.57 o                         
  -7  -4   7        787.32        799.20         9.69 o                         
  -6  -4   7        153.24        172.63         3.76 o                         
  -5  -4   7         59.21         81.65         2.60 o                         
  -4  -4   7        416.02        382.94         5.22 o                         
  -3  -4   7        830.26        823.99         8.50 o                         
  -2  -4   7        577.48        550.70         6.15 o                         
  -1  -4   7       1015.66        941.61         7.69 o                         
   0  -4   7        148.31        150.98         2.78 o                         
   1  -4   7         46.08         47.21         1.84 o                         
   2  -4   7        416.22        399.08         4.90 o                         
   3  -4   7         65.84         54.48         2.25 o                         
   4  -4   7         20.85         15.84         1.74 o                         
   5  -4   7          8.54          6.74         1.66 o                         
   6  -4   7         18.32         16.43         1.74 o                         
   7  -4   7        247.15        266.16         5.01 o                         
   8  -4   7         32.15         33.41         3.22 o                         
   9  -4   7          2.29          2.08         2.87 o                         
  10  -4   7          8.90          6.42         3.25 o                         
  11  -4   7         18.29         22.58         4.30 o                         
  12  -4   7         30.29         36.76         6.36 o                         
 -12  -3   7        512.47        545.80        14.97 o                         
 -11  -3   7        163.65        167.09         7.39 o                         
 -10  -3   7        192.39        206.11         6.59 o                         
  -9  -3   7         12.99         12.60         3.15 o                         
  -8  -3   7        334.73        348.36         6.97 o                         
  -7  -3   7        464.60        438.31         9.35 o                         
  -6  -3   7        686.20        671.62         8.04 o                         
  -5  -3   7         96.60         94.08         2.46 o                         
  -4  -3   7        138.75        142.68         3.07 o                         
  -3  -3   7          9.93         10.83         1.83 o                         
  -2  -3   7         70.11        104.61         3.00 o                         
  -1  -3   7       2227.53       2289.65        16.74 o                         
   0  -3   7          1.06         -0.26         1.15 o                         
   1  -3   7        288.83        273.28         3.97 o                         
   2  -3   7         98.36        107.29         2.71 o                         
   3  -3   7       1373.43       1325.97         9.83 o                         
   4  -3   7        283.14        296.64         4.17 o                         
   5  -3   7         54.50         54.46         2.15 o                         
   6  -3   7         68.44         63.91         2.27 o                         
   7  -3   7         50.14         53.60         2.65 o                         
   8  -3   7          3.12         -0.08         2.36 o                         
   9  -3   7         30.34         36.12         3.51 o                         
  10  -3   7        181.82        202.59         6.24 o                         
  11  -3   7          0.01         -1.14         3.48 o                         
  12  -3   7         15.34         12.06         5.81 o                         
 -12  -2   7        170.32        170.77        10.36 o                         
 -11  -2   7        295.92        285.61         9.15 o                         
 -10  -2   7        127.83        129.71         5.85 o                         
  -9  -2   7        110.90        128.55         5.96 o                         
  -8  -2   7         70.89         76.05         5.96 o                         
  -7  -2   7        681.84        696.94         9.29 o                         
  -6  -2   7        523.93        529.94         6.40 o                         
  -5  -2   7         37.09         51.35         1.87 o                         
  -4  -2   7          1.95          0.93         1.23 o                         
  -3  -2   7        405.89        374.83         4.54 o                         
  -2  -2   7        163.39        170.33         3.07 o                         
  -1  -2   7        892.03        880.32         7.89 o                         
   0  -2   7        359.13        353.74         4.21 o                         
   1  -2   7         35.23         45.15         1.86 o                         
   2  -2   7        128.71        136.33         2.88 o                         
   3  -2   7        324.33        309.00         3.90 o                         
   4  -2   7        405.82        383.87         4.25 o                         
   5  -2   7         48.55         56.81         2.12 o                         
   6  -2   7        147.75        146.05         2.77 o                         
   7  -2   7          0.31          5.04         1.84 o                         
   8  -2   7        189.83        211.76         5.30 o                         
   9  -2   7          2.61          1.93         2.50 o                         
  10  -2   7         16.44          7.63         3.26 o                         
  11  -2   7         59.17         65.85         4.78 o                         
  12  -2   7         26.77         14.26         4.32 o                         
  13  -2   7          3.01         -5.72         5.72 o                         
 -11  -1   7        166.02        157.81         7.41 o                         
 -10  -1   7        111.12        107.30         5.99 o                         
  -9  -1   7          5.43         -0.53         4.14 o                         
  -8  -1   7        134.74        155.17         5.61 o                         
  -7  -1   7        164.99        181.10         4.99 o                         
  -6  -1   7        291.22        286.88         4.46 o                         
  -5  -1   7        388.07        377.31         4.50 o                         
  -4  -1   7         22.93         26.17         1.50 o                         
  -3  -1   7        284.40        274.95         3.80 o                         
  -2  -1   7        104.33        117.24         3.32 o                         
  -1  -1   7        301.82        309.53         3.96 o                         
   0  -1   7        246.39        245.56         3.32 o                         
   1  -1   7         96.47        107.03         2.56 o                         
   2  -1   7        264.96        267.22         3.06 o                         
   3  -1   7        111.29        120.68         2.49 o                         
   4  -1   7        362.84        377.97         4.37 o                         
   5  -1   7        191.20        201.72         3.07 o                         
   6  -1   7          0.08          2.15         1.18 o                         
   7  -1   7        110.41        116.81         2.80 o                         
   8  -1   7         78.12         86.80         3.19 o                         
   9  -1   7          6.00          6.19         2.33 o                         
  10  -1   7         48.05         55.86         4.48 o                         
  11  -1   7          3.64          4.36         3.39 o                         
  12  -1   7          5.83          8.82         4.23 o                         
  13  -1   7         24.62         16.48         8.62 o                         
 -11   0   7          8.66         16.82         9.05 o                         
 -10   0   7         68.88         78.10         6.29 o                         
  -9   0   7          0.52         -2.32         3.19 o                         
  -8   0   7        116.92        133.67         5.09 o                         
  -7   0   7         10.60         13.04         2.51 o                         
  -6   0   7          8.74         15.76         2.06 o                         
  -5   0   7        320.30        321.94         4.09 o                         
  -4   0   7         71.91         80.24         2.56 o                         
  -3   0   7        630.38        584.48         6.00 o                         
  -2   0   7        124.10        143.68         3.13 o                         
  -1   0   7        731.44        759.22         7.55 o                         
   0   0   7        420.27        413.11         4.75 o                         
   1   0   7         52.93         71.51         2.65 o                         
   2   0   7        844.43        856.61         7.82 o                         
   3   0   7        759.19        720.85         7.17 o                         
   4   0   7         62.81         77.35         2.45 o                         
   5   0   7         64.97         81.17         2.10 o                         
   6   0   7          2.39         -0.15         1.19 o                         
   7   0   7        153.35        256.15         5.43 o                         
   8   0   7         22.85         21.21         2.11 o                         
   9   0   7          4.72         -0.28         2.10 o                         
  10   0   7         12.65         13.10         2.69 o                         
  11   0   7          0.45         -1.05         3.30 o                         
  12   0   7         11.77         12.46         4.11 o                         
  13   0   7         80.65         91.89         7.15 o                         
 -11   1   7         15.79         33.88         7.85 o                         
 -10   1   7         58.80         52.89         9.34 o                         
  -9   1   7         61.65         62.53         4.87 o                         
  -8   1   7         17.39         12.53         3.80 o                         
  -7   1   7        119.35        124.15         5.88 o                         
  -6   1   7          4.04          4.72         2.22 o                         
  -5   1   7        109.29        117.79         3.65 o                         
  -4   1   7        657.72        656.97         6.73 o                         
  -3   1   7        223.38        185.31         4.33 o                         
  -2   1   7        390.39        349.95         4.34 o                         
  -1   1   7        526.92        489.81         5.57 o                         
   0   1   7         10.88         18.30         1.63 o                         
   1   1   7         21.22         33.82         1.78 o                         
   2   1   7        331.17        341.05         4.30 o                         
   3   1   7        907.17        899.86         7.24 o                         
   4   1   7        683.60        676.67         6.56 o                         
   5   1   7         45.39         51.20         2.10 o                         
   6   1   7         10.23         11.21         1.34 o                         
   7   1   7         14.81         10.24         1.74 o                         
   8   1   7         13.88         11.85         1.90 o                         
   9   1   7        135.98        130.61         3.62 o                         
  10   1   7          0.67         -2.35         2.37 o                         
  11   1   7          0.27          1.73         2.88 o                         
  12   1   7         15.64          2.86         3.76 o                         
  13   1   7        173.93        172.09         8.63 o                         
  14   1   7         54.03         45.35         8.05 o                         
 -10   2   7          4.90         -2.02         4.88 o                         
  -9   2   7         72.57         75.23         5.34 o                         
  -8   2   7          0.62          0.76         3.49 o                         
  -7   2   7         64.74         68.87         4.09 o                         
  -6   2   7        122.88        128.56         8.37 o                         
  -5   2   7         11.51          7.54         1.69 o                         
  -4   2   7         11.65         13.43         1.77 o                         
  -3   2   7         49.21         43.49         3.19 o                         
  -2   2   7        621.78        549.73         5.89 o                         
  -1   2   7        546.02        542.30         5.37 o                         
   0   2   7        391.44        354.01         4.20 o                         
   1   2   7         40.75         42.33         2.08 o                         
   2   2   7         15.42         16.87         1.63 o                         
   3   2   7        434.33        415.50         4.99 o                         
   4   2   7        470.38        432.98         4.84 o                         
   5   2   7         37.07         40.26         2.10 o                         
   6   2   7         49.62         53.51         2.01 o                         
   7   2   7          3.89          5.34         1.16 o                         
   8   2   7         10.57         10.40         2.21 o                         
   9   2   7        673.43        687.57        12.28 o                         
  10   2   7        149.66        158.87         4.39 o                         
  11   2   7        130.22        125.15         5.56 o                         
  12   2   7         26.45         21.52         3.99 o                         
  13   2   7         65.24         74.71         6.02 o                         
  14   2   7         53.34         55.91         6.73 o                         
 -10   3   7         67.32         56.89         7.60 o                         
  -9   3   7        160.91        151.14         6.81 o                         
  -8   3   7         71.28         71.55         4.98 o                         
  -7   3   7         11.75          6.13         2.89 o                         
  -6   3   7         42.29         44.39         4.42 o                         
  -5   3   7        290.06        289.96         5.27 o                         
  -4   3   7         39.57         36.26         2.10 o                         
  -3   3   7          0.64         -0.27         1.50 o                         
  -2   3   7         42.51         35.24         2.33 o                         
  -1   3   7       1102.48       1082.38        10.09 o                         
   0   3   7        795.41        779.14         7.72 o                         
   1   3   7        295.17        291.43         4.40 o                         
   2   3   7        455.01        435.59         7.67 o                         
   3   3   7        110.72        103.40         2.77 o                         
   4   3   7       1176.73       1164.87         9.96 o                         
   5   3   7        354.82        342.45         4.87 o                         
   6   3   7        214.05        204.67         3.29 o                         
   7   3   7         80.03         80.61         2.25 o                         
   8   3   7         40.50         40.08         2.08 o                         
   9   3   7        219.33        226.76         4.91 o                         
  10   3   7        241.23        230.00         5.63 o                         
  11   3   7         62.46         65.00         5.33 o                         
  12   3   7          1.71         -1.27         3.26 o                         
  13   3   7          4.87          1.10         5.02 o                         
  14   3   7         77.93         85.07        10.82 o                         
  -9   4   7         51.58         51.46         8.20 o                         
  -8   4   7         13.49         12.99         3.58 o                         
  -7   4   7         29.19         26.09         3.98 o                         
  -6   4   7        262.71        284.50         6.90 o                         
  -5   4   7        384.96        402.75         8.80 o                         
  -4   4   7        196.29        192.91         4.93 o                         
  -3   4   7          2.89          2.85         1.67 o                         
  -2   4   7          1.76          0.19         1.67 o                         
  -1   4   7        105.91        145.75         3.77 o                         
   0   4   7        726.04        758.98         7.72 o                         
   1   4   7        403.06        404.72         5.10 o                         
   2   4   7        437.81        436.95         6.44 o                         
   3   4   7        282.78        257.81         3.97 o                         
   4   4   7        325.03        321.90         4.33 o                         
   5   4   7       1510.71       1481.26        13.04 o                         
   6   4   7        594.41        560.90         6.01 o                         
   7   4   7        451.91        447.85         4.90 o                         
   8   4   7         83.66         88.01         3.16 o                         
   9   4   7        371.36        377.93         6.06 o                         
  10   4   7        209.12        209.89         9.09 o                         
  11   4   7        258.91        254.69         7.73 o                         
  12   4   7          7.11          5.44         4.02 o                         
  13   4   7         49.77         49.51         5.17 o                         
  14   4   7        104.05         85.67        11.65 o                         
  -9   5   7         12.70         14.25         7.48 o                         
  -8   5   7         22.04         22.24         4.62 o                         
  -7   5   7          0.48         -3.97         3.97 o                         
  -6   5   7         28.62         21.32         3.54 o                         
  -5   5   7        335.42        348.64         8.98 o                         
  -4   5   7        421.02        428.97         8.07 o                         
  -3   5   7        238.51        227.86         5.79 o                         
  -2   5   7        168.36        171.05         4.07 o                         
  -1   5   7        265.39        241.64         4.32 o                         
   0   5   7       1188.40       1147.64        10.80 o                         
   1   5   7        512.54        493.77         6.02 o                         
   2   5   7          6.94          5.45         1.62 o                         
   3   5   7        125.96        142.20         3.66 o                         
   4   5   7        433.54        444.64         5.93 o                         
   5   5   7       1851.57       1808.20        15.15 o                         
   6   5   7       1736.92       1726.73        15.16 o                         
   7   5   7        470.74        457.59         6.59 o                         
   8   5   7         26.87         31.73         2.10 o                         
   9   5   7         91.32         95.71         4.23 o                         
  10   5   7        171.38        191.77         6.78 o                         
  11   5   7        419.49        423.22         8.86 o                         
  12   5   7          7.59         12.63         3.68 o                         
  13   5   7         42.16         32.54         6.66 o                         
  14   5   7          4.05          0.30         6.15 o                         
  -8   6   7         15.95          7.21         4.72 o                         
  -7   6   7         18.98          6.22         4.55 o                         
  -6   6   7          2.89         -1.89         4.37 o                         
  -5   6   7        200.89        193.11         7.69 o                         
  -4   6   7        157.95        148.76         5.68 o                         
  -3   6   7        621.08        643.41         8.47 o                         
  -2   6   7        220.41        236.01         6.01 o                         
  -1   6   7         75.96         87.50         3.15 o                         
   0   6   7        257.16        274.39         4.19 o                         
   1   6   7        510.73        547.75         6.81 o                         
   2   6   7        571.02        591.91         6.92 o                         
   3   6   7        107.75        114.61         4.15 o                         
   4   6   7         19.65         17.49         2.20 o                         
   5   6   7         65.81         65.11         2.92 o                         
   6   6   7        331.47        312.65         4.98 o                         
   7   6   7        107.43        123.50         3.73 o                         
   8   6   7        131.74        129.00         4.24 o                         
   9   6   7        120.79        126.22         4.40 o                         
  10   6   7        132.22        134.99         4.52 o                         
  11   6   7        287.18        291.80         9.53 o                         
  12   6   7         94.09        109.59         5.70 o                         
  13   6   7         15.54         14.39         5.03 o                         
  14   6   7         10.63         -3.47         6.22 o                         
  -7   7   7          9.06         -0.43         5.48 o                         
  -6   7   7          2.21         13.43         5.02 o                         
  -5   7   7         20.72         10.30         5.53 o                         
  -4   7   7         75.78         69.47         3.98 o                         
  -3   7   7        473.62        521.80         8.76 o                         
  -2   7   7        172.04        172.44         5.33 o                         
  -1   7   7         68.76         76.28         3.62 o                         
   0   7   7         19.40         18.68         2.40 o                         
   1   7   7       1231.39       1282.12        12.22 o                         
   2   7   7       1132.90       1200.96        12.41 o                         
   3   7   7        546.72        555.41         7.36 o                         
   4   7   7         55.98         69.79         3.22 o                         
   5   7   7        276.32        265.87         4.79 o                         
   6   7   7        533.32        531.20         6.76 o                         
   7   7   7        386.45        405.34         5.89 o                         
   8   7   7        351.49        357.52         6.64 o                         
   9   7   7         38.09         45.59         3.08 o                         
  10   7   7         55.64         53.90         3.64 o                         
  11   7   7        110.36        116.15         5.60 o                         
  12   7   7        431.03        459.26         8.04 o                         
  13   7   7        131.39        115.25         9.55 o                         
  14   7   7         17.28          8.38         4.98 o                         
  -7   8   7        355.86        372.17        37.79 o                         
  -6   8   7        156.32        153.51         9.59 o                         
  -5   8   7         86.19         69.04         6.33 o                         
  -4   8   7         31.72         27.59         3.71 o                         
  -3   8   7        224.35        229.60         6.97 o                         
  -2   8   7        300.96        312.19         7.21 o                         
  -1   8   7        109.67        121.61         4.78 o                         
   0   8   7         33.05         43.08         3.43 o                         
   1   8   7        412.16        454.00         7.46 o                         
   2   8   7        862.55        912.92        11.09 o                         
   3   8   7        432.17        461.99         6.95 o                         
   4   8   7        380.20        408.53         6.12 o                         
   5   8   7         56.73         59.14         3.09 o                         
   6   8   7        212.15        228.62         5.13 o                         
   7   8   7        257.94        278.10         5.19 o                         
   8   8   7        515.40        548.31         7.18 o                         
   9   8   7        150.13        152.42         5.21 o                         
  10   8   7         19.00         22.99         3.49 o                         
  11   8   7         10.74          5.73         3.23 o                         
  12   8   7        231.56        209.37         7.98 o                         
  13   8   7        137.28        143.12        10.14 o                         
  -6   9   7         25.64         18.30         7.16 o                         
  -5   9   7          3.79         -3.30         8.09 o                         
  -4   9   7         30.77         42.13         5.98 o                         
  -3   9   7         73.72         72.74         4.71 o                         
  -2   9   7        269.14        277.43         7.29 o                         
  -1   9   7        150.80        144.40         5.68 o                         
   0   9   7          3.51          2.32         2.96 o                         
   1   9   7        169.16        200.22         5.33 o                         
   2   9   7        219.57        229.84         6.26 o                         
   3   9   7        756.63        819.85        10.65 o                         
   4   9   7        381.38        407.28         6.91 o                         
   5   9   7         83.50         92.29         3.84 o                         
   6   9   7         51.96         56.02         3.26 o                         
   7   9   7        200.67        214.42         5.15 o                         
   8   9   7        205.47        199.88         5.82 o                         
   9   9   7         91.48         86.15         4.05 o                         
  10   9   7         33.18         24.37         3.67 o                         
  11   9   7          0.91         -3.33         3.33 o                         
  12   9   7        218.90        201.06         6.21 o                         
  13   9   7         46.46         38.36         5.17 o                         
  -4  10   7         50.57         29.83         6.62 o                         
  -3  10   7          1.41         -4.98         4.98 o                         
  -2  10   7        181.72        179.82         8.28 o                         
  -1  10   7        214.66        217.52         6.77 o                         
   0  10   7        345.93        381.32         7.80 o                         
   1  10   7        111.89        121.75         4.59 o                         
   2  10   7        214.37        217.16         6.02 o                         
   3  10   7        247.81        256.66         7.73 o                         
   4  10   7        318.52        326.69         7.68 o                         
   5  10   7          2.44          5.04         3.18 o                         
   6  10   7         22.73         29.60         3.42 o                         
   7  10   7         28.11         36.04         4.28 o                         
   8  10   7         29.19         20.40         3.15 o                         
   9  10   7        230.48        224.76         5.30 o                         
  10  10   7         42.55         39.89         4.03 o                         
  11  10   7         21.33         24.53         4.04 o                         
  12  10   7         16.90         20.86         4.79 o                         
  -3  11   7          6.67          2.53         5.73 o                         
  -2  11   7         87.81         86.63         6.73 o                         
  -1  11   7        153.82        150.66         6.83 o                         
   0  11   7        234.12        226.72         7.22 o                         
   1  11   7         60.06         63.16         5.04 o                         
   2  11   7         61.67         70.63         4.35 o                         
   3  11   7        103.27        100.01         4.68 o                         
   4  11   7        266.26        291.42         7.81 o                         
   5  11   7         65.05         69.56         4.28 o                         
   6  11   7        356.56        424.58         7.99 o                         
   7  11   7         61.63         60.79         4.29 o                         
   8  11   7         50.16         47.54         3.63 o                         
   9  11   7         96.39         98.09         4.47 o                         
  10  11   7         69.57         57.44         4.59 o                         
  11  11   7         13.96         14.07         4.87 o                         
  12  11   7         12.95          1.04         7.11 o                         
  -1  12   7         72.75         65.99         6.05 o                         
   0  12   7        109.40        120.26         8.33 o                         
   1  12   7         74.41         63.20         5.22 o                         
   2  12   7         13.72         13.50         4.39 o                         
   3  12   7         11.82          9.83         3.73 o                         
   4  12   7          5.36          3.74         3.85 o                         
   5  12   7         82.44         93.84         5.65 o                         
   6  12   7        342.32        404.00        10.81 o                         
   7  12   7         28.43         30.06         4.31 o                         
   8  12   7         13.89         12.39         3.46 o                         
   9  12   7         12.49         16.80         5.18 o                         
  10  12   7         49.70         56.77         7.67 o                         
   1  13   7         18.84         20.52         4.99 o                         
   2  13   7          0.94         -4.65         4.65 o                         
   3  13   7          0.52         -4.47         4.47 o                         
   4  13   7         11.44         15.52         5.45 o                         
   5  13   7        112.20        110.72         6.39 o                         
   6  13   7         97.00         80.74         5.95 o                         
   7  13   7         63.33         60.14         4.92 o                         
   8  13   7          7.48          0.57         4.69 o                         
   9  13   7         31.62         21.15         5.04 o                         
  -3 -13   8        222.16        200.31         7.28 o                         
  -2 -13   8         96.48         70.43         5.69 o                         
  -6 -12   8         43.08         42.85         3.58 o                         
  -5 -12   8         62.52         51.46         3.90 o                         
  -4 -12   8          4.41          0.40         3.41 o                         
  -3 -12   8         77.18         60.71         4.22 o                         
  -2 -12   8        119.72        103.11         4.63 o                         
  -1 -12   8         61.54         60.20         4.08 o                         
   0 -12   8          6.91          6.07         3.82 o                         
   1 -12   8         26.78         25.92         4.73 o                         
   2 -12   8         19.13         16.41         4.31 o                         
  -8 -11   8         86.68         81.33         5.38 o                         
  -7 -11   8        171.90        151.30         7.48 o                         
  -6 -11   8        115.51         99.54         4.27 o                         
  -5 -11   8        262.99        271.86         6.24 o                         
  -4 -11   8         25.34         21.33         2.87 o                         
  -3 -11   8         10.81          7.31         2.67 o                         
  -2 -11   8        183.94        172.98         5.48 o                         
  -1 -11   8         25.12         19.48         2.94 o                         
   0 -11   8         35.65         36.56         3.54 o                         
   1 -11   8          6.43          5.82         3.14 o                         
   2 -11   8         87.95         89.19         5.07 o                         
   3 -11   8        147.58        135.12         6.92 o                         
   4 -11   8         59.46         58.23         4.98 o                         
  -9 -10   8         11.19          6.16         4.59 o                         
  -8 -10   8         36.75         31.63         5.41 o                         
  -7 -10   8        154.46        143.07         5.46 o                         
  -6 -10   8        296.38        287.00         5.40 o                         
  -5 -10   8        727.63        731.57         9.19 o                         
  -4 -10   8         12.86         10.37         2.45 o                         
  -3 -10   8         41.68         35.00         2.79 o                         
  -2 -10   8         77.24         69.82         3.27 o                         
  -1 -10   8        295.72        304.88         5.47 o                         
   0 -10   8         36.64         33.75         2.89 o                         
   1 -10   8          1.95         -0.85         2.71 o                         
   2 -10   8          0.67          0.57         3.22 o                         
   3 -10   8         91.28         86.24         4.98 o                         
   4 -10   8        103.80         97.59         4.83 o                         
   5 -10   8         65.23         59.50         5.01 o                         
   6 -10   8        105.71         97.50         5.59 o                         
 -10  -9   8         41.41         36.02         4.64 o                         
  -9  -9   8          5.54          1.97         3.74 o                         
  -8  -9   8          4.34          0.42         3.03 o                         
  -7  -9   8         20.20         24.58         3.53 o                         
  -6  -9   8        574.00        568.46         7.56 o                         
  -5  -9   8        612.12        615.46         8.31 o                         
  -4  -9   8        132.20        138.41         3.80 o                         
  -3  -9   8         10.90         11.06         2.31 o                         
  -2  -9   8         61.12         72.10         3.70 o                         
  -1  -9   8        106.45        109.48         3.94 o                         
   0  -9   8        243.36        250.16         5.91 o                         
   1  -9   8         17.60          8.60         3.09 o                         
   2  -9   8         31.01         36.48         3.19 o                         
   3  -9   8          0.34          2.59         2.75 o                         
   4  -9   8          5.43         -3.04         3.04 o                         
   5  -9   8         35.29         46.65         3.62 o                         
   6  -9   8          2.97         -1.40         3.69 o                         
   7  -9   8         13.10          7.82         4.51 o                         
 -10  -8   8        179.93        173.12        11.70 o                         
  -9  -8   8         80.10         92.61         5.04 o                         
  -8  -8   8         10.62          7.03         3.05 o                         
  -7  -8   8          0.83          3.01         2.98 o                         
  -6  -8   8         80.99         98.17         3.97 o                         
  -5  -8   8         61.42         60.77         3.28 o                         
  -4  -8   8         31.96         30.96         2.39 o                         
  -3  -8   8         39.61         46.78         2.47 o                         
  -2  -8   8          2.03         -0.11         1.80 o                         
  -1  -8   8         63.66         60.62         2.89 o                         
   0  -8   8        612.91        611.21         6.95 o                         
   1  -8   8          9.10         10.64         2.19 o                         
   2  -8   8         89.80         85.14         3.20 o                         
   3  -8   8         72.16         70.76         3.34 o                         
   4  -8   8          4.44         -1.28         2.54 o                         
   5  -8   8         92.11         94.43         4.38 o                         
   6  -8   8         35.05         26.61         3.34 o                         
   7  -8   8          5.57         10.30         4.40 o                         
   8  -8   8          4.84          2.90         4.13 o                         
 -11  -7   8        149.62        189.45        25.08 o                         
 -10  -7   8        126.00        137.66         8.14 o                         
  -9  -7   8        335.58        344.37         7.76 o                         
  -8  -7   8         69.33         77.36         4.47 o                         
  -7  -7   8         63.26         70.85         3.76 o                         
  -6  -7   8         51.57         66.64         3.83 o                         
  -5  -7   8         38.99         41.11         2.54 o                         
  -4  -7   8        136.52        144.95         3.40 o                         
  -3  -7   8         40.66         48.46         2.40 o                         
  -2  -7   8         16.99         17.55         1.93 o                         
  -1  -7   8          0.09         -0.47         1.65 o                         
   0  -7   8        474.54        453.38         5.95 o                         
   1  -7   8        136.59        147.49         3.63 o                         
   2  -7   8        151.62        154.47         3.74 o                         
   3  -7   8          0.16         -2.00         2.00 o                         
   4  -7   8         29.59         30.60         2.59 o                         
   5  -7   8          4.06         -1.81         2.29 o                         
   6  -7   8          5.37          6.98         2.86 o                         
   7  -7   8          2.20         -2.48         3.27 o                         
   8  -7   8         13.36         17.76         3.85 o                         
   9  -7   8         20.83         10.83         4.44 o                         
 -11  -6   8          7.66          7.39         4.40 o                         
 -10  -6   8        208.48        213.83         6.41 o                         
  -9  -6   8        171.92        194.17         6.37 o                         
  -8  -6   8        170.90        209.97         6.47 o                         
  -7  -6   8         36.37         40.19         3.33 o                         
  -6  -6   8        164.72        179.44         4.31 o                         
  -5  -6   8         10.45         13.07         1.92 o                         
  -4  -6   8        360.94        359.32         5.28 o                         
  -3  -6   8         31.32         35.21         1.93 o                         
  -2  -6   8         36.66         33.64         1.93 o                         
  -1  -6   8        131.02        139.71         3.73 o                         
   0  -6   8          0.49         -1.46         1.46 o                         
   1  -6   8         97.50         99.94         2.85 o                         
   2  -6   8          4.50          2.34         1.75 o                         
   3  -6   8         57.92         59.21         2.60 o                         
   4  -6   8        159.11        165.27         3.92 o                         
   5  -6   8        131.51        129.27         3.46 o                         
   6  -6   8          0.63          7.33         2.91 o                         
   7  -6   8         11.57         13.89         3.39 o                         
   8  -6   8         27.57         27.93         3.73 o                         
   9  -6   8         65.74         80.37         4.75 o                         
  10  -6   8          7.61          3.41         4.47 o                         
 -11  -5   8        123.53        119.12         7.75 o                         
 -10  -5   8         48.57         42.25         4.51 o                         
  -9  -5   8         24.26         31.18         3.47 o                         
  -8  -5   8          5.71          4.93         2.70 o                         
  -7  -5   8          4.55          2.74         2.44 o                         
  -6  -5   8        160.79        178.96         5.10 o                         
  -5  -5   8         25.12         22.78         2.21 o                         
  -4  -5   8         11.16         13.37         1.80 o                         
  -3  -5   8        120.23        140.10         3.94 o                         
  -2  -5   8        113.78        110.07         2.74 o                         
  -1  -5   8        122.78        138.25         3.11 o                         
   0  -5   8        116.35        138.41         2.93 o                         
   1  -5   8          7.06          6.88         1.56 o                         
   2  -5   8         68.94         75.00         2.94 o                         
   3  -5   8         47.89         43.00         2.27 o                         
   4  -5   8        156.18        159.78         3.66 o                         
   5  -5   8        639.58        668.58         7.05 o                         
   6  -5   8         15.91         17.17         2.61 o                         
   7  -5   8          0.67          2.63         2.88 o                         
   8  -5   8          0.57          8.33         3.53 o                         
   9  -5   8         15.98         21.17         3.78 o                         
  10  -5   8         52.70         58.66         4.49 o                         
  11  -5   8          8.53         13.74         5.48 o                         
 -11  -4   8        126.55        137.71         7.38 o                         
 -10  -4   8          8.13          3.93         3.32 o                         
  -9  -4   8          0.02          1.17         2.57 o                         
  -8  -4   8        298.05        322.94         7.22 o                         
  -7  -4   8          5.39          8.34         2.42 o                         
  -6  -4   8          4.20          3.93         1.53 o                         
  -5  -4   8        267.02        279.09         4.49 o                         
  -4  -4   8          6.31          3.08         1.43 o                         
  -3  -4   8         89.05         77.18         2.82 o                         
  -2  -4   8        412.55        382.26         5.65 o                         
  -1  -4   8        640.44        639.58         5.99 o                         
   0  -4   8       1292.19       1265.69        10.95 o                         
   1  -4   8         42.61         47.08         1.98 o                         
   2  -4   8         63.45         60.63         2.26 o                         
   3  -4   8         41.71         47.23         2.27 o                         
   4  -4   8        161.35        152.47         3.58 o                         
   5  -4   8        102.84        119.59         3.24 o                         
   6  -4   8         82.64         81.73         3.08 o                         
   7  -4   8          5.43          3.51         2.37 o                         
   8  -4   8          0.52         -2.11         2.69 o                         
   9  -4   8          2.31          4.33         3.56 o                         
  10  -4   8        214.27        209.54         7.04 o                         
  11  -4   8         54.17         49.65         6.08 o                         
 -11  -3   8         11.92         18.19         4.64 o                         
 -10  -3   8          2.60         10.87         3.39 o                         
  -9  -3   8         79.02         91.73         5.23 o                         
  -8  -3   8          2.99          8.46         2.74 o                         
  -7  -3   8         52.56         63.27         4.10 o                         
  -6  -3   8         34.36         40.78         3.32 o                         
  -5  -3   8         52.45         67.25         3.16 o                         
  -4  -3   8        236.81        230.78         4.06 o                         
  -3  -3   8        155.01        167.51         3.73 o                         
  -2  -3   8         17.61         20.01         2.04 o                         
  -1  -3   8       1457.64       1435.55        14.23 o                         
   0  -3   8       1014.79        990.69         9.99 o                         
   1  -3   8        657.73        648.05         7.38 o                         
   2  -3   8         47.25         51.22         2.93 o                         
   3  -3   8         41.57         47.14         2.45 o                         
   4  -3   8         13.49         14.76         1.76 o                         
   5  -3   8        152.21        161.07         3.39 o                         
   6  -3   8        250.68        259.33         4.15 o                         
   7  -3   8         83.37         90.45         3.42 o                         
   8  -3   8          1.82          9.14         2.66 o                         
   9  -3   8          4.65          3.89         3.09 o                         
  10  -3   8        555.62        609.51        14.86 o                         
  11  -3   8        241.82        235.21         7.23 o                         
  12  -3   8        100.43        109.95         6.65 o                         
 -11  -2   8          0.29         -2.27         4.07 o                         
 -10  -2   8         25.70         25.95         4.14 o                         
  -9  -2   8        128.31        140.03         6.56 o                         
  -8  -2   8         81.98         85.66         4.42 o                         
  -7  -2   8          4.21          5.15         2.56 o                         
  -6  -2   8         36.75         49.02         2.68 o                         
  -5  -2   8         29.84         34.66         1.85 o                         
  -4  -2   8        482.14        473.10         5.85 o                         
  -3  -2   8        265.48        270.92         4.06 o                         
  -2  -2   8         83.30        116.27         3.44 o                         
  -1  -2   8        698.76        707.28         7.87 o                         
   0  -2   8        766.82        747.30         7.16 o                         
   1  -2   8       1378.07       1390.52        11.65 o                         
   2  -2   8        728.54        715.88         7.05 o                         
   3  -2   8         79.44         83.51         2.95 o                         
   4  -2   8         72.69         77.17         2.69 o                         
   5  -2   8        312.31        330.32         5.02 o                         
   6  -2   8        294.59        282.54         4.14 o                         
   7  -2   8        221.79        221.31         3.90 o                         
   8  -2   8         15.90         23.88         2.87 o                         
   9  -2   8          3.39         -1.67         3.00 o                         
  10  -2   8        281.36        302.90         9.85 o                         
  11  -2   8        143.27        138.10         5.91 o                         
  12  -2   8         69.55         69.29         6.75 o                         
 -11  -1   8         15.27         14.24         4.54 o                         
 -10  -1   8          1.62          3.75         4.68 o                         
  -9  -1   8        323.03        357.13         9.21 o                         
  -8  -1   8        170.76        196.83         9.66 o                         
  -7  -1   8        396.80        405.92         7.75 o                         
  -6  -1   8         75.77         90.81         4.02 o                         
  -5  -1   8          2.62          1.21         1.22 o                         
  -4  -1   8        659.97        680.72         7.93 o                         
  -3  -1   8        725.87        699.60         7.13 o                         
  -2  -1   8        634.39        637.59         6.61 o                         
  -1  -1   8        174.72        174.44         3.69 o                         
   0  -1   8          2.72          0.76         1.34 o                         
   1  -1   8         59.33         64.37         2.27 o                         
   2  -1   8       1129.46       1107.17         9.69 o                         
   3  -1   8        206.04        195.84         3.39 o                         
   4  -1   8        438.36        428.53         5.26 o                         
   5  -1   8        196.97        188.47         3.53 o                         
   6  -1   8        227.38        212.07         3.30 o                         
   7  -1   8        517.67        504.14         6.10 o                         
   8  -1   8        177.05        186.71         4.65 o
[truncated: 199,101 more chars]
