# Supplementary material for: Crystal structures of di-μ-chlorido-bis­({(E)-5-(ethyl­amino)-4-methyl-2-[(pyridin-2-yl)diazen­yl]phen­o­lato}copper(II)) and chlorido­bis­(1,10-phen­anthroline)copper(II) chloride tetra­hydrate
Source: Acta Crystallogr E Crystallogr Commun. 2023 Feb 21;79(Pt 3):201–6. doi: 10.1107/S205698902300138X (PMC9993926; doi:10.1107/S205698902300138X)
Supplement: Supplementary file 3 [file e-79-00201-4sup3.hkl]

data_4                                                                          
_shelx_title ' shelxt_a.res in C2/c'                                            
_shelx_refln_list_code          4                                               
_shelx_F_calc_maximum      245.61                                               
_exptl_crystal_F_000      2328.00                                               
_reflns_d_resolution_high  0.7500                                               
                                                                                
loop_                                                                           
 _space_group_symop_operation_xyz                                               
 'x, y, z'                                                                      
 '-x, y, -z+1/2'                                                                
 'x+1/2, y+1/2, z'                                                              
 '-x+1/2, y+1/2, -z+1/2'                                                        
 '-x, -y, -z'                                                                   
 'x, -y, z-1/2'                                                                 
 '-x+1/2, -y+1/2, -z'                                                           
 'x+1/2, -y+1/2, z-1/2'                                                         
                                                                                
_cell_length_a    23.1874                                                       
_cell_length_b    30.2708                                                       
_cell_length_c     7.2839                                                       
_cell_angle_alpha  90.000                                                       
_cell_angle_beta   97.235                                                       
_cell_angle_gamma  90.000                                                       
                                                                                
_shelx_F_squared_multiplier     1.000                                           
                                                                                
loop_                                                                           
 _refln_index_h                                                                 
 _refln_index_k                                                                 
 _refln_index_l                                                                 
 _refln_F_squared_calc                                                          
 _refln_F_squared_meas                                                          
 _refln_F_squared_sigma                                                         
 _refln_observed_status                                                         
   8   0   0         79.87        145.15         7.96 o                         
  10   0   0        383.03        514.84         8.99 o                         
  12   0   0       2378.51       2206.02        34.11 o                         
  14   0   0      21881.15      22057.27       440.40 o                         
  16   0   0      16926.71      16944.89       199.97 o                         
  18   0   0      36674.29      37407.12      1040.45 o                         
  20   0   0      12822.37      12845.64       172.67 o                         
  22   0   0       7207.71       6953.21       101.86 o                         
  24   0   0         41.73         22.86        10.37 o                         
  26   0   0       1366.62       1420.47        35.52 o                         
  28   0   0        316.88        313.32        20.92 o                         
  30   0   0          5.00          4.16        12.38 o                         
   5   1   0       5086.99       5957.61        64.63 o                         
  11   1   0      11167.53       7678.75        53.83 o                         
  13   1   0      14792.40      18165.33       182.39 o                         
  15   1   0        191.32         32.92         3.98 o                         
  17   1   0        183.53         59.57         5.21 o                         
  19   1   0         45.35         10.67         5.55 o                         
  21   1   0        107.33         29.30         7.38 o                         
  23   1   0        300.80        497.66        15.23 o                         
  25   1   0       1534.12       1403.19        24.39 o                         
  27   1   0       1094.20       1135.34        22.80 o                         
  29   1   0        672.87        714.35        19.71 o                         
  10   2   0      20354.09      24478.72       686.65 o                         
  12   2   0       5064.88       5968.57        42.18 o                         
  14   2   0        423.89        627.55         9.05 o                         
  16   2   0       1672.79       1971.56        24.05 o                         
  18   2   0       1722.05       1737.59        22.26 o                         
  20   2   0        317.48        290.08        11.33 o                         
  22   2   0        132.74        306.69        16.83 o                         
  24   2   0         77.89        103.33         9.56 o                         
  26   2   0        166.91        249.47        12.36 o                         
  28   2   0        201.86        147.59        11.16 o                         
  30   2   0         57.53         77.32        10.31 o                         
   5   3   0        455.27         84.20         2.68 o                         
   9   3   0      12547.00      11634.69       105.52 o                         
  11   3   0         34.87        165.80         5.62 o                         
  13   3   0       2386.41       1879.95        17.23 o                         
  15   3   0         10.80         21.25         3.63 o                         
  17   3   0          5.40          5.69         4.21 o                         
  19   3   0        555.18        546.39        12.25 o                         
  21   3   0       2669.12       2579.36        33.22 o                         
  23   3   0        127.73        200.27        10.59 o                         
  25   3   0        240.43        271.43        12.66 o                         
  27   3   0        197.21        256.29        12.68 o                         
  29   3   0         11.25          8.75         8.38 o                         
   6   4   0      12001.94      13151.65       260.50 o                         
   8   4   0         12.66        233.14         4.93 o                         
  10   4   0       7488.48       5714.46        38.77 o                         
  12   4   0       5297.72       5925.72        41.89 o                         
  14   4   0      17210.35      15208.07       126.84 o                         
  16   4   0      23171.27      24235.78       394.87 o                         
  18   4   0      10395.34      10705.92        89.20 o                         
  20   4   0       1365.88       1302.94        20.87 o                         
  22   4   0         47.01         46.85         6.78 o                         
  24   4   0       1116.10       1012.88        20.09 o                         
  26   4   0        225.66        292.48        13.21 o                         
  28   4   0          5.95          6.37         8.48 o                         
  30   4   0         50.62        138.32        11.29 o                         
   7   5   0       2815.44       1005.10         8.59 o                         
   9   5   0      16895.19      19602.34       388.12 o                         
  11   5   0       9359.36       6977.92        46.81 o                         
  13   5   0       1532.73       1305.44        12.98 o                         
  15   5   0       9160.82       8567.66        68.91 o                         
  17   5   0       2211.17       2583.14        26.62 o                         
  19   5   0        384.97        291.37         8.63 o                         
  21   5   0        162.10        230.29         9.63 o                         
  23   5   0       2232.50       2142.26        28.18 o                         
  25   5   0       2439.88       2478.53        34.53 o                         
  27   5   0       2540.01       2455.63        35.31 o                         
  29   5   0        711.76        723.28        20.33 o                         
   6   6   0         19.26         53.88         2.16 o                         
   8   6   0         19.76         66.68         2.56 o                         
  10   6   0       5371.27       5334.00        37.57 o                         
  12   6   0       1748.93       2307.16        20.37 o                         
  14   6   0       1245.23       1237.92        14.03 o                         
  16   6   0        160.90        120.91         5.52 o                         
  18   6   0        104.94        174.81         6.93 o                         
  20   6   0       1024.72       1146.16        17.56 o                         
  22   6   0       1458.09       1684.77        23.67 o                         
  24   6   0        188.31        117.70         8.75 o                         
  26   6   0        643.03        941.77        20.35 o                         
  28   6   0        454.30        345.38        14.21 o                         
  30   6   0        195.36        165.25        11.71 o                         
   1   7   0       2834.73       1430.61         8.79 o                         
   5   7   0       8338.22       5679.89        38.19 o                         
   9   7   0      25987.89      24252.44       478.69 o                         
  13   7   0         28.57        167.71         5.12 o                         
  15   7   0       4167.50       4665.00        40.29 o                         
  17   7   0        880.13       1096.68        14.93 o                         
  19   7   0       4897.39       4424.71        41.75 o                         
  21   7   0       4190.35       4487.94        49.83 o                         
  23   7   0         33.89         39.56         6.48 o                         
  25   7   0         72.30         30.41         6.80 o                         
  27   7   0         23.79         19.00         7.75 o                         
  29   7   0         67.73         75.62         9.68 o                         
   6   8   0       3159.19       4474.31        30.17 o                         
   8   8   0       3289.06       2753.35        19.72 o                         
  10   8   0        531.95        376.76         5.67 o                         
  12   8   0       6555.93       6601.49        49.12 o                         
  14   8   0       8286.12       7938.72        64.34 o                         
  16   8   0      22008.33      22259.95       200.75 o                         
  18   8   0      22117.72      22584.01       195.21 o                         
  20   8   0       9029.94       8986.54        81.16 o                         
  22   8   0       4644.20       4903.90        48.89 o                         
  24   8   0         77.89        138.77         8.60 o                         
  26   8   0         36.84         70.41         7.57 o                         
  28   8   0        924.07        968.42        21.38 o                         
  30   8   0          0.23         -4.25        10.20 o                         
   1   9   0       3591.66       1668.19         9.80 o                         
   3   9   0         20.36        257.35         3.63 o                         
   5   9   0         39.85         46.32         2.27 o                         
  13   9   0       9817.12       8198.35        65.85 o                         
  15   9   0       6193.34       6924.02        57.48 o                         
  17   9   0        681.45        590.10        10.66 o                         
  19   9   0       1271.20       1395.58        20.22 o                         
  21   9   0        245.37        387.18        10.88 o                         
  23   9   0       1274.12       1078.83        19.17 o                         
  25   9   0       3143.66       3243.00        41.37 o                         
  27   9   0       2180.88       2349.01        36.28 o                         
  29   9   0       4463.75       4707.25        66.25 o                         
   2  10   0      10893.98      12311.34       131.29 o                         
   4  10   0        554.10        841.67         7.02 o                         
   6  10   0       6209.15       7174.29        54.50 o                         
   8  10   0       2277.64       1813.59        14.15 o                         
  10  10   0       6727.78       7643.64        55.34 o                         
  12  10   0        450.18        438.70         7.66 o                         
  14  10   0        349.46        344.10         8.80 o                         
  16  10   0        102.96        125.57         5.66 o                         
  18  10   0         87.00         67.22         5.68 o                         
  20  10   0       2523.61       2403.31        35.38 o                         
  22  10   0       1431.68       1604.15        21.93 o                         
  24  10   0        697.55        686.77        23.35 o                         
  26  10   0        373.21        442.96        12.87 o                         
  28  10   0         74.67         40.40        10.51 o                         
   1  11   0       2309.65       1864.78        11.09 o                         
   3  11   0      16747.71      19796.61       391.76 o                         
   5  11   0       1545.92        974.13         8.75 o                         
   7  11   0         56.36         45.20         2.90 o                         
   9  11   0       1383.27        856.71         9.56 o                         
  11  11   0       1514.95       1271.23        13.26 o                         
  13  11   0       1444.87       1525.01        16.71 o                         
  15  11   0       1398.67       1410.85        16.53 o                         
  17  11   0       8790.18       8478.34        69.43 o                         
  19  11   0       6070.33       5725.89        54.87 o                         
  21  11   0        113.70        177.66         7.96 o                         
  23  11   0        301.74        149.24         9.21 o                         
  25  11   0        516.52        676.00        16.10 o                         
  27  11   0          3.78         -5.05         9.13 o                         
  29  11   0         33.25         31.36        10.76 o                         
   0  12   0       2153.08        712.83         8.14 o                         
   4  12   0      20914.27      19975.25       281.42 o                         
   6  12   0       1686.91       1746.99        16.13 o                         
   8  12   0       8217.37       9401.94        63.51 o                         
  10  12   0        170.10        184.17         6.88 o                         
  12  12   0        171.86        243.84         6.11 o                         
  14  12   0       4598.27       4432.96        37.69 o                         
  16  12   0       3115.71       3241.11        32.07 o                         
  18  12   0        319.37        366.76        10.27 o                         
  20  12   0       3651.23       3625.69        38.45 o                         
  22  12   0       8651.54       8539.45        81.40 o                         
  24  12   0       3904.03       3823.96        47.70 o                         
  26  12   0       1121.53        953.40        23.15 o                         
  28  12   0          1.18         12.91         9.52 o                         
   1  13   0       2024.45       2229.76        13.48 o                         
   3  13   0       2002.06       2203.63        14.64 o                         
   5  13   0      32640.04      32306.38       636.86 o                         
   7  13   0      20074.74      23174.41       585.93 o                         
   9  13   0       4772.25       3124.05        27.28 o                         
  11  13   0      17682.62      19018.70       163.29 o                         
  13  13   0      15096.34      14151.06       106.56 o                         
  15  13   0      18774.01      18926.60       141.00 o                         
  17  13   0      15189.54      15008.65       122.27 o                         
  19  13   0       3809.98       3739.56        40.57 o                         
  21  13   0         22.57         24.63         7.15 o                         
  23  13   0       1533.85       1495.27        25.64 o                         
  25  13   0       2331.66       2340.38        36.18 o                         
  27  13   0       1903.12       1913.76        34.57 o                         
  29  13   0        743.67        783.43        30.92 o                         
   0  14   0       3110.30       3902.84        29.26 o                         
   2  14   0       2924.93       2407.66        14.44 o                         
   4  14   0       5116.81       6185.13        37.93 o                         
   6  14   0       1563.16       1445.88        12.04 o                         
   8  14   0         56.01         12.93         2.96 o                         
  10  14   0       9582.91      10678.38        87.24 o                         
  12  14   0       1127.34        968.99        13.64 o                         
  14  14   0       1748.04       1673.33        18.87 o                         
  16  14   0        554.93        623.96        11.57 o                         
  18  14   0       1995.41       1647.90        23.95 o                         
  20  14   0       3479.57       3747.40        40.02 o                         
  22  14   0       2554.77       2152.76        34.52 o                         
  24  14   0       4872.68       5499.64        62.26 o                         
  26  14   0        516.96        335.23        14.94 o                         
  28  14   0        298.23        434.66        18.19 o                         
   1  15   0          9.64         14.01         1.60 o                         
   3  15   0       3363.79       3742.97        22.33 o                         
   5  15   0       8253.10       8652.48        58.60 o                         
   7  15   0       4748.09       5320.76        35.33 o                         
   9  15   0       2863.04       3236.11        27.64 o                         
  11  15   0        689.26        617.95        10.10 o                         
  13  15   0        170.06        154.92         6.78 o                         
  15  15   0         14.44        128.37         6.70 o                         
  17  15   0        466.43        461.60        12.26 o                         
  19  15   0        152.90        208.79         8.28 o                         
  21  15   0        190.97        293.77        13.78 o                         
  23  15   0        141.80         63.22         8.79 o                         
  25  15   0         58.05        137.91        11.17 o                         
  27  15   0         17.38         15.29         8.82 o                         
   0  16   0        778.52       1817.38        15.35 o                         
   2  16   0        450.49        477.60         4.72 o                         
   4  16   0       5483.45       4668.12        31.14 o                         
   6  16   0       6683.73       6754.88        44.01 o                         
   8  16   0       2161.65       1834.68        16.73 o                         
  10  16   0        353.89        348.96         7.49 o                         
  12  16   0         22.70         27.94         4.27 o                         
  14  16   0         53.78         52.82         5.24 o                         
  16  16   0       1166.01       1200.02        16.50 o                         
  18  16   0       1588.46       1830.04        22.68 o                         
  20  16   0       3156.11       3006.90        36.31 o                         
  22  16   0       3022.98       3241.06        44.10 o                         
  24  16   0       3727.78       3723.62        46.69 o                         
  26  16   0        710.37        658.60        19.46 o                         
  28  16   0         31.32         51.67         9.90 o                         
   1  17   0        449.68        230.13         3.65 o                         
   3  17   0       1369.12       1778.46        12.31 o                         
   5  17   0       3166.68       2946.76        21.98 o                         
   7  17   0      10676.91      11515.65        75.44 o                         
   9  17   0       8100.30       8148.66        58.21 o                         
  11  17   0       5831.52       5481.35        44.24 o                         
  13  17   0       3586.39       3583.02        32.78 o                         
  15  17   0       1606.15       1614.26        20.45 o                         
  17  17   0       8689.42       8692.11        78.93 o                         
  19  17   0       3228.80       3286.93        35.76 o                         
  21  17   0          7.15          7.29         6.85 o                         
  23  17   0       1160.97       1216.39        23.21 o                         
  25  17   0       1153.45       1142.03        23.50 o                         
  27  17   0       2394.25       2423.84        37.04 o                         
   0  18   0       2505.04       2063.70        17.99 o                         
   2  18   0        337.46        195.36         4.98 o                         
   4  18   0        311.32        144.45         5.13 o                         
   6  18   0       2072.15       2633.65        21.26 o                         
   8  18   0       3085.24       2716.39        22.37 o                         
  10  18   0        454.66        566.43         8.83 o                         
  12  18   0       1504.78       1314.16        16.59 o                         
  14  18   0        438.96        402.10        10.75 o                         
  16  18   0         95.06        109.19         7.37 o                         
  18  18   0        170.32        177.11         8.78 o                         
  20  18   0       2493.63       2616.03        34.53 o                         
  22  18   0       3664.75       3456.57        53.97 o                         
  24  18   0       1952.93       2021.73        31.22 o                         
  26  18   0       1590.90       1461.44        28.87 o                         
   1  19   0       3290.20       3245.60        20.00 o                         
   3  19   0        929.14        991.41         8.97 o                         
   5  19   0       2920.83       3732.73        27.68 o                         
   7  19   0       2680.76       2732.16        22.81 o                         
   9  19   0        600.20        433.03         8.27 o                         
  11  19   0         64.34         58.18         4.55 o                         
  13  19   0       4589.84       4652.03        39.53 o                         
  15  19   0       5981.03       5874.71        53.41 o                         
  17  19   0       3464.08       3612.82        40.07 o                         
  19  19   0       1639.08       1526.32        22.35 o                         
  21  19   0         14.38         26.27         8.10 o                         
  23  19   0          0.54         13.62         7.36 o                         
  25  19   0        267.11        255.27        16.35 o                         
  27  19   0          2.35         15.54         9.38 o                         
   0  20   0        401.62        402.24         8.97 o                         
   2  20   0        108.58        119.87         3.44 o                         
   4  20   0       3053.36       2798.70        21.30 o                         
   6  20   0      10077.93      10352.17        72.22 o                         
   8  20   0       4328.59       4512.56        36.11 o                         
  10  20   0        930.95        792.38        10.42 o                         
  12  20   0        367.32        300.79         7.82 o                         
  14  20   0        979.46       1122.49        16.31 o                         
  16  20   0        634.50        483.60        13.45 o                         
  18  20   0        114.69        118.70         7.42 o                         
  20  20   0       3116.67       3065.78        37.82 o                         
  22  20   0       3384.26       3415.84        47.73 o                         
  24  20   0       1943.45       2043.63        34.90 o                         
  26  20   0       1040.92       1020.22        27.96 o                         
   1  21   0       1550.77       1776.20        12.92 o                         
   3  21   0       4188.07       4452.67        30.00 o                         
   5  21   0       2720.47       2356.97        19.73 o                         
   7  21   0       8314.49       7822.62        56.34 o                         
   9  21   0       5268.44       5604.67        41.59 o                         
  11  21   0       8132.33       7882.99        56.33 o                         
  13  21   0      26564.17      26891.54       181.58 o                         
  15  21   0       8502.17       8383.71        71.29 o                         
  17  21   0        157.62        151.07         7.36 o                         
  19  21   0          3.02         26.70         6.72 o                         
  21  21   0          5.04         91.88        10.03 o                         
  23  21   0        523.30        691.51        22.22 o                         
  25  21   0       2090.70       2132.76        37.91 o                         
   0  22   0       3765.85       2963.42        27.35 o                         
   2  22   0       8690.11       9551.33        56.77 o                         
   4  22   0       5903.17       5064.58        35.44 o                         
   6  22   0       3610.51       3754.69        28.59 o                         
   8  22   0       1071.17        883.97        11.08 o                         
  10  22   0        381.69        379.02         8.61 o                         
  12  22   0        754.19        686.87        14.54 o                         
  14  22   0        476.88        567.23        12.64 o                         
  16  22   0       7697.28       7505.29        63.01 o                         
  18  22   0      13010.64      13293.52       112.59 o                         
  20  22   0       5032.17       4706.83        51.11 o                         
  22  22   0       1034.42       1219.59        31.97 o                         
  24  22   0        493.37        516.28        19.30 o                         
   1  23   0        181.07        191.05         5.33 o                         
   3  23   0       1484.90       1724.15        14.87 o                         
   5  23   0      13754.55      13302.28        89.77 o                         
   7  23   0      14197.06      14897.93        97.57 o                         
   9  23   0       1233.20       1112.49        14.17 o                         
  11  23   0        828.97        961.58        12.12 o                         
  13  23   0        121.02        105.46         6.29 o                         
  15  23   0        461.06        371.04        10.02 o                         
  17  23   0        261.94        248.64         9.28 o                         
  19  23   0        875.07        792.25        18.45 o                         
  21  23   0         15.59         37.90         8.08 o                         
  23  23   0         73.63        227.42        16.84 o                         
  25  23   0         80.58        149.08        13.16 o                         
   0  24   0        151.07        227.40         6.67 o                         
   2  24   0        298.05        325.18         6.05 o                         
   4  24   0        915.28       1027.16        12.41 o                         
   6  24   0        106.71        157.37         6.01 o                         
   8  24   0        433.52        489.13         8.39 o                         
  10  24   0        235.46        165.57         6.68 o                         
  12  24   0         84.04         60.15         4.59 o                         
  14  24   0         91.65        103.93         5.81 o                         
  16  24   0        622.74        710.51        13.37 o                         
  18  24   0        967.42        852.95        14.51 o                         
  20  24   0       1840.77       2091.75        27.04 o                         
  22  24   0       2104.85       1924.33        34.77 o                         
  24  24   0        230.99        281.07        15.97 o                         
   1  25   0         24.27         44.78         3.41 o                         
   3  25   0        401.87        366.47         9.12 o                         
   5  25   0        246.69        191.77         6.38 o                         
   7  25   0        816.40        727.96        11.00 o                         
   9  25   0       1888.20       1891.11        22.15 o                         
  11  25   0       5528.11       5456.07        44.40 o                         
  13  25   0       3422.95       3759.17        31.26 o                         
  15  25   0       3674.96       3410.93        30.23 o                         
  17  25   0       1960.87       2020.55        22.61 o                         
  19  25   0        186.53        148.20         8.62 o                         
  21  25   0          1.45         14.79         7.07 o                         
  23  25   0          5.85         13.71         9.98 o                         
   0  26   0      18351.67      18362.87       161.10 o                         
   2  26   0      15659.95      16337.40       101.60 o                         
   4  26   0       1749.44       1890.79        18.70 o                         
   6  26   0        864.24        914.54        12.27 o                         
   8  26   0        399.94        469.31         9.59 o                         
  10  26   0        826.70        866.85        13.39 o                         
  12  26   0       1151.95       1162.93        18.07 o                         
  14  26   0       2248.35       2372.68        23.28 o                         
  16  26   0       2082.21       2081.77        23.24 o                         
  18  26   0       3805.05       3715.65        38.34 o                         
  20  26   0       1355.58       1335.17        22.23 o                         
  22  26   0        378.43        328.54        14.34 o                         
   1  27   0       1549.72       1522.71        15.28 o                         
   3  27   0       1956.23       2187.02        19.40 o                         
   5  27   0        318.48        310.29         7.81 o                         
   7  27   0        378.40        517.29        10.05 o                         
   9  27   0        743.33        797.26        14.05 o                         
  11  27   0       1304.16       1195.38        15.68 o                         
  13  27   0       1419.21       1566.83        21.44 o                         
  15  27   0          2.54         14.46         4.41 o                         
  17  27   0        382.18        347.32         9.46 o                         
  19  27   0        559.01        621.43        17.64 o                         
  21  27   0        657.50        674.10        16.83 o                         
   0  28   0        524.26        514.59        12.53 o                         
   2  28   0        215.37        193.38         6.51 o                         
   4  28   0       3312.64       3181.99        28.93 o                         
   6  28   0        821.87        568.29        10.30 o                         
   8  28   0        930.34        989.16        13.55 o                         
  10  28   0          5.88          3.12         4.65 o                         
  12  28   0        315.84        318.39         9.54 o                         
  14  28   0         44.67         34.50         6.47 o                         
  16  28   0         75.11        105.28         7.19 o                         
  18  28   0        364.33        268.20        12.81 o                         
  20  28   0        134.78        177.48        10.03 o                         
  22  28   0        576.19        551.86        17.91 o                         
   1  29   0       1757.65       1732.62        18.14 o                         
   3  29   0       3578.20       3420.50        35.82 o                         
   5  29   0       4158.46       4069.84        36.68 o                         
   7  29   0       5608.65       5628.59        50.62 o                         
   9  29   0       3948.55       3848.78        34.75 o                         
  11  29   0       1556.20       1519.60        19.07 o                         
  13  29   0       1563.21       1718.65        23.52 o                         
  15  29   0       1288.06       1149.09        20.06 o                         
  17  29   0        184.39        206.25        12.44 o                         
  19  29   0         10.26         27.76         8.44 o                         
  21  29   0        118.43        159.85        11.87 o                         
   0  30   0      40668.46      43198.92       495.39 o                         
   2  30   0      22043.63      21900.65       150.11 o                         
   4  30   0      11589.90      11196.74        86.26 o                         
   6  30   0       2975.25       2709.54        25.43 o                         
   8  30   0          4.59          4.54         4.29 o                         
  10  30   0        224.59        268.88         8.81 o                         
  12  30   0        672.80        735.41        12.88 o                         
  14  30   0       4138.59       4199.05        43.19 o                         
  16  30   0       2959.95       3092.04        35.67 o                         
  18  30   0       2064.71       1954.27        31.94 o                         
  20  30   0       1032.22       1212.50        25.11 o                         
   1  31   0          0.83          2.12         4.48 o                         
   3  31   0        292.42        315.54         9.63 o                         
   5  31   0       3209.58       3240.35        37.03 o                         
   7  31   0       3130.97       3064.09        33.16 o                         
   9  31   0       3808.34       3786.94        35.68 o                         
  11  31   0        547.14        522.58        12.59 o                         
  13  31   0        177.46        233.25         9.82 o                         
  15  31   0        106.64        118.64         8.74 o                         
  17  31   0         42.59         39.43         9.02 o                         
  19  31   0        115.23        138.51        11.52 o                         
   0  32   0      14053.17      14194.27       209.32 o                         
   2  32   0       2708.99       2609.93        30.48 o                         
   4  32   0        138.53         86.89         7.46 o                         
   6  32   0         48.38         22.60         6.59 o                         
   8  32   0         27.30         24.92         6.13 o                         
  10  32   0       1016.12        932.18        14.77 o                         
  12  32   0       1636.98       1450.87        20.54 o                         
  14  32   0        371.78        338.56        12.11 o                         
  16  32   0        135.51        117.36         9.66 o                         
  18  32   0        883.37        811.53        20.62 o                         
   1  33   0        342.27        476.46        12.72 o                         
   3  33   0       1209.44       1112.89        17.83 o                         
   5  33   0       2531.09       2344.73        29.13 o                         
   7  33   0       5448.07       5596.90        56.22 o                         
   9  33   0       3770.08       3714.57        38.27 o                         
  11  33   0       1325.28       1234.99        17.91 o                         
  13  33   0        260.82        278.97        11.53 o                         
  15  33   0        264.50        259.77        12.02 o                         
  17  33   0         35.33         37.66         9.84 o                         
   0  34   0       2538.50       2674.55        42.56 o                         
   2  34   0       5061.03       5068.32        54.84 o                         
   4  34   0       3963.52       3977.31        41.56 o                         
   6  34   0       1233.12       1384.84        20.57 o                         
   8  34   0          2.75          9.31         6.85 o                         
  10  34   0       2061.32       1996.62        28.07 o                         
  12  34   0       3819.34       3923.51        43.07 o                         
  14  34   0       2571.00       2615.73        33.28 o                         
  16  34   0       1667.96       1720.23        27.87 o                         
   1  35   0        225.93        208.79        10.30 o                         
   3  35   0       2520.76       2524.23        34.02 o                         
   5  35   0       4863.47       5239.06        55.29 o                         
   7  35   0       1825.31       1637.76        25.59 o                         
   9  35   0       2333.29       2793.86        36.46 o                         
  11  35   0       1258.56       1165.53        22.53 o                         
  13  35   0        868.74        770.69        17.71 o                         
  15  35   0        675.15        797.98        19.51 o                         
   0  36   0         79.66        152.61        12.39 o                         
   2  36   0         30.13          0.51         6.75 o                         
   4  36   0        188.08        207.37        10.88 o                         
   6  36   0        275.49        293.69        13.24 o                         
   8  36   0         98.47        131.88        10.37 o                         
  10  36   0          5.17         18.47         8.78 o                         
  12  36   0         15.13         23.08         9.74 o                         
   1  37   0         30.91         46.04         8.13 o                         
   3  37   0        879.03        788.50        20.37 o                         
   5  37   0       2297.53       2372.38        32.87 o                         
   7  37   0       2405.50       2055.32        32.11 o                         
   9  37   0       2704.07       2857.37        56.36 o                         
  11  37   0       3124.63       2961.48        44.62 o                         
   0  38   0       2345.28       2220.14        52.21 o                         
   2  38   0       2920.75       3085.01        47.37 o                         
   4  38   0       1741.65       1716.84        31.97 o                         
   6  38   0        398.28        337.86        16.33 o                         
   8  38   0         18.22         24.87         9.11 o                         
  10  38   0        264.31        336.69        15.75 o                         
   1  39   0          0.74         21.51         9.92 o                         
   3  39   0         42.35         26.07        11.43 o                         
   5  39   0         11.50         26.97        11.09 o                         
   7  39   0        169.56        121.61        12.24 o                         
   0  40   0        787.78        863.70        84.20 o                         
   2  40   0        320.95        303.42        18.17 o                         
   4  40   0         75.77         34.64        15.15 o                         
 -29   1   1         45.95         51.13        10.57 o                         
 -27   1   1        624.78        563.98        17.87 o                         
 -25   1   1        274.84        272.35        12.85 o                         
 -23   1   1       4556.03       3933.73        48.71 o                         
 -21   1   1       3789.56       4128.47        57.97 o                         
 -19   1   1       3240.87       2928.17        40.22 o                         
 -17   1   1       5637.60       5818.43        56.21 o                         
 -15   1   1       1657.08       1702.33        20.90 o                         
 -13   1   1        310.43        454.05         7.53 o                         
 -11   1   1        444.86       1021.59        12.13 o                         
  -9   1   1       2243.19       2655.93        22.39 o                         
  -7   1   1       1706.09       1096.26        10.54 o                         
  -3   1   1       2626.88       2761.82        22.01 o                         
   5   1   1        723.67        266.78         3.99 o                         
  11   1   1      23380.97      22846.21       647.14 o                         
  13   1   1       9864.52       9481.70        68.36 o                         
  15   1   1        772.02       1020.62        14.41 o                         
  17   1   1        565.07        364.42         9.66 o                         
  19   1   1       2118.18       1763.77        22.13 o                         
  21   1   1        815.48        885.74        15.99 o                         
  23   1   1       7266.46       7190.67        67.77 o                         
  25   1   1       4057.57       4079.74        45.71 o                         
  27   1   1        995.38        955.67        20.70 o                         
  29   1   1        846.20        803.56        20.07 o                         
 -30   2   1       1519.87       1734.97        30.73 o                         
 -28   2   1       1799.52       1835.68        32.60 o                         
 -26   2   1       3561.54       3416.83        43.64 o                         
 -24   2   1        351.77        596.21        19.06 o                         
 -22   2   1         99.16         78.13         8.99 o                         
 -20   2   1       2801.84       3327.78        47.92 o                         
 -18   2   1       2943.97       2414.80        28.38 o                         
 -16   2   1       1218.40       1398.69        19.76 o                         
 -14   2   1       2280.78       2511.71        26.29 o                         
 -12   2   1       7531.58       8068.46        60.35 o                         
 -10   2   1       1047.01       2155.95        19.59 o                         
  -8   2   1        313.57        816.82         9.25 o                         
  -6   2   1        221.39       1738.09        14.14 o                         
   8   2   1        187.46        545.84         6.29 o                         
  10   2   1      15808.79      14744.48       141.07 o                         
  12   2   1      18632.45      18863.38       203.99 o                         
  14   2   1      27679.42      27623.45       349.05 o                         
  16   2   1      38338.87      36833.66      1003.09 o                         
  18   2   1      23736.74      24612.10       246.69 o                         
  20   2   1       6203.96       6010.19        56.72 o                         
  22   2   1       2171.78       2049.88        28.73 o                         
  24   2   1        500.60        486.87        13.55 o                         
  26   2   1        171.51        202.60        11.20 o                         
  28   2   1        555.27        564.06        17.23 o                         
  30   2   1       1287.16       1423.01        26.72 o                         
 -29   3   1        766.34        806.14        21.54 o                         
 -27   3   1        623.20        689.34        20.04 o                         
 -25   3   1         54.40         35.45         8.27 o                         
 -23   3   1       2871.91       2844.06        42.45 o                         
 -21   3   1       6356.81       6810.50        80.58 o                         
 -19   3   1       3762.63       3696.65        44.37 o                         
 -17   3   1       9971.39       9689.80        93.03 o                         
 -15   3   1       1500.20       1471.64        21.11 o                         
 -13   3   1      29308.72      28340.21       442.67 o                         
 -11   3   1       3242.21       3184.68        25.65 o                         
  -9   3   1      13389.69      12454.64       107.74 o                         
  -5   3   1        704.39       1811.61        13.85 o                         
  -3   3   1        422.46       1370.22        11.17 o                         
  -1   3   1         30.37         14.79         1.25 o                         
   1   3   1       1049.96       1309.26        11.52 o                         
   7   3   1       2394.25        836.79         7.93 o                         
  11   3   1       1604.96       1136.22        11.41 o                         
  13   3   1       7956.41       7686.65        58.07 o                         
  15   3   1       2617.96       2941.03        27.87 o                         
  17   3   1         32.02         67.61         5.71 o                         
  19   3   1        853.91        826.31        13.97 o                         
  21   3   1       1391.03       1413.36        20.03 o                         
  23   3   1       5944.20       5928.36        59.56 o                         
  25   3   1       3364.71       3528.68        42.51 o                         
  27   3   1       2569.91       2487.06        35.10 o                         
  29   3   1       1138.00       1399.32        38.99 o                         
 -30   4   1         87.75         97.09        11.11 o                         
 -28   4   1         18.09         14.42         8.79 o                         
 -26   4   1         89.45         63.95         9.03 o                         
 -24   4   1        143.91         97.69        10.12 o                         
 -22   4   1       2426.30       2040.36        38.38 o                         
 -20   4   1        596.47        557.28        14.22 o                         
 -18   4   1         31.72         11.06         5.29 o                         
 -16   4   1       3937.24       4121.79        43.77 o                         
 -14   4   1       2256.74       2610.84        27.12 o                         
 -12   4   1         24.17        185.72         7.91 o                         
 -10   4   1       5744.22       4025.17        30.91 o                         
  10   4   1       5593.83       4194.74        32.04 o                         
  12   4   1        579.83        855.34        10.09 o                         
  14   4   1        176.50         85.25         4.24 o                         
  16   4   1       1436.57       1237.30        16.05 o                         
  18   4   1        656.70        552.51        11.90 o                         
  20   4   1          5.62         25.07         5.73 o                         
  22   4   1        110.62         77.84         7.75 o                         
  24   4   1          2.31          3.41         5.86 o                         
  26   4   1         21.91         39.76         6.79 o                         
  28   4   1        365.80        467.52        15.54 o                         
 -29   5   1          5.46         13.73         8.86 o                         
 -27   5   1         50.44         52.03         9.10 o                         
 -25   5   1         21.95         15.37         7.73 o                         
 -23   5   1        722.36        649.96        16.79 o                         
 -21   5   1       2104.40       1926.85        29.32 o                         
 -19   5   1        926.81        891.98        16.07 o                         
 -17   5   1       5821.24       5596.97        66.06 o                         
 -15   5   1         19.40         21.90         4.06 o                         
 -13   5   1        520.54        442.88         8.37 o                         
 -11   5   1       1190.16        819.76        11.64 o                         
  -9   5   1        482.42        798.43         9.27 o                         
  -7   5   1       1417.45        637.81         7.02 o                         
  -5   5   1       7526.55       9225.83        99.22 o                         
  -1   5   1       2260.91       3950.95        29.40 o                         
   5   5   1        184.74        143.03         3.32 o                         
  11   5   1      23633.17      24717.60       601.04 o                         
  13   5   1      26649.94      27537.91       449.06 o                         
  15   5   1       2708.48       2756.81        24.77 o                         
  17   5   1      18049.11      18494.95       154.28 o                         
  19   5   1      20342.94      20047.26       160.90 o                         
  21   5   1       9649.48       9826.00        90.72 o                         
  23   5   1       3888.98       3853.20        38.51 o                         
  25   5   1       3110.04       2765.43        34.33 o                         
  27   5   1       1476.70       1695.18        31.02 o                         
  29   5   1        785.28        791.76        26.83 o                         
 -30   6   1       1262.95       1368.79        27.05 o                         
 -28   6   1       1276.06       1263.83        25.07 o                         
 -26   6   1       1736.51       1920.67        30.43 o                         
 -24   6   1       3250.60       3223.61        42.67 o                         
 -22   6   1       2962.22       3051.51        38.32 o                         
 -20   6   1       6501.60       6151.80        64.46 o                         
 -18   6   1       2836.66       3022.40        34.05 o                         
 -16   6   1        850.52        792.87        12.54 o                         
 -14   6   1       4276.64       4761.75        46.29 o                         
 -12   6   1       4936.21       5420.29        43.65 o                         
 -10   6   1       2992.05       2961.43        23.90 o                         
  -8   6   1       2307.81       2073.63        17.44 o                         
  -6   6   1       2594.56       2728.12        19.78 o                         
   4   6   1       3131.04       2203.49        14.84 o                         
   6   6   1      11079.70      12561.69       208.75 o                         
   8   6   1          7.59         14.87         2.27 o                         
  10   6   1       1555.04       2330.79        19.49 o                         
  12   6   1       2710.49       2121.05        21.26 o                         
  14   6   1      20676.92      20452.73       221.35 o                         
  16   6   1      18621.80      19384.17       154.27 o                         
  18   6   1       2252.75       2220.65        23.32 o                         
  20   6   1        973.66       1080.06        15.85 o                         
  22   6   1       2890.19       2991.26        32.98 o                         
  24   6   1        778.18        688.31        13.62 o                         
  26   6   1          1.07         14.75         8.94 o                         
  28   6   1        555.42        672.84        26.09 o                         
 -29   7   1        882.97        833.13        21.45 o                         
 -27   7   1        237.09        279.78        13.71 o                         
 -25   7   1       1692.70       1542.53        34.47 o                         
 -23   7   1       3612.07       3576.80        43.76 o                         
 -21   7   1         54.15         31.63         8.46 o                         
 -19   7   1       2673.46       3000.55        34.24 o                         
 -17   7   1       8386.97       7826.31        67.54 o                         
 -15   7   1      13394.77      12856.13       102.50 o                         
 -13   7   1      14997.33      15054.15       125.79 o                         
 -11   7   1      23229.09      22262.18       256.84 o                         
  -7   7   1        161.56         60.90         2.64 o                         
  -5   7   1         52.58         36.71         2.07 o                         
  -1   7   1       1558.74       2367.19        15.94 o                         
   1   7   1        435.83        407.49         5.15 o                         
   3   7   1       2861.67       3993.69        26.88 o                         
   9   7   1      11403.52      10042.18        71.55 o                         
  11   7   1       2719.79       3083.34        27.85 o                         
  13   7   1         58.56         26.89         3.89 o                         
  15   7   1        373.12        288.51         7.87 o                         
  17   7   1         71.57         59.95         5.81 o                         
  19   7   1       2038.65       1966.01        24.67 o                         
  21   7   1       3704.43       3689.55        43.75 o                         
  23   7   1        674.85        698.10        19.95 o                         
  25   7   1       1155.22       1475.20        25.24 o                         
  27   7   1       1939.99       1877.29        36.24 o                         
  29   7   1        697.40        775.39        23.59 o                         
 -30   8   1         96.15         82.81        10.40 o                         
 -28   8   1        308.45        305.75        14.34 o                         
 -26   8   1         30.26         37.62         8.00 o                         
 -24   8   1        308.24        276.53        14.44 o                         
 -22   8   1       3030.42       2916.72        37.64 o                         
 -20   8   1        987.10       1006.27        17.57 o                         
 -18   8   1       5569.09       5478.97        54.57 o                         
 -16   8   1       2741.75       2816.86        27.68 o                         
 -14   8   1        266.93        379.42         9.17 o                         
 -12   8   1       2672.51       2563.46        23.64 o                         
 -10   8   1         99.97         11.52         2.58 o                         
  -8   8   1      14157.30      16385.96       164.20 o                         
  -6   8   1      17766.97      14474.04       236.63 o                         
   0   8   1       5174.52       7709.88        54.17 o                         
   2   8   1       1016.50        228.09         3.78 o                         
   4   8   1       8458.88      13460.25       271.97 o                         
   8   8   1      14035.72      17988.91       257.11 o                         
  10   8   1        796.57        581.94         8.92 o                         
  12   8   1       3099.43       3473.32        30.20 o                         
  14   8   1       4356.54       4611.21        41.99 o                         
  16   8   1        270.55        249.24         8.33 o                         
  18   8   1         12.29          4.33         4.91 o                         
  20   8   1        177.55        117.05         7.61 o                         
  22   8   1       2760.19       2452.99        34.76 o                         
  24   8   1          8.61         11.18         7.00 o                         
  26   8   1         56.62        100.83        10.21 o                         
  28   8   1         20.80         -0.15         9.08 o                         
 -29   9   1          2.04         -2.02         8.46 o                         
 -27   9   1        351.91        406.23        16.60 o                         
 -25   9   1       1638.80       1375.53        25.08 o                         
 -23   9   1       1738.55       1864.05        28.76 o                         
 -21   9   1       2100.95       1871.47        26.30 o                         
 -19   9   1        622.78        702.54        14.63 o                         
 -17   9   1       1101.04        858.03        13.84 o                         
 -15   9   1       1388.22       1600.08        19.17 o                         
 -13   9   1       4336.79       4924.33        39.61 o                         
 -11   9   1       1321.03       1588.90        16.41 o                         
  -9   9   1         26.13         14.52         2.21 o                         
  -7   9   1       4495.78       4324.03        29.23 o                         
  -5   9   1      11186.01      12088.44       130.08 o                         
  -3   9   1        782.52        453.90         4.88 o                         
  -1   9   1       7355.10       9401.29        71.94 o                         
   1   9   1        436.16        306.39         3.96 o                         
   3   9   1        308.23         97.88         2.68 o                         
   5   9   1        606.13        948.00         8.70 o                         
   9   9   1       9461.89      12470.64        93.26 o                         
  11   9   1       4173.73       2678.31        22.88 o                         
  13   9   1       3042.63       3741.74        33.76 o                         
  15   9   1         58.47        176.83         8.13 o                         
  17   9   1        509.16        359.10        11.35 o                         
  19   9   1        469.57        549.21        12.98 o                         
  21   9   1        463.68        527.93        13.85 o                         
  23   9   1        586.87        701.71        16.81 o                         
  25   9   1       1741.73       1826.21        34.21 o                         
  27   9   1        663.67        664.30        21.02 o                         
  29   9   1        291.88        276.46        15.99 o                         
 -28  10   1       2748.83       3143.65        42.49 o                         
 -26  10   1       1201.45       1221.15        24.25 o                         
 -24  10   1       6905.41       6742.84        72.49 o                         
 -22  10   1       5986.97       6627.70        70.35 o                         
 -20  10   1       1399.13       1190.37        19.99 o                         
 -18  10   1       7179.41       7776.99        74.33 o                         
 -16  10   1       4589.55       4312.33        42.46 o                         
 -14  10   1          1.25         -3.20         3.32 o                         
 -12  10   1       3738.15       4256.72        34.86 o                         
 -10  10   1      19504.55      19307.23       206.80 o                         
  -8  10   1      14985.66      15721.57       129.08 o                         
  -6  10   1      22689.53      22215.83       619.60 o                         
  -4  10   1       3021.33       2258.38        15.50 o                         
   0  10   1       1852.74       1208.66         9.02 o                         
   2  10   1      18885.90      19756.58       559.14 o                         
   4  10   1      11429.63      13001.29       139.81 o                         
   6  10   1       7710.46       7453.78        45.87 o                         
   8  10   1        226.85        705.81         8.37 o                         
  10  10   1       2526.63       2899.99        24.92 o                         
  12  10   1      18289.61      17444.08       158.97 o                         
  14  10   1      10536.72      10895.34        90.44 o                         
  16  10   1       6369.28       6653.85        56.72 o                         
  18  10   1       6203.92       6210.15        56.28 o                         
  20  10   1      12840.21      13058.64       113.49 o                         
  22  10   1        555.62        559.41        19.10 o                         
  24  10   1        194.26        196.98        10.80 o                         
  26  10   1          5.18          0.11         8.46 o                         
  28  10   1        308.67        403.67        17.97 o                         
 -29  11   1       2543.27       2444.95        36.54 o                         
 -27  11   1       2267.16       2394.62        33.25 o                         
 -25  11   1        488.47        588.41        18.15 o                         
 -23  11   1          7.08         28.34         7.99 o                         
 -21  11   1        148.33        102.01         7.96 o                         
 -19  11   1       2712.42       3193.74        37.94 o                         
 -17  11   1       1925.95       1528.81        20.29 o                         
 -15  11   1      24007.82      25069.44       270.95 o                         
 -13  11   1      33485.36      30978.22       390.69 o                         
 -11  11   1      22399.76      22880.77       289.59 o                         
  -9  11   1      30575.21      28953.48       525.57 o                         
  -7  11   1       1295.79       1066.31        13.55 o                         
  -5  11   1       1164.09       1203.83         9.67 o                         
  -3  11   1       2987.80       3162.25        20.85 o                         
  -1  11   1       5261.94       5256.31        30.66 o                         
   1  11   1       4872.89       3926.33        23.15 o                         
   3  11   1      15107.56      16294.02       230.15 o                         
   7  11   1      31053.74      33632.65       946.46 o                         
   9  11   1       8321.51       8266.81        61.73 o                         
  11  11   1       4312.92       3968.84        36.35 o                         
  13  11   1         10.05         48.93         4.33 o                         
  15  11   1        185.43         75.17         5.38 o                         
  17  11   1       2351.04       2774.23        29.54 o                         
  19  11   1         27.30         12.99         5.27 o                         
  21  11   1        915.14        933.44        16.97 o                         
  23  11   1       1575.11       1682.13        26.26 o                         
  25  11   1       2396.81       2338.71        32.85 o                         
  27  11   1        983.99        996.41        26.03 o                         
 -28  12   1          2.75         10.72         7.69 o                         
 -26  12   1        331.50        365.33        15.47 o                         
 -24  12   1       1435.71       1497.02        26.15 o                         
 -22  12   1       5007.03       4783.67        51.17 o                         
 -20  12   1       7466.23       7884.34        77.00 o                         
 -18  12   1         72.32         61.89         6.17 o                         
 -16  12   1        464.25        501.28        11.52 o                         
 -14  12   1         96.57        139.58         6.44 o                         
 -12  12   1      10096.76      10574.11        75.85 o                         
 -10  12   1      12367.38      12966.29       100.38 o                         
  -8  12   1      22214.67      23184.25       300.48 o                         
  -4  12   1      26430.79      27457.21       545.63 o                         
  -2  12   1       5758.83       5139.59        29.63 o                         
   0  12   1       3430.13       3847.10        23.21 o                         
   2  12   1       2007.31       1945.56        13.64 o                         
   4  12   1       5247.86       4793.22        29.93 o                         
   6  12   1       9296.95      10184.43        64.80 o                         
   8  12   1       3440.56       3145.10        24.04 o                         
  10  12   1         19.17         11.00         2.97 o                         
  12  12   1       1934.19       2005.78        20.78 o                         
  14  12   1        461.63        423.50        11.45 o                         
  16  12   1       2191.82       2182.86        23.93 o                         
  18  12   1       2509.22       2414.98        30.57 o                         
  20  12   1        519.64        496.14        13.64 o                         
  22  12   1         43.42         52.65         6.91 o                         
  24  12   1          2.61          6.25         6.66 o                         
  26  12   1        252.35        359.42        16.56 o                         
  28  12   1       1560.24       1653.41        34.43 o                         
 -29  13   1         67.30         56.75        11.84 o                         
 -27  13   1        401.48        464.82        15.44 o                         
 -25  13   1         51.17         60.30         9.63 o                         
 -23  13   1         54.45         30.67         6.89 o                         
 -21  13   1         45.97         43.18         6.84 o                         
 -19  13   1        142.87        148.74         8.38 o                         
 -17  13   1        866.78        843.75        14.05 o                         
 -15  13   1       3829.00       3934.57        39.41 o                         
 -13  13   1         63.86         40.82         3.72 o                         
 -11  13   1         56.74         10.61         2.85 o                         
  -9  13   1       2111.16       1518.11        14.16 o                         
  -7  13   1       5989.88       8666.13        55.61 o                         
  -5  13   1      36225.69      37065.07       732.95 o                         
  -3  13   1      25312.88      28398.04       563.83 o                         
  -1  13   1         18.06         31.06         2.25 o                         
   1  13   1      16344.84      19854.86       227.99 o                         
   3  13   1       1129.72        964.66         8.35 o                         
   5  13   1      21881.45      26119.49       298.47 o                         
   7  13   1       2739.37       2287.97        19.20 o                         
   9  13   1       1445.61       1696.14        15.07 o                         
  11  13   1       1479.00       1249.97        18.81 o                         
  13  13   1       1286.27       1478.34        17.29 o                         
  15  13   1       1045.13        854.71        13.21 o                         
  17  13   1       2071.47       2028.44        24.72 o                         
  19  13   1        369.25        319.83        12.57 o                         
  21  13   1       2339.99       2230.48        28.10 o                         
  23  13   1        659.09        560.98        18.36 o                         
  25  13   1          8.76         17.14         8.84 o                         
  27  13   1        360.92        359.15        16.92 o                         
 -28  14   1        274.09        304.34        15.84 o                         
 -26  14   1       2083.73       2116.92        33.36 o                         
 -24  14   1       5285.95       5006.20        54.30 o                         
 -22  14   1       4977.43       5343.89        56.11 o                         
 -20  14   1       2333.35       2122.72        29.28 o                         
 -18  14   1         49.55         18.67         5.34 o                         
 -16  14   1       1746.88       1730.23        21.72 o                         
 -14  14   1        593.60        516.92         9.44 o                         
 -12  14   1        262.01        219.32         5.99 o                         
 -10  14   1       3904.49       3235.87        27.39 o                         
  -8  14   1      14497.43      15900.12       121.85 o                         
  -4  14   1      17207.62      18543.22       185.59 o                         
  -2  14   1      16470.26      14435.67       102.49 o                         
   0  14   1        191.27        165.35         3.47 o                         
   2  14   1       1317.06        725.22         6.95 o                         
   4  14   1        686.08        580.40         6.08 o                         
   6  14   1       6016.09       8075.47        51.16 o                         
   8  14   1      14174.80      13846.75        94.18 o                         
  10  14   1       3588.38       3897.80        33.99 o                         
  12  14   1      11434.33      10682.37        88.66 o                         
  14  14   1       2502.05       2557.23        26.10 o                         
  16  14   1       3785.15       3841.01        42.28 o                         
  18  14   1       5213.72       5294.22        53.47 o                         
  20  14   1       3412.85       3384.16        35.96 o                         
  22  14   1       2101.83       1922.41        26.89 o                         
  24  14   1         78.17        103.57        11.34 o                         
  26  14   1         14.50         36.98         9.56 o                         
  28  14   1         80.30         69.56        11.87 o                         
 -27  15   1       3480.83       3693.29        48.13 o                         
 -25  15   1        703.32        777.92        21.12 o                         
 -23  15   1        473.99        421.38        13.29 o                         
 -21  15   1       1021.70        958.37        17.90 o                         
 -19  15   1        430.62        445.51        12.57 o                         
 -17  15   1        148.27        162.24        10.33 o                         
 -15  15   1       2302.06       2286.23        25.02 o                         
 -13  15   1      27606.64      27664.28       276.53 o                         
 -11  15   1      39646.00      40485.02       654.71 o                         
  -9  15   1      15575.49      14717.79       110.13 o                         
  -7  15   1       4876.25       5043.50        34.74 o                         
  -5  15   1          2.37         21.92         2.09 o                         
  -3  15   1       4191.03       3777.12        24.00 o                         
  -1  15   1      10994.97      11258.62        61.33 o                         
   1  15   1      42383.96      41112.88       810.41 o                         
   3  15   1      28739.36      29730.05       585.41 o                         
   5  15   1      10210.47       9718.26        65.43 o                         
   7  15   1       5526.15       4013.11        30.91 o                         
   9  15   1       6331.28       7192.05        51.83 o                         
  11  15   1         24.71         71.34         4.87 o                         
  13  15   1        516.65        346.42         9.46 o                         
  15  15   1       1641.56       2043.96        22.36 o                         
  17  15   1          1.45          8.89         5.15 o                         
  19  15   1        155.96        176.88         9.14 o                         
  21  15   1        148.59        142.55         9.40 o                         
  23  15   1        628.52        676.78        15.86 o                         
  25  15   1       1087.76        997.28        22.12 o                         
  27  15   1        470.97        554.47        25.16 o                         
 -28  16   1         34.74         55.57        10.09 o                         
 -26  16   1        731.78        681.21        25.08 o                         
 -24  16   1       3282.52       3453.23        44.19 o                         
 -22  16   1       1619.50       1433.42        24.04 o                         
 -20  16   1       4158.50       4701.91        50.17 o                         
 -18  16   1       5689.95       5183.09        50.80 o                         
 -16  16   1       5294.27       5607.07        51.53 o                         
 -14  16   1        961.28        914.02        12.87 o                         
 -12  16   1       1883.42       1993.56        19.90 o                         
 -10  16   1       8328.46       7960.79        64.61 o                         
  -8  16   1       3641.86       3309.79        26.55 o                         
  -6  16   1      25414.71      25772.41       274.42 o                         
  -4  16   1      17085.08      16668.79       118.17 o                         
  -2  16   1       7906.25       7138.47        41.67 o                         
   0  16   1        482.57        474.74         5.58 o                         
   2  16   1         10.62        102.23         3.40 o                         
   4  16   1       1075.10        741.10         8.06 o                         
   6  16   1       6962.87       8054.33        56.98 o                         
   8  16   1       1819.04       1459.68        14.29 o                         
  10  16   1       4187.16       4434.85        36.21 o                         
  12  16   1       4086.94       3768.80        35.76 o                         
  14  16   1       1138.46       1139.65        16.83 o                         
  16  16   1       1382.42       1284.34        18.24 o                         
  18  16   1        266.69        378.49        11.48 o                         
  20  16   1       1422.08       1319.56        20.31 o                         
  22  16   1        345.04        328.87        11.62 o                         
  24  16   1          1.94          5.59         7.64 o                         
  26  16   1         16.48         18.52         8.29 o                         
 -27  17   1        193.42        250.47        14.29 o                         
 -25  17   1         14.37         10.14         8.51 o                         
 -23  17   1        340.11        364.21        15.56 o                         
 -21  17   1         17.67          6.88         6.38 o                         
 -19  17   1       1788.06       1762.21        22.60 o                         
 -17  17   1       2471.48       2093.76        25.72 o                         
 -15  17   1       1120.84       1214.55        18.61 o                         
 -13  17   1        819.23        909.88        12.93 o                         
 -11  17   1          8.66          3.60         3.50 o                         
  -9  17   1          4.99         10.08         2.99 o                         
  -7  17   1          2.12          6.85         2.61 o                         
  -5  17   1      14752.22      18129.59       124.78 o                         
  -3  17   1       6968.49       7374.78        47.01 o                         
  -1  17   1       3856.47       3877.57        24.33 o                         
   1  17   1       1052.87       1292.88        11.10 o                         
   3  17   1       5018.36       5629.94        39.97 o                         
   5  17   1        453.73        353.54         6.11 o                         
   7  17   1       7250.76       6725.47        47.42 o                         
   9  17   1        390.28        237.79        11.31 o                         
  11  17   1       1786.64       2208.86        21.11 o                         
  13  17   1       1733.75       1390.89        19.90 o                         
  15  17   1        597.25        407.44        10.90 o                         
  17  17   1       2125.78       2055.60        26.40 o                         
  19  17   1        266.83        221.62        11.06 o                         
  21  17   1         81.24         57.12         7.30 o                         
  23  17   1         10.64         27.06         7.25 o                         
  25  17   1        174.88        187.62        11.97 o                         
  27  17   1         71.63         74.25        11.58 o                         
 -26  18   1       1330.11       1505.99        29.44 o                         
 -24  18   1       2195.41       2014.32        31.32 o                         
 -22  18   1       6613.32       6652.77        67.56 o                         
 -20  18   1      10054.86      10148.41        95.58 o                         
 -18  18   1        145.81        178.24         7.97 o                         
 -16  18   1        135.61        155.29         7.79 o                         
 -14  18   1        499.62        472.04        10.35 o                         
 -12  18   1        986.91        849.39        12.20 o                         
 -10  18   1       3907.33       4237.29        33.57 o                         
  -8  18   1      13317.41      12459.12        84.05 o                         
  -6  18   1      37230.13      40338.21      1581.33 o                         
  -4  18   1      23503.47      22387.12       175.52 o                         
  -2  18   1      12503.36      12966.78        79.93 o                         
   0  18   1       8040.46       8285.73        50.53 o                         
   2  18   1       1028.10        934.13         9.94 o                         
   4  18   1        980.14        810.55         9.49 o                         
   6  18   1      11358.52      12492.97        86.16 o                         
   8  18   1      12380.43      12644.65        90.14 o                         
  10  18   1       1596.88       1690.66        18.68 o                         
  12  18   1        875.38        883.89        12.67 o                         
  14  18   1         58.05         84.71         6.14 o                         
  16  18   1       3606.72       3711.64        38.44 o                         
  18  18   1       5935.20       6223.96        61.49 o                         
  20  18   1       1474.45       1313.30        25.54 o                         
  22  18   1        592.92        574.36        16.65 o                         
  24  18   1         83.28        105.38        14.35 o                         
  26  18   1        154.27        133.17        13.83 o                         
 -27  19   1        555.15        538.41        18.98 o                         
 -25  19   1        926.18        792.74        29.33 o                         
 -23  19   1        345.99        472.08        16.46 o                         
 -21  19   1         76.54         25.57         7.67 o                         
 -19  19   1        555.22        492.99        18.22 o                         
 -17  19   1      12405.98      13572.66       113.37 o                         
 -15  19   1      23729.47      23466.38       187.70 o                         
 -13  19   1      26696.87      28341.44       208.40 o                         
 -11  19   1      19664.64      19765.36       134.36 o                         
  -9  19   1      17867.61      18565.51       116.63 o                         
  -7  19   1       9038.64       9013.59        60.57 o                         
  -5  19   1       2037.87       2405.82        19.96 o                         
  -3  19   1       4470.00       4281.70        29.90 o                         
  -1  19   1       6997.69       6823.77        43.22 o                         
   1  19   1       9852.71       9496.76        58.86 o                         
   3  19   1      32893.72      33712.34       475.19 o                         
   5  19   1      31513.29      31881.99       514.51 o                         
   7  19   1      11802.53      12371.14        85.85 o                         
   9  19   1       5707.83       5896.94        48.97 o                         
  11  19   1       2469.04       2287.97        23.61 o                         
  13  19   1       1943.53       1900.95        21.02 o                         
  15  19   1          0.78         24.53         5.82 o                         
  17  19   1         21.03         12.25         5.92 o                         
  19  19   1        148.43         76.34         7.89 o                         
  21  19   1        386.36        451.85        15.57 o                         
  23  19   1        928.09        845.80        21.24 o                         
  25  19   1        333.27        287.90        16.36 o                         
 -26  20   1       1254.53       1294.88        28.83 o                         
 -24  20   1       2167.88       1929.55        34.49 o                         
 -22  20   1       2336.83       2400.46        36.03 o                         
 -20  20   1       2245.26       2188.02        30.52 o                         
 -18  20   1       3696.99       3477.00        38.71 o                         
 -16  20   1        173.32        133.06         7.24 o                         
 -14  20   1        957.34        977.42        13.62 o                         
 -12  20   1        222.67        176.23         8.17 o                         
 -10  20   1       1938.09       2156.87        19.30 o                         
  -8  20   1       1659.39       1470.33        14.92 o                         
  -6  20   1       2141.10       2236.65        19.54 o                         
  -4  20   1       5978.69       5132.35        38.38 o                         
  -2  20   1       5871.30       6253.46        42.13 o                         
   0  20   1       4252.84       3439.95        23.68 o                         
   2  20   1         26.08         19.44         3.08 o                         
   4  20   1          7.70         15.82         2.67 o                         
   6  20   1       1367.17       1039.89        12.28 o                         
   8  20   1          9.33         18.38         3.86 o                         
  10  20   1       1074.56       1205.42        15.41 o                         
  12  20   1         65.46        101.34         6.02 o                         
  14  20   1        229.28        375.20        12.01 o                         
  16  20   1        164.78        153.30         8.32 o                         
  18  20   1        103.63         77.06         8.44 o                         
  20  20   1        194.25        238.00        11.56 o                         
  22  20   1        617.06        522.06        22.59 o                         
  24  20   1       1235.63       1447.02        28.66 o                         
  26  20   1        373.86        354.42        18.35 o                         
 -25  21   1        530.52        534.24        20.44 o                         
 -23  21   1          0.71         -2.18         9.05 o                         
 -21  21   1         33.28         34.37         7.57 o                         
 -19  21   1         96.40        115.65         8.38 o                         
 -17  21   1          0.25          6.64         5.75 o                         
 -15  21   1        220.57        237.66         8.94 o                         
 -13  21   1       3388.61       3311.00        30.61 o                         
 -11  21   1        195.13        202.07         6.70 o                         
  -9  21   1        573.12        522.62         8.90 o                         
  -7  21   1       2069.61       2033.74        18.39 o                         
  -5  21   1        534.73        489.62         8.65 o                         
  -3  21   1         52.95         47.20         3.31 o                         
  -1  21   1        112.75        124.34         4.21 o                         
   1  21   1          1.19         21.41         2.57 o                         
   3  21   1        270.07        200.73         5.15 o                         
   5  21   1        358.40        256.19         8.33 o                         
   7  21   1       1589.80       1232.22        21.83 o                         
   9  21   1        615.52        708.91        11.62 o                         
  11  21   1       2005.89       1901.35        21.22 o                         
  13  21   1       1732.90       1776.04        21.25 o                         
  15  21   1         84.83         57.17         6.31 o                         
  17  21   1       4033.04       3707.17        39.46 o                         
  19  21   1       2483.35       2194.27        39.85 o                         
  21  21   1        164.18        180.34        10.57 o                         
  23  21   1          5.68         16.66         7.98 o                         
  25  21   1        255.95        275.32        15.42 o                         
 -24  22   1       1656.97       1762.01        32.85 o                         
 -22  22   1       2901.57       2710.85        38.92 o                         
 -20  22   1       2146.05       2318.10        31.82 o                         
 -18  22   1       4517.95       4260.71        42.22 o                         
 -16  22   1       6608.61       6619.62        57.00 o                         
 -14  22   1       1679.88       1765.29        20.29 o                         
 -12  22   1          9.31          1.44         4.08 o                         
 -10  22   1      14909.91      15297.13       103.20 o                         
  -8  22   1      17530.18      17545.64       120.00 o                         
  -6  22   1      21054.09      21689.44       151.13 o                         
  -4  22   1      11790.52      11575.15        83.00 o                         
  -2  22   1       2950.36       2814.45        22.20 o                         
   0  22   1        161.24        220.85         6.89 o                         
   2  22   1        233.87        161.04         4.95 o                         
   4  22   1       2076.31       2347.39        26.44 o                         
   6  22   1        356.86        345.95         9.44 o                         
   8  22   1       1500.35       1484.32        18.74 o                         
  10  22   1       7791.31       7271.31        60.09 o                         
  12  22   1       9066.39       9403.14        78.91 o                         
  14  22   1        881.30        656.74        14.48 o                         
  16  22   1         20.96         21.87         6.15 o                         
  18  22   1         40.94         52.53         6.29 o                         
  20  22   1        154.03        130.46         9.29 o                         
  22  22   1        432.14        460.51        17.12 o                         
  24  22   1          6.71         17.69         8.02 o                         
 -25  23   1       1287.10       1205.87        27.49 o                         
 -23  23   1        221.16        343.11        15.15 o                         
 -21  23   1        591.89        645.40        17.80 o                         
 -19  23   1       1965.82       1643.95        24.48 o                         
 -17  23   1      10573.29      11030.62        92.03 o                         
 -15  23   1      11893.01      12120.50        92.55 o                         
 -13  23   1      10063.54      10197.41        79.04 o                         
 -11  23   1       7417.85       7593.47        56.62 o                         
  -9  23   1       1813.91       1661.31        17.86 o                         
  -7  23   1        987.26        964.43        12.95 o                         
  -5  23   1        110.93        140.74         5.82 o                         
  -3  23   1       3468.15       3371.90        28.65 o                         
  -1  23   1       2504.18       2563.36        22.35 o                         
   1  23   1       4807.58       4685.65        34.01 o                         
   3  23   1      10628.67      10612.15        73.43 o                         
   5  23   1       6590.31       6564.36        56.25 o                         
   7  23   1       4668.24       4709.98        42.51 o                         
   9  23   1       1386.53       1369.84        17.00 o                         
  11  23   1        131.08        155.03         8.18 o                         
  13  23   1        137.58        145.01         7.51 o                         
  15  23   1        120.55        203.95        10.02 o                         
  17  23   1        560.49        545.96        15.15 o                         
  19  23   1        317.86        389.51        14.87 o                         
  21  23   1        689.01        674.20        17.06 o                         
  23  23   1        917.35        931.81        20.35 o                         
 -24  24   1        806.16        726.57        22.72 o                         
 -22  24   1       1649.88       1791.80        35.30 o                         
 -20  24   1       2832.21       2507.52        33.96 o                         
 -18  24   1        903.50       1031.49        17.73 o                         
 -16  24   1        522.49        534.63        14.01 o                         
 -14  24   1        836.13        769.07        13.49 o                         
 -12  24   1         46.86         27.17         4.73 o                         
 -10  24   1       5082.11       5208.90        41.17 o                         
  -8  24   1      11275.69      11216.01        85.06 o                         
  -6  24   1       2773.29       2659.50        23.83 o                         
  -4  24   1       4827.89       4799.42        37.33 o                         
  -2  24   1       8033.87       7990.39        57.70 o                         
   0  24   1      17299.19      17297.50       118.71 o                         
   2  24   1       9024.61       9634.10        67.31 o                         
   4  24   1       6689.39       6606.21        52.93 o                         
   6  24   1       8356.40       8502.65        71.06 o                         
   8  24   1        103.45        111.78         7.11 o                         
  10  24   1       2936.06       3143.57        32.82 o                         
  12  24   1       2046.78       2194.15        24.87 o                         
  14  24   1       3434.62       3637.34        38.77 o                         
  16  24   1       4564.03       4711.56        50.85 o                         
  18  24   1       2670.18       2262.68        30.04 o                         
  20  24   1        492.54        624.49        20.07 o                         
  22  24   1       1344.69       1219.17        25.64 o                         
  24  24   1        378.84        451.07        21.24 o                         
 -23  25   1        336.27        382.58        17.32 o                         
 -21  25   1        136.37        126.79         9.99 o                         
 -19  25   1        129.84        111.65         8.42 o                         
 -17  25   1          2.47         -6.46         6.46 o                         
 -15  25   1         10.65          6.37         5.28 o                         
 -13  25   1       1248.02       1033.48        14.92 o                         
 -11  25   1       1555.97       1497.82        16.64 o                         
  -9  25   1        595.37        532.94        11.03 o                         
  -7  25   1        864.01        736.43        11.15 o                         
  -5  25   1        239.68        210.49         8.59 o                         
  -3  25   1       2033.37       2006.27        19.08 o                         
  -1  25   1         93.51         96.65         4.91 o                         
   1  25   1       1056.31        986.52        12.13 o                         
   3  25   1        597.43        509.61        12.49 o                         
   5  25   1       2834.13       2881.50        28.35 o                         
   7  25   1        652.81        537.61        12.21 o                         
   9  25   1       1758.52       1829.40        24.33 o                         
  11  25   1       6053.23       5514.83        50.11 o                         
  13  25   1       3579.78       3353.46        33.42 o                         
  15  25   1        829.21        801.28        16.00 o                         
  17  25   1        946.91        971.68        18.86 o                         
  19  25   1       1248.81       1245.47        31.69 o                         
  21  25   1       2154.72       2189.71        34.94 o                         
  23  25   1       1316.02       1538.14        29.24 o                         
 -22  26   1       1954.78       1825.82        29.49 o                         
 -20  26   1       2270.47       2386.25        35.04 o                         
 -18  26   1       2814.88       2541.36        30.54 o                         
 -16  26   1       2251.11       2286.03        26.50 o                         
 -14  26   1          0.28          1.30         4.60 o                         
 -12  26   1        730.52        703.93        11.75 o                         
 -10  26   1       1793.67       1576.89        20.91 o                         
  -8  26   1        827.65        885.68        13.03 o                         
  -6  26   1       2993.57       2520.42        23.43 o                         
  -4  26   1       9448.43      10079.09        70.32 o                         
  -2  26   1       4946.23       4536.46        36.20 o                         
   0  26   1      10149.33      10901.64        71.65 o                         
   2  26   1       2255.33       1977.48        21.15 o                         
   4  26   1       3567.43       3799.02        35.58 o                         
   6  26   1       3563.76       3411.72        33.04 o                         
   8  26   1       1967.40       2205.23        26.45 o                         
  10  26   1        277.13        226.83         9.74 o                         
  12  26   1        149.36        282.24        10.28 o                         
  14  26   1        587.62        523.46        13.74 o                         
  16  26   1         55.68         62.42         8.78 o                         
  18  26   1        527.37        545.83        18.02 o                         
  20  26   1         18.34         31.93         8.58 o                         
  22  26   1        336.12        349.63        16.26 o                         
 -21  27   1        103.90        107.75        10.69 o                         
 -19  27   1       1700.47       1590.30        23.37 o                         
 -17  27   1       5513.26       5360.70        52.10 o                         
 -15  27   1       4324.17       4508.95        42.88 o                         
 -13  27   1       5596.26       5305.42        43.03 o                         
 -11  27   1       4098.96       4554.26        37.57 o                         
  -9  27   1       1514.31       1328.39        17.04 o                         
  -7  27   1       1426.76       1815.98        19.17 o                         
  -5  27   1         48.72         32.68         4.28 o                         
  -3  27   1          3.10         17.65         4.07 o                         
  -1  27   1       6330.85       6736.60        47.34 o                         
   1  27   1      14019.60      14148.83        96.99 o                         
   3  27   1       4594.12       5051.67        41.47 o                         
   5  27   1       3049.14       3136.19        31.22 o                         
   7  27   1       2324.28       2315.46        28.18 o                         
   9  27   1       6020.43       5697.22        54.32 o                         
  11  27   1       3099.71       2845.76        33.04 o                         
  13  27   1       1443.65       1377.72        20.30 o                         
  15  27   1        339.20        234.46        11.37 o                         
  17  27   1       1561.02       1433.02        25.13 o                         
  19  27   1       1358.15       1489.02        28.20 o                         
  21  27   1        694.43        763.47        20.63 o                         
 -22  28   1         77.81         72.98        10.29 o                         
 -20  28   1        110.70         99.30         8.76 o                         
 -18  28   1       1168.60       1217.22        19.36 o                         
 -16  28   1        543.33        512.86        11.30 o                         
 -14  28   1        110.19        142.61         7.64 o                         
 -12  28   1        295.90        309.33         8.50 o                         
 -10  28   1       1276.01       1091.95        15.12 o                         
  -8  28   1         97.92        109.21         6.57 o                         
  -6  28   1       1125.01       1017.81        13.66 o                         
  -4  28   1       2516.59       2735.42        27.00 o                         
  -2  28   1       3615.34       3407.64        28.42 o                         
   0  28   1        654.98        685.83        11.91 o                         
   2  28   1        971.85        827.94        12.97 o                         
   4  28   1       4360.87       4158.96        38.68 o                         
   6  28   1       1116.39       1029.14        18.02 o                         
   8  28   1         56.41         30.68         6.20 o                         
  10  28   1       1729.30       1755.60        25.02 o                         
  12  28   1       5883.35       5952.88        57.62 o                         
  14  28   1       7431.20       7169.95        71.00 o                         
  16  28   1       3953.50       4384.20        49.65 o                         
  18  28   1       4372.68       3960.13        45.64 o                         
  20  28   1       1525.57       1614.76        28.92 o                         
 -21  29   1        210.04        174.87        13.07 o                         
 -19  29   1         22.96         25.79         7.57 o                         
 -17  29   1         69.87        109.07         7.74 o                         
 -15  29   1         30.59         45.06         5.49 o                         
 -13  29   1        236.00        281.02         8.24 o                         
 -11  29   1        216.78        161.33         7.29 o                         
  -9  29   1        426.96        497.72        11.86 o                         
  -7  29   1         52.24          1.90         4.07 o                         
  -5  29   1        793.90        743.32        12.10 o                         
  -3  29   1       1239.00       1453.34        18.85 o                         
  -1  29   1         36.36          0.36         3.78 o                         
   1  29   1         39.23         30.62         5.17 o                         
   3  29   1        262.94        137.75         7.04 o                         
   5  29   1         10.75          8.27         4.60 o                         
   7  29   1       1238.87       1299.84        18.82 o                         
   9  29   1       3078.43       3084.63        35.77 o                         
  11  29   1       4761.28       4599.33        47.09 o                         
  13  29   1        279.47        292.99        11.92 o                         
  15  29   1         12.85          8.23         6.07 o                         
  17  29   1          3.86         -1.63         7.53 o                         
  19  29   1        173.47        121.79        11.03 o                         
 -20  30   1        141.24        142.77        10.33 o                         
 -18  30   1        119.61         87.56         8.98 o                         
 -16  30   1          1.27          9.71         6.05 o                         
 -14  30   1         31.55         20.62         4.57 o                         
 -12  30   1         96.87         89.28         6.32 o                         
 -10  30   1          8.00          2.04         4.62 o                         
  -8  30   1       1076.10       1112.39        15.14 o                         
  -6  30   1        666.40        546.66        11.34 o                         
  -4  30   1        960.57       1050.55        15.99 o                         
  -2  30   1        489.75        441.16        12.17 o                         
   0  30   1        355.38        372.21         9.56 o                         
   2  30   1       1389.47       1180.18        14.71 o                         
   4  30   1        539.01        594.09        12.01 o                         
   6  30   1        183.01        150.49         7.25 o                         
   8  30   1        422.02        418.25        11.91 o                         
  10  30   1        319.56        345.01        14.46 o                         
  12  30   1         82.12         82.40         7.31 o                         
  14  30   1         13.18         16.51         7.08 o                         
  16  30   1         12.01         14.13         7.40 o                         
  18  30   1         30.07         30.19         8.64 o                         
 -19  31   1       2290.48       2356.04        33.12 o                         
 -17  31   1       2991.65       3248.57        35.98 o                         
 -15  31   1       2621.24       2455.60        29.41 o                         
 -13  31   1        128.02        220.42         8.93 o                         
 -11  31   1        311.39        290.25         9.79 o                         
  -9  31   1       2146.57       2108.72        24.15 o                         
  -7  31   1       1546.31       1383.39        17.78 o                         
  -5  31   1       2441.82       2452.88        26.98 o                         
  -3  31   1        100.68         58.24         5.03 o                         
  -1  31   1       4195.83       3840.02        34.29 o                         
   1  31   1       9914.03      10182.91        81.82 o                         
   3  31   1       3061.77       2774.52        27.18 o                         
   5  31   1       4428.04       4349.27        38.49 o                         
   7  31   1       3523.22       3444.66        33.53 o                         
   9  31   1       2694.37       2643.42        33.32 o                         
  11  31   1       6509.62       6431.05        59.29 o                         
  13  31   1       3717.50       3674.61        42.07 o                         
  15  31   1       1463.76       1659.30        25.55 o                         
  17  31   1          4.66         -2.89         8.68 o                         
 -18  32   1         29.42         20.04         7.30 o                         
 -16  32   1        164.32        217.08        10.88 o                         
 -14  32   1        126.28        163.93         9.73 o                         
 -12  32   1        101.24        121.92         7.13 o                         
 -10  32   1        182.88        140.59         8.93 o                         
  -8  32   1        172.63        121.78         6.77 o                         
  -6  32   1        967.69        991.67        15.44 o                         
  -4  32   1       1966.67       1943.90        21.66 o                         
  -2  32   1       4114.15       4071.49        41.58 o                         
   0  32   1       6454.57       6755.09        58.91 o                         
   2  32   1       5073.82       4885.42        41.55 o                         
   4  32   1       4021.38       3782.10        38.48 o                         
   6  32   1        233.32        290.48         9.26 o                         
   8  32   1         52.34         89.77         7.54 o                         
  10  32   1       1272.29       1217.02        18.48 o                         
  12  32   1       1659.43       1652.38        24.93 o                         
  14  32   1       2895.68       2811.03        39.82 o                         
  16  32   1       3598.74       3831.19        55.79 o                         
  18  32   1       3867.70       4151.72        58.77 o                         
 -17  33   1        784.45        881.80        21.13 o                         
 -15  33   1        212.66        244.38        12.82 o                         
 -13  33   1       1061.55        918.82        20.09 o                         
 -11  33   1        571.81        601.65        16.01 o                         
  -9  33   1        197.86        220.70        10.43 o                         
  -7  33   1        710.67        687.19        14.79 o                         
  -5  33   1        935.26        963.85        17.79 o                         
  -3  33   1       1460.08       1312.57        16.97 o                         
  -1  33   1       2362.45       2388.03        24.98 o                         
   1  33   1        176.56        160.92         9.44 o                         
   3  33   1        670.43        644.09        17.43 o                         
   5  33   1        810.76        802.43        14.79 o                         
   7  33   1        706.27        688.53        15.89 o                         
   9  33   1       1766.14       1817.80        22.81 o                         
  11  33   1       1094.27       1059.00        18.12 o                         
  13  33   1       3072.85       3533.41        51.55 o                         
  15  33   1       1540.56       1687.48        28.67 o                         
 -16  34   1        259.53        196.86        12.22 o                         
 -14  34   1         16.69         33.81         8.55 o                         
 -12  34   1          4.17         -5.03         7.71 o                         
 -10  34   1          7.95         -4.62         7.31 o                         
  -8  34   1        194.70        167.78        10.47 o                         
  -6  34   1        234.67        222.07        10.51 o                         
  -4  34   1         14.48         -2.45         5.44 o                         
  -2  34   1        705.81        511.71        13.61 o                         
   0  34   1         30.04         57.60         5.29 o                         
   2  34   1        254.24        302.66        10.24 o                         
   4  34   1        486.20        433.39        15.52 o                         
   6  34   1        305.01        271.82        10.22 o                         
   8  34   1         34.28         49.10         7.31 o                         
  10  34   1         61.30         38.58         7.63 o                         
  12  34   1         29.55         16.42         8.31 o                         
  14  34   1        264.48        356.45        14.97 o                         
 -15  35   1         71.27         77.57        12.83 o                         
 -13  35   1        324.47        296.90        13.71 o                         
 -11  35   1        753.28        774.09        20.00 o                         
  -9  35   1        447.60        471.94        19.33 o                         
  -7  35   1        338.85        291.70        12.99 o                         
  -5  35   1        144.16        220.16        10.71 o                         
  -3  35   1        520.79        403.15        13.31 o                         
  -1  35   1        302.14        390.47        12.09 o                         
   1  35   1        202.47        224.46        12.11 o                         
   3  35   1       1688.14       1565.31        21.32 o                         
   5  35   1       1801.37       1543.69        20.55 o                         
   7  35   1       2797.11       2780.49        46.51 o                         
   9  35   1       3070.20       2986.41        36.48 o                         
  11  35   1       1556.82       1519.17        24.81 o                         
  13  35   1        579.87        517.08        17.18 o                         
 -12  36   1         14.12         29.37         9.30 o                         
 -10  36   1        373.74        209.17        11.84 o                         
  -8  36   1        505.90        662.95        19.26 o                         
  -6  36   1       1207.90       1131.32        21.58 o                         
  -4  36   1       1657.43       1675.70        24.49 o                         
  -2  36   1       1091.24       1061.24        25.63 o                         
   0  36   1       5335.65       5567.18        63.27 o                         
   2  36   1       7623.84       7660.10        80.34 o                         
   4  36   1       3375.77       3553.62        40.59 o                         
   6  36   1       1058.62        866.49        18.67 o                         
   8  36   1          6.70          4.66         7.09 o                         
  10  36   1        476.09        518.05        15.95 o                         
  12  36   1       1339.66       1385.91        25.62 o                         
 -11  37   1        682.74        587.64        19.04 o                         
  -9  37   1        901.56       1060.44        22.96 o                         
  -7  37   1        230.81        193.98        12.31 o                         
  -5  37   1         24.55         13.69         8.05 o                         
  -3  37   1         68.69         60.34        10.45 o                         
  -1  37   1        170.28        166.07        12.73 o                         
   1  37   1        540.59        440.43        17.98 o                         
   3  37   1        114.60         86.84        10.43 o                         
   5  37   1       1487.46       1692.16        28.88 o                         
   7  37   1       2094.22       2058.99        28.85 o                         
   9  37   1        574.90        615.82        18.10 o                         
  11  37   1         47.96         56.51         9.68 o                         
 -10  38   1         51.43         65.70        10.40 o                         
  -8  38   1        310.11        315.91        14.64 o                         
  -6  38   1       1456.52       1323.71        25.38 o                         
  -4  38   1        682.84        866.59        23.21 o                         
  -2  38   1          7.64         -8.22         8.22 o                         
   0  38   1        107.84         56.73         9.90 o                         
   2  38   1         58.24         70.98        11.63 o                         
   4  38   1         74.50         73.89        10.38 o                         
   6  38   1       1997.47       2257.18        34.57 o                         
   8  38   1        724.20        821.40        22.36 o                         
  -7  39   1        685.09        697.59        27.89 o                         
  -5  39   1       1238.81       1328.46        26.82 o                         
  -3  39   1        648.48        701.17        22.43 o                         
  -1  39   1        298.34        317.00        15.83 o                         
   1  39   1        476.06        421.45        18.55 o                         
   3  39   1         33.66         18.17         9.25 o                         
   5  39   1        569.54        613.34        22.87 o                         
  -2  40   1       2317.23       2460.97        45.81 o                         
   0  40   1        888.13        841.50        56.33 o                         
   2  40   1        599.26        565.42        25.71 o                         
 -30   0   2       3739.93       3848.93        71.68 o                         
 -28   0   2       3307.42       3611.56        74.10 o                         
 -26   0   2       6675.01       6370.51       112.52 o                         
 -24   0   2       5819.84       6697.42       114.81 o                         
 -22   0   2      12545.20      11882.44       164.42 o                         
 -20   0   2       2077.57       1939.09        44.27 o                         
 -18   0   2         36.44         31.24         5.96 o                         
 -16   0   2       8760.77       9655.72       117.59 o                         
 -14   0   2      10547.32       8986.17       108.83 o                         
 -12   0   2      29229.62      30490.66       699.66 o                         
 -10   0   2      10886.93       8085.04        98.85 o                         
  -6   0   2        551.48        308.90         9.28 o                         
   0   0   2       6627.37       7741.87       128.34 o                         
   2   0   2        898.60        967.26        13.15 o                         
   4   0   2          5.94         51.13         3.20 o                         
   8   0   2        126.08        500.97         8.76 o                         
  12   0   2        407.06        180.05         8.05 o                         
  14   0   2      27787.38      29752.15       595.38 o                         
  16   0   2      16963.66      16015.23       176.72 o                         
  18   0   2       8551.83       9491.14       110.31 o                         
  20   0   2         98.21        177.31        11.93 o                         
  22   0   2       2986.82       3489.15        53.94 o                         
  24   0   2         35.03         19.88         8.98 o                         
  26   0   2       1703.84       1625.36        46.32 o                         
  28   0   2       3004.56       3278.84        91.47 o                         
 -29   1   2        934.53        878.71        22.93 o                         
 -27   1   2          2.25         11.60        10.09 o                         
 -25   1   2       1166.31       1318.67        28.32 o                         
 -23   1   2       4029.48       4116.45        48.44 o                         
 -21   1   2       6305.12       6289.98        77.96 o                         
 -19   1   2       3803.79       3897.57        40.96 o                         
 -17   1   2      19465.78      18884.33       164.16 o                         
 -15   1   2      16562.01      18483.45       166.88 o                         
 -13   1   2       3498.62       2849.38        28.75 o                         
 -11   1   2       7287.18       8694.63        64.47 o                         
  -9   1   2        151.95        314.99         7.03 o                         
  -7   1   2       1559.56       1176.66        12.44 o                         
   1   1   2       2596.33       2483.60        19.13 o                         
   3   1   2        207.33         65.16         2.47 o                         
   5   1   2       7769.22       7995.83        82.05 o                         
   7   1   2       5116.59       5398.62        39.40 o                         
   9   1   2       3264.25       2913.81        20.63 o                         
  11   1   2       2407.62       2539.92        20.37 o                         
  13   1   2        518.71        412.60         9.47 o                         
  15   1   2         12.16          5.12         4.26 o                         
  17   1   2        771.53        593.07        11.24 o                         
  19   1   2        858.24        971.30        17.24 o                         
  21   1   2       1792.95       1713.57        23.02 o                         
  23   1   2       5370.95       5260.42        52.88 o                         
  25   1   2       2305.47       2474.44        30.98 o                         
  27   1   2       2319.77       2476.40        31.66 o                         
  29   1   2       1538.22       1877.19        30.34 o                         
 -30   2   2        112.70         66.30        11.02 o                         
 -28   2   2         70.08         34.65        10.56 o                         
 -26   2   2          0.45         25.57         9.29 o                         
 -24   2   2         64.51        111.07        13.02 o                         
 -22   2   2        556.94        576.38        16.88 o                         
 -20   2   2        176.49        185.85         9.13 o                         
 -18   2   2        150.14        188.56         7.97 o                         
 -16   2   2         45.21         37.23         4.65 o                         
 -14   2   2       4773.60       5335.68        53.52 o                         
 -12   2   2        949.29       1443.62        16.01 o                         
 -10   2   2       6629.46       8154.50        60.63 o                         
  -8   2   2       2858.66       2335.13        23.76 o                         
   0   2   2       1408.67       1592.72        13.68 o                         
   6   2   2       1814.39       2168.74        15.98 o                         
   8   2   2       9062.84       9307.65        63.95 o                         
  10   2   2       2725.74       3893.66        28.01 o                         
  12   2   2          2.75         44.74         3.54 o                         
  14   2   2        690.96        707.59        11.15 o                         
  16   2   2        728.52        651.43        11.27 o                         
  18   2   2        701.43        671.35        12.52 o                         
  20   2   2          6.45          5.40         5.30 o                         
  22   2   2        266.32        301.88        12.08 o                         
  24   2   2        226.35        244.63        10.32 o                         
  26   2   2         25.44         18.21         6.33 o                         
  28   2   2       1379.14       1511.63        29.77 o                         
 -29   3   2        464.18        566.70        22.94 o                         
 -27   3   2         27.89         36.36        10.19 o                         
 -25   3   2         12.12          6.02         9.72 o                         
 -23   3   2          7.61         26.12         6.76 o                         
 -21   3   2       5628.01       6451.90        64.26 o                         
 -19   3   2      10013.78       9569.65        93.15 o                         
 -17   3   2      11585.86      11727.77       110.75 o                         
 -15   3   2        979.78        538.49        11.38 o                         
 -13   3   2         68.69        145.52         5.63 o                         
 -11   3   2      17543.84      17509.80       210.80 o                         
  -9   3   2         95.37         13.26         2.60 o                         
  -7   3   2      10968.95      12378.64       115.78 o                         
  -5   3   2       1105.74       1611.07        14.42 o                         
  -3   3   2       4519.21       5681.55        42.97 o                         
  -1   3   2        776.86        794.97         8.63 o                         
   3   3   2        908.26        920.12         8.77 o                         
   5   3   2        875.94        711.58         6.96 o                         
   7   3   2        391.47        293.27         5.12 o                         
   9   3   2        473.45        383.22         5.57 o                         
  11   3   2       1386.03       1367.97        13.68 o                         
  13   3   2        168.91         91.28         4.79 o                         
  15   3   2       4127.35       4519.82        40.23 o                         
  17   3   2        717.56        845.57        15.53 o                         
  19   3   2        460.54        285.88         9.75 o                         
  21   3   2        379.73        545.15        15.85 o                         
  23   3   2       2982.28       2805.41        34.08 o                         
  25   3   2       1919.85       2088.31        27.44 o                         
  27   3   2       1254.28       1192.65        27.68 o                         
  29   3   2       1037.07        962.94        24.72 o                         
 -30   4   2       1446.23       1456.54        28.68 o                         
 -28   4   2       4702.14       4727.60        61.16 o                         
 -26   4   2       4026.67       4077.27        53.44 o                         
 -24   4   2       1825.55       1826.39        29.76 o                         
 -22   4   2       1108.33       1071.75        18.57 o                         
 -20   4   2        129.59        168.72         8.51 o                         
 -18   4   2        186.09        166.65         8.35 o                         
 -16   4   2       6026.33       6334.16        63.40 o                         
 -14   4   2       9240.30       8587.93        78.04 o                         
 -12   4   2       4018.09       3524.89        33.97 o                         
 -10   4   2      11766.02      10583.11        79.74 o                         
  -8   4   2      25070.42      23501.73       659.11 o                         
  -6   4   2       6538.55       6649.86        48.80 o                         
  -4   4   2       9316.21      13854.39       228.23 o                         
  -2   4   2       6848.59       6773.63        52.59 o                         
   4   4   2       1101.88        923.14         8.44 o                         
   6   4   2        143.61         37.87         2.16 o                         
   8   4   2       2693.86       3257.83        24.11 o                         
  10   4   2       6408.90       5317.53        40.07 o                         
  12   4   2      26764.14      29001.50       580.35 o                         
  14   4   2       9665.66      10259.30        82.60 o                         
  16   4   2       1954.97       1855.02        21.31 o                         
  18   4   2        412.99        381.56        12.13 o                         
  20   4   2        675.68        546.08        14.21 o                         
  22   4   2        603.63        761.96        17.11 o                         
  24   4   2        102.94        170.42        10.50 o                         
  26   4   2         77.32         60.06         9.38 o                         
  28   4   2        870.42        915.61        24.19 o                         
 -29   5   2        420.24        375.46        18.54 o                         
 -27   5   2        367.17        426.82        17.89 o                         
 -25   5   2        271.41        310.66        14.21 o                         
 -23   5   2       3027.84       2752.99        38.26 o                         
 -21   5   2       6861.71       6493.72        68.16 o                         
 -19   5   2       6136.82       6500.12        70.80 o                         
 -17   5   2       8672.22       8101.46        79.47 o                         
 -15   5   2       3108.47       2619.45        30.52 o                         
 -13   5   2       6063.54       5457.05        49.49 o                         
 -11   5   2        334.32        574.41         9.44 o                         
  -9   5   2        496.74        735.38         8.82 o                         
  -7   5   2        277.62        113.13         3.80 o                         
  -5   5   2       8343.67       9264.36        76.79 o                         
  -3   5   2       1162.27       1622.01        14.87 o                         
  -1   5   2      15709.54      15266.12       434.02 o                         
   5   5   2      13349.49      12791.74       163.71 o                         
   7   5   2       6535.28       6871.98        48.43 o                         
   9   5   2        581.31        244.46         6.20 o                         
  11   5   2       1221.07       1545.20        15.75 o                         
  13   5   2       1218.89       1451.05        17.97 o                         
  15   5   2          8.20         41.06         5.15 o                         
  17   5   2       2968.53       3229.49        34.54 o                         
  19   5   2        333.94        493.97        13.53 o                         
  21   5   2       6907.50       6480.95        65.28 o                         
  23   5   2       4457.64       4611.30        50.74 o                         
  25   5   2       1663.48       1711.70        28.67 o                         
  27   5   2        448.31        368.38        15.30 o                         
 -30   6   2        307.45        313.77        15.92 o                         
 -28   6   2         15.97         45.16        10.79 o                         
 -26   6   2        334.27        482.40        16.50 o                         
 -24   6   2       1578.13       1404.64        26.65 o                         
 -22   6   2        640.25        675.51        16.70 o                         
 -20   6   2       2450.91       2226.79        29.84 o                         
 -18   6   2        828.87        974.37        17.46 o                         
 -16   6   2       3081.55       3005.20        34.65 o                         
 -14   6   2       3841.74       4432.35        42.07 o                         
 -12   6   2        609.72        814.94        12.14 o                         
 -10   6   2         31.03         13.15         2.68 o                         
  -8   6   2       4064.15       5119.43        36.89 o                         
  -6   6   2      15330.57      14759.10       171.50 o                         
  -4   6   2       8906.81       8898.00        71.21 o                         
   4   6   2      10242.38      12366.70       133.81 o                         
   6   6   2        330.37        261.37         4.88 o                         
   8   6   2      20093.57      19267.91       332.84 o                         
  10   6   2       1061.40       1280.77        14.48 o                         
  12   6   2          7.72         79.27         4.66 o                         
  14   6   2       3986.14       3979.15        38.39 o                         
  16   6   2        327.88        379.93        12.56 o                         
  18   6   2       2483.94       2130.05        26.96 o                         
  20   6   2        168.09        203.66         9.61 o                         
  22   6   2        826.05        938.90        21.05 o                         
  24   6   2         38.03         36.04         8.34 o                         
  26   6   2         93.05         60.67         9.68 o                         
  28   6   2         17.39          7.37         9.27 o                         
 -29   7   2        282.50        366.31        17.76 o                         
 -27   7   2        180.49        252.67        13.46 o                         
 -25   7   2          4.02          5.59         8.18 o                         
 -23   7   2       2641.23       2764.86        41.42 o                         
 -21   7   2       1906.03       1833.69        26.78 o                         
 -19   7   2      14596.46      14636.87       137.68 o                         
 -17   7   2       8427.47       8626.98        84.31 o                         
 -15   7   2      19244.33      19278.15       196.62 o                         
 -13   7   2       5344.18       5750.80        50.10 o                         
 -11   7   2         91.30         77.33         4.61 o                         
  -9   7   2       2050.23       2053.88        16.87 o                         
  -7   7   2       2269.53       1868.04        16.21 o                         
  -5   7   2       1680.52       1606.09        15.75 o                         
  -3   7   2       4950.46       7122.43        52.15 o                         
   1   7   2         31.66        136.16         5.64 o                         
   3   7   2      15276.84      16068.91       462.75 o                         
   5   7   2       7929.25      10053.51        72.94 o                         
   9   7   2       2012.77       3491.37        27.22 o                         
  11   7   2       7356.04       7017.59        57.49 o                         
  13   7   2       3638.59       3620.59        32.30 o                         
  15   7   2         52.74        145.84         7.24 o                         
  17   7   2          2.40         41.35         6.01 o                         
  19   7   2        611.47        662.72        15.22 o                         
  21   7   2        254.15        429.80        13.27 o                         
  23   7   2       1018.17       1035.88        20.07 o                         
  25   7   2       4939.10       4844.02        56.56 o                         
  27   7   2        286.80        303.75        14.34 o                         
 -30   8   2       1067.35       1087.84        25.87 o                         
 -28   8   2        754.64        805.67        23.35 o                         
 -26   8   2       3487.59       3782.14        50.93 o                         
 -24   8   2       6880.83       6841.36        77.96 o                         
 -22   8   2       6759.03       6879.56        72.68 o                         
 -20   8   2       2726.65       2678.79        37.81 o                         
 -18   8   2        200.27        211.09         9.53 o                         
 -16   8   2       7353.75       7392.43        73.21 o                         
 -14   8   2      17902.61      18441.00       160.24 o                         
 -12   8   2      30040.59      30465.79       429.22 o                         
 -10   8   2      22830.41      22217.47       280.97 o                         
  -8   8   2      15683.98      15185.25       136.97 o                         
  -6   8   2      22800.35      22536.71       632.17 o                         
  -4   8   2      17847.14      19976.29       571.11 o                         
  -2   8   2        805.03        379.90         5.91 o                         
   2   8   2          0.77         11.68         1.97 o                         
   4   8   2       6341.60       7380.40        51.72 o                         
   6   8   2       7259.96       6897.60        46.42 o                         
  10   8   2       3312.64       2323.63        21.82 o                         
  12   8   2       6126.23       6630.02        57.32 o                         
  14   8   2      18323.90      17562.62       147.07 o                         
  16   8   2       9452.65       9844.20        83.66 o                         
  18   8   2      11125.31      11091.79        98.21 o                         
  20   8   2       2859.16       2928.52        34.17 o                         
  22   8   2          0.72         -3.71         5.87 o                         
  24   8   2         47.38         52.59         8.63 o                         
  26   8   2        190.12        259.24        13.14 o                         
  28   8   2        530.73        561.58        21.52 o                         
 -29   9   2         95.38         95.42        12.38 o                         
 -27   9   2        263.52        263.39        13.88 o                         
 -25   9   2        187.31        167.96        11.43 o                         
 -23   9   2       1542.28       1559.04        27.08 o                         
 -21   9   2       3466.90       3543.54        43.32 o                         
 -19   9   2       4455.95       4349.77        48.42 o                         
 -17   9   2        926.60        967.56        17.63 o                         
 -15   9   2       6894.98       6760.37        64.49 o                         
 -13   9   2      20769.11      23376.36       270.36 o                         
 -11   9   2      25267.07      24559.17       506.41 o                         
  -9   9   2          6.35         16.33         2.84 o                         
  -7   9   2       4457.52       4531.27        34.05 o                         
  -3   9   2       5046.31       4305.23        30.42 o                         
  -1   9   2       1401.04       1441.61        14.70 o                         
   7   9   2      24146.88      25236.64       506.48 o                         
   9   9   2       3011.63       2794.11        22.83 o                         
  11   9   2         29.58         23.26         3.66 o                         
  13   9   2       2630.49       2670.87        27.44 o                         
  15   9   2       2697.83       2570.80        28.98 o                         
  17   9   2      18340.34      18559.91       163.40 o                         
  19   9   2       5695.57       6212.37        59.68 o                         
  21   9   2       3427.89       3551.30        39.34 o                         
  23   9   2        543.18        646.93        21.81 o                         
  25   9   2       1887.50       1824.78        31.20 o                         
  27   9   2        408.88        393.69        16.60 o                         
 -28  10   2         58.48         35.89         9.52 o                         
 -26  10   2        237.77        234.57        16.46 o                         
 -24  10   2        161.31        204.06        11.95 o                         
 -22  10   2        191.42        174.27        11.54 o                         
 -20  10   2       1065.03        985.10        19.34 o                         
 -18  10   2       4548.50       4458.69        51.79 o                         
 -16  10   2       5323.11       5189.81        54.34 o                         
 -14  10   2        786.17        580.67        11.88 o                         
 -12  10   2       3226.04       3136.00        30.06 o                         
 -10  10   2       2783.57       3185.98        27.89 o                         
  -8  10   2        232.07        145.37         4.19 o                         
  -6  10   2       4082.16       3799.99        29.15 o                         
  -4  10   2         75.82        184.11         5.98 o                         
  -2  10   2      17519.70      18311.43       197.69 o                         
   0  10   2      10767.65      10150.09        77.32 o                         
   2  10   2      19007.30      21638.68       435.37 o                         
   4  10   2       4077.39       4305.95        29.18 o                         
   6  10   2      10949.00      12243.34        85.97 o                         
   8  10   2       6988.49       6066.91        44.26 o                         
  10  10   2      10722.71      11564.94        82.58 o                         
  12  10   2      12636.65      12373.09       101.29 o                         
  14  10   2       2563.38       2371.24        25.59 o                         
  16  10   2       3598.53       3485.69        40.41 o                         
  18  10   2        326.53        301.08        11.00 o                         
  20  10   2       1229.91       1078.94        18.51 o                         
  22  10   2       1223.19       1031.64        19.59 o                         
  24  10   2        490.80        583.97        17.42 o                         
  26  10   2        183.23        160.07        11.72 o                         
  28  10   2         61.82         74.28        12.09 o                         
 -29  11   2         25.30         60.90        10.70 o                         
 -27  11   2         93.16         99.27        10.87 o                         
 -25  11   2        977.83        864.92        20.67 o                         
 -23  11   2        237.95        283.42        13.94 o                         
 -21  11   2         32.97         19.15         7.18 o                         
 -19  11   2       3455.00       3600.03        47.46 o                         
 -17  11   2       1411.15       1266.35        20.20 o                         
 -15  11   2         31.73         68.75         6.09 o                         
 -13  11   2        878.53       1187.63        15.54 o                         
 -11  11   2       1039.22       1038.90        13.10 o                         
  -9  11   2       1671.40       2001.91        17.90 o                         
  -7  11   2          1.65         46.87         3.08 o                         
  -5  11   2       2980.07       3401.60        25.93 o                         
  -3  11   2       8259.49       8240.47        57.38 o                         
  -1  11   2       5799.04       6167.92        48.89 o                         
   1  11   2      13396.45      15893.40       144.49 o                         
   3  11   2       1810.69       2995.53        23.40 o                         
   5  11   2       3390.91       2449.51        23.77 o                         
   7  11   2       1380.98       3064.45        26.09 o                         
   9  11   2        562.34        886.06        10.81 o                         
  11  11   2       1120.14        794.40        11.17 o                         
  13  11   2       1103.99       1242.43        16.71 o                         
  15  11   2         67.28         97.50         6.74 o                         
  17  11   2         42.40         53.94         6.59 o                         
  19  11   2         43.49         31.05         6.52 o                         
  21  11   2       1027.86        889.97        18.37 o                         
  23  11   2        416.74        523.08        16.20 o                         
  25  11   2        590.07        508.17        16.91 o                         
  27  11   2        384.76        359.20        18.70 o                         
 -28  12   2       3015.08       2962.45        43.14 o                         
 -26  12   2       2620.43       2544.64        36.95 o                         
 -24  12   2       3676.53       3586.10        45.24 o                         
 -22  12   2        841.11        851.92        19.08 o                         
 -20  12   2       2151.92       2238.27        35.47 o                         
 -18  12   2        511.70        463.31        21.43 o                         
 -16  12   2       1503.57       1321.75        18.59 o                         
 -14  12   2        271.10        366.26        11.60 o                         
 -12  12   2       9738.12       9056.91        75.78 o                         
 -10  12   2       5484.97       5393.18        43.62 o                         
  -8  12   2      20974.17      21630.62       231.01 o                         
  -4  12   2      20057.15      19951.79       215.13 o                         
  -2  12   2       6865.89       6088.26        42.86 o                         
   0  12   2      25594.33      27660.45       480.62 o                         
   2  12   2        932.40       1000.61        11.61 o                         
   4  12   2        844.20        715.87         8.16 o                         
   6  12   2        898.00        659.85         8.74 o                         
   8  12   2       8939.56       8752.86        70.22 o                         
  10  12   2      10263.00       9793.65        73.53 o                         
  12  12   2       6098.36       6146.06        50.54 o                         
  14  12   2       2458.01       2200.00        25.35 o                         
  16  12   2       1853.93       2108.75        24.60 o                         
  18  12   2       5880.46       5519.15        56.92 o                         
  20  12   2       1412.92       1395.95        23.45 o                         
  22  12   2        342.06        265.50        13.67 o                         
  24  12   2         20.71         10.49         7.38 o                         
  26  12   2         34.85         72.10         9.46 o                         
 -29  13   2          1.94          1.81         9.48 o                         
 -27  13   2        254.90        377.19        16.19 o                         
 -25  13   2        275.75        228.46        12.66 o                         
 -23  13   2        368.27        483.68        16.70 o                         
 -21  13   2        526.93        410.92        17.58 o                         
 -19  13   2       2159.79       2442.65        33.29 o                         
 -17  13   2       3993.84       3688.08        40.25 o                         
 -15  13   2      12214.41      12373.01       102.49 o                         
 -13  13   2       9129.25       8327.50        77.07 o                         
 -11  13   2       5671.42       5442.20        44.39 o                         
  -9  13   2      16275.71      16519.77       142.87 o                         
  -7  13   2        169.35        113.33         4.25 o                         
  -5  13   2       1277.02       1425.98        12.75 o                         
  -3  13   2       9724.40       9418.10        63.69 o                         
  -1  13   2      34390.54      33925.09       676.02 o                         
   1  13   2      35067.00      32685.68       652.32 o                         
   5  13   2      25180.54      22381.02       601.37 o                         
   7  13   2      12740.95      12130.54        91.67 o                         
   9  13   2       8478.98       8776.50        66.31 o                         
  11  13   2        518.51        609.96        10.35 o                         
  13  13   2       3240.99       3292.84        31.71 o                         
  15  13   2       8416.51       8438.64        73.16 o                         
  17  13   2       8571.56       8492.47        71.74 o                         
  19  13   2      10922.17      10738.72       100.56 o                         
  21  13   2       8046.76       8166.05        88.91 o                         
  23  13   2       1259.90       1237.42        23.28 o                         
  25  13   2         18.30         14.23         7.74 o                         
  27  13   2         13.16         -3.87        10.63 o                         
 -28  14   2        873.84        979.18        23.63 o                         
 -26  14   2        879.57        859.59        21.58 o                         
 -24  14   2         24.99         34.98         8.67 o                         
 -22  14   2        950.32        788.11        18.77 o                         
 -20  14   2        591.93        613.72        27.19 o                         
 -18  14   2       9632.90       9589.12        90.43 o                         
 -16  14   2      11742.41      11581.32       106.13 o                         
 -14  14   2        734.93        754.64        13.34 o                         
 -12  14   2        217.08        235.01         6.97 o                         
 -10  14   2       3367.86       3671.97        30.74 o                         
  -8  14   2       4636.80       3924.36        30.02 o                         
  -6  14   2      11504.03      12330.30        81.82 o                         
  -4  14   2      19263.13      18021.72       153.98 o                         
  -2  14   2      34453.55      34565.34       968.61 o                         
   0  14   2      16634.46      17952.63       163.07 o                         
   2  14   2        396.25        329.74         8.03 o                         
   4  14   2        446.60        291.80         5.85 o                         
   6  14   2       2864.85       2359.30        19.75 o                         
   8  14   2       3069.34       2943.56        27.83 o                         
  10  14   2      20444.84      20170.88       149.74 o                         
  12  14   2      26213.68      27073.16       272.48 o                         
  14  14   2       3120.86       3030.54        30.67 o                         
  16  14   2       2250.40       2030.53        24.62 o                         
  18  14   2        183.78        210.06         9.82 o                         
  20  14   2        256.66        229.34        11.61 o                         
  22  14   2        913.34        924.76        18.71 o                         
  24  14   2        932.53        824.24        20.94 o                         
  26  14   2         63.44         43.00        10.55 o                         
 -27  15   2         37.04         59.19        10.43 o                         
 -25  15   2         83.65        137.93        11.08 o                         
 -23  15   2        149.73        104.18        10.40 o                         
 -21  15   2        159.59        187.50        11.21 o                         
 -19  15   2        163.62        182.35         9.74 o                         
 -17  15   2       1131.77       1111.20        18.93 o                         
 -15  15   2       1077.23       1079.41        16.07 o                         
 -13  15   2        550.59        622.82        10.78 o                         
 -11  15   2          7.36         15.49         3.60 o                         
  -9  15   2        215.60        179.48         5.14 o                         
  -7  15   2          4.01         14.07         2.78 o                         
  -5  15   2          9.64         21.95         2.69 o                         
  -3  15   2        361.35        438.83         7.05 o                         
  -1  15   2        140.45        180.39         4.88 o                         
   1  15   2       1688.28       1497.58        13.89 o                         
   3  15   2        439.26        445.54         7.28 o                         
   5  15   2        359.85        327.91         8.42 o                         
   7  15   2        154.36        158.12         5.67 o                         
   9  15   2        147.47        152.31         6.58 o                         
  11  15   2         75.32         96.65         5.34 o                         
  13  15   2        254.00        204.17         7.50 o                         
  15  15   2         74.57         90.38         6.56 o                         
  17  15   2          8.84         32.17         5.58 o                         
  19  15   2         28.64         43.74         7.78 o                         
  21  15   2        135.10        141.44         8.95 o                         
  23  15   2         37.75         46.25         8.94 o                         
  25  15   2        125.81        139.89        12.23 o                         
 -28  16   2       2090.23       2102.96        34.60 o                         
 -26  16   2       1832.86       2123.38        33.62 o                         
 -24  16   2        680.78        580.19        17.75 o                         
 -22  16   2        530.18        636.02        17.83 o                         
 -20  16   2         45.43         20.20         7.17 o                         
 -18  16   2       5496.60       5633.76        57.56 o                         
 -16  16   2      15046.86      14870.81       128.15 o                         
 -14  16   2         57.37         82.31         5.89 o                         
 -12  16   2       3463.96       3656.83        37.45 o                         
 -10  16   2       9430.70       9731.75        68.16 o                         
  -8  16   2      12358.21      11933.30        85.01 o                         
  -6  16   2       2313.01       1892.98        16.89 o                         
  -4  16   2       7446.74       6111.82        44.14 o                         
  -2  16   2       6841.11       6020.58        43.72 o                         
   0  16   2       9488.86      10138.46        66.90 o                         
   2  16   2       2129.53       1733.18        15.89 o                         
   4  16   2         95.83         24.78         3.09 o                         
   6  16   2       4522.37       5062.25        40.69 o                         
   8  16   2       7473.41       6810.51        51.52 o                         
  10  16   2       4566.58       4930.26        43.90 o                         
  12  16   2       3251.88       2956.51        28.62 o                         
  14  16   2       2867.68       3087.59        30.40 o                         
  16  16   2       1873.76       1998.67        23.49 o                         
  18  16   2       1223.54       1054.94        18.62 o                         
  20  16   2        334.97        381.38        16.98 o                         
  22  16   2         88.97        143.72         9.70 o                         
  24  16   2       1606.66       1579.34        29.68 o                         
  26  16   2        844.06        830.45        30.05 o                         
 -27  17   2        180.37        262.87        14.91 o                         
 -25  17   2          3.65         -0.10         8.08 o                         
 -23  17   2        184.15        262.94        13.32 o                         
 -21  17   2        361.07        357.15        13.52 o                         
 -19  17   2        149.97        158.74         9.35 o                         
 -17  17   2         61.40         62.29         6.94 o                         
 -15  17   2       3236.71       3221.27        32.10 o                         
 -13  17   2       9358.54       9640.69        73.22 o                         
 -11  17   2       8912.60       9119.51        64.63 o                         
  -9  17   2      11960.42      12321.31        87.61 o                         
  -7  17   2       2016.94       1770.40        16.44 o                         
  -5  17   2        583.48        993.19        10.96 o                         
  -3  17   2       9146.06       9754.95        72.45 o                         
  -1  17   2      17455.69      15975.70       111.48 o                         
   1  17   2      17069.39      17580.79       125.81 o                         
   3  17   2      39409.51      39296.17       785.02 o                         
   5  17   2      25434.67      25394.17       361.62 o                         
   7  17   2       8830.63       8907.20        70.09 o                         
   9  17   2       1323.18       1084.53        13.32 o                         
  11  17   2       1306.16       1036.11        13.93 o                         
  13  17   2       1570.55       1675.34        19.62 o                         
  15  17   2       4279.64       4062.35        42.34 o                         
  17  17   2       7714.19       8093.10        84.60 o                         
  19  17   2      10778.72      10589.33        92.62 o                         
  21  17   2       3534.03       3582.15        43.33 o                         
  23  17   2       1077.04        959.02        24.64 o                         
  25  17   2        663.60        725.86        23.73 o                         
 -26  18   2        189.61        225.11        13.21 o                         
 -24  18   2        827.01        822.23        20.26 o                         
 -22  18   2         20.70         30.25         7.85 o                         
 -20  18   2         11.28         26.67         6.87 o                         
 -18  18   2        214.72        228.32        11.85 o                         
 -16  18   2       1907.50       1779.03        22.77 o                         
 -14  18   2        294.71        343.40         8.45 o                         
 -12  18   2        579.08        518.52         8.48 o                         
 -10  18   2       3402.75       3641.44        28.14 o                         
  -8  18   2       3619.44       3257.70        28.39 o                         
  -6  18   2      17414.14      19051.97       145.81 o                         
  -4  18   2      11092.64      10084.34        75.05 o                         
  -2  18   2       2968.71       3132.57        26.02 o                         
   0  18   2       2136.06       1643.47        13.74 o                         
   2  18   2        517.47        573.01         8.40 o                         
   4  18   2        293.05        287.61         8.73 o                         
   6  18   2       9574.78       9887.48        71.95 o                         
   8  18   2       1442.59       1354.02        14.42 o                         
  10  18   2        594.82        585.21        11.33 o                         
  12  18   2        237.90        399.83        10.41 o                         
  14  18   2        477.77        621.93        14.99 o                         
  16  18   2       1571.36       1632.64        22.32 o                         
  18  18   2        821.16        810.74        15.37 o                         
  20  18   2          8.86          1.72         5.46 o                         
  22  18   2         92.23         75.19         8.11 o                         
  24  18   2         18.26         11.74         8.41 o                         
 -27  19   2         91.51         82.65        11.04 o                         
 -25  19   2          0.86         20.48         8.37 o                         
 -23  19   2          4.11         12.92         7.65 o                         
 -21  19   2        222.94        192.52        11.20 o                         
 -19  19   2        353.29        352.19        12.17 o                         
 -17  19   2       2240.15       2405.07        29.11 o                         
 -15  19   2       1776.41       1822.29        21.36 o                         
 -13  19   2        192.74        143.15         5.69 o                         
 -11  19   2         84.28         62.13         3.91 o                         
  -9  19   2       1098.29       1282.23        14.77 o                         
  -7  19   2         41.59         78.92         4.60 o                         
  -5  19   2       2774.01       2895.89        24.72 o                         
  -3  19   2         14.44         11.22         3.24 o                         
  -1  19   2        674.34        714.25         9.12 o                         
   1  19   2         35.52         59.09         3.35 o                         
   3  19   2       1961.18       2100.39        19.64 o                         
   5  19   2        409.00        544.81        10.19 o                         
   7  19   2        511.04        434.40        10.27 o                         
   9  19   2        272.75        270.38         7.87 o                         
  11  19   2        247.26        223.15        10.72 o                         
  13  19   2       1048.30        643.55        15.11 o                         
  15  19   2       1811.95       1811.90        22.39 o                         
  17  19   2        470.67        373.71        10.86 o                         
  19  19   2        151.96        138.43         8.83 o                         
  21  19   2         81.46        114.07         9.43 o                         
  23  19   2        249.41        275.64        13.21 o                         
  25  19   2        645.87        730.43        23.39 o                         
 -26  20   2         39.99         63.32        10.60 o                         
 -24  20   2        719.49        606.94        18.69 o                         
 -22  20   2       1219.57       1209.79        23.01 o                         
 -20  20   2       1472.89       1326.47        25.10 o                         
 -18  20   2        209.44        225.53        11.57 o                         
 -16  20   2        820.56        768.97        15.47 o                         
 -14  20   2        950.92        982.99        15.30 o                         
 -12  20   2       1144.17       1116.22        13.95 o                         
 -10  20   2       7814.58       7706.30        63.09 o                         
  -8  20   2      16537.21      16983.60       122.90 o                         
  -6  20   2       9434.90       9838.34        76.14 o                         
  -4  20   2      10487.47      10422.89        83.16 o                         
  -2  20   2      15380.81      15963.95       112.36 o                         
   0  20   2      12861.38      12829.71        85.95 o                         
   2  20   2       8558.91       8438.32        62.22 o                         
   4  20   2        351.75        289.47         9.05 o                         
   6  20   2       7749.71       8532.53        65.57 o                         
   8  20   2      12442.06      11880.38        89.42 o                         
  10  20   2      25142.37      26243.80       219.26 o                         
  12  20   2      12476.77      12852.61       113.90 o                         
  14  20   2       3701.19       3513.65        44.00 o                         
  16  20   2       2995.49       2762.30        33.98 o                         
  18  20   2        787.51        780.41        19.28 o                         
  20  20   2        117.94        156.99        10.92 o                         
  22  20   2        149.82        106.23        12.80 o                         
  24  20   2        217.51        318.67        14.81 o                         
 -25  21   2         48.63         66.33        11.20 o                         
 -23  21   2        331.92        259.10        15.54 o                         
 -21  21   2        360.21        465.43        17.51 o                         
 -19  21   2       4015.66       3573.41        42.88 o                         
 -17  21   2       9276.35       9995.73        91.12 o                         
 -15  21   2       7658.89       7192.74        54.88 o                         
 -13  21   2       5133.78       5601.88        45.20 o                         
 -11  21   2      11587.80      11595.49        87.55 o                         
  -9  21   2       8057.34       8732.79        69.40 o                         
  -7  21   2       3427.80       3058.63        28.10 o                         
  -5  21   2        299.43        191.21         5.97 o                         
  -3  21   2       4176.02       4722.27        40.38 o                         
  -1  21   2      10449.20      10227.22        70.35 o                         
   1  21   2      44212.54      45271.85      2146.75 o                         
   3  21   2      60322.35      59864.81      1676.21 o                         
   5  21   2      20333.04      21496.53       159.72 o                         
   7  21   2       8750.45       8815.13        73.74 o                         
   9  21   2       6477.26       6337.51        57.67 o                         
  11  21   2       5257.76       5163.52        50.24 o                         
  13  21   2       1236.98       1372.73        23.15 o                         
  15  21   2       4403.01       4198.40        49.96 o                         
  17  21   2       5959.02       5880.11        68.88 o                         
  19  21   2       4363.23       4491.18        51.75 o                         
  21  21   2       3421.09       3550.41        48.79 o                         
  23  21   2       2202.71       2176.30        36.06 o                         
 -24  22   2       1222.02       1243.81        26.90 o                         
 -22  22   2       2493.44       2348.23        35.69 o                         
 -20  22   2       1374.14       1367.12        24.60 o                         
 -18  22   2        383.33        378.77        13.26 o                         
 -16  22   2       2202.95       2063.35        21.76 o                         
 -14  22   2       1014.97       1066.74        14.22 o                         
 -12  22   2       2631.49       2631.55        27.43 o                         
 -10  22   2      11634.80      11828.24        89.09 o                         
  -8  22   2      11465.46      11727.10        87.51 o                         
  -6  22   2       7393.23       7040.00        59.20 o                         
  -4  22   2       6465.58       7095.36        59.27 o                         
  -2  22   2       2737.27       2302.39        23.71 o                         
   0  22   2        225.53        350.72         7.45 o                         
   2  22   2       1908.52       2398.71        22.22 o                         
   4  22   2        634.94        454.97         9.83 o                         
   6  22   2       1799.10       2034.84        22.73 o                         
   8  22   2       9269.62       9390.06        81.57 o                         
  10  22   2       6036.19       6131.51        55.08 o                         
  12  22   2       5647.36       5466.60        53.68 o                         
  14  22   2       8189.22       7877.05        73.16 o                         
  16  22   2       2834.28       2686.20        33.34 o                         
  18  22   2       1531.86       1477.02        26.43 o                         
  20  22   2        409.90        447.16        17.92 o                         
  22  22   2          6.84          6.44        10.62 o                         
  24  22   2         32.21          8.44        10.76 o                         
 -25  23   2         49.65         80.42        12.52 o                         
 -23  23   2        212.32        161.47        12.07 o                         
 -21  23   2        342.81        450.36        16.21 o                         
 -19  23   2       2662.19       2191.63        29.38 o                         
 -17  23   2       2038.81       2211.89        25.44 o                         
 -15  23   2       1449.60       1313.38        16.26 o                         
 -13  23   2          0.19          6.45         4.49 o                         
 -11  23   2        169.92        150.43         7.13 o                         
  -9  23   2        783.28        716.82        16.26 o                         
  -7  23   2         98.97         60.22         4.67 o                         
  -5  23   2         43.45         66.22         4.84 o                         
  -3  23   2        683.50        914.54        13.33 o                         
  -1  23   2        541.51        701.80        13.48 o                         
   1  23   2       1005.95        855.06        12.02 o                         
   3  23   2       1214.29       1132.89        14.24 o                         
   5  23   2        396.26        355.52        10.29 o                         
   7  23   2        495.03        636.91        13.15 o                         
   9  23   2       1145.21        865.51        19.65 o                         
  11  23   2       1523.93       1529.47        21.16 o                         
  13  23   2        288.29        198.08         9.66 o                         
  15  23   2         74.88         30.50         7.20 o                         
  17  23   2       1117.02       1155.78        21.69 o                         
  19  23   2       1576.12       1421.57        27.51 o                         
  21  23   2        300.77        299.94        22.86 o                         
  23  23   2       1296.38       1791.09        38.96 o                         
 -24  24   2         55.83         50.21        11.52 o                         
 -22  24   2          9.08         -6.24         8.13 o                         
 -20  24   2        416.43        476.71        15.27 o                         
 -18  24   2       1202.10       1131.70        21.22 o                         
 -16  24   2       1077.04       1005.46        15.19 o                         
 -14  24   2         76.72         74.46         5.33 o                         
 -12  24   2         50.90         63.51         5.95 o                         
 -10  24   2        462.94        405.25        10.25 o                         
  -8  24   2        553.92        553.32        12.23 o                         
  -6  24   2       5931.76       6415.11        52.89 o                         
  -4  24   2      16196.87      16379.47       128.01 o                         
  -2  24   2      11829.42      12895.81       102.43 o                         
   0  24   2      11789.39      11678.16        84.77 o                         
   2  24   2       4970.73       5489.11        47.96 o                         
   4  24   2         21.57          4.92         3.88 o                         
   6  24   2       5481.29       5157.50        48.96 o                         
   8  24   2      10312.86      11245.27        96.38 o                         
  10  24   2       7667.31       7595.06        72.18 o                         
  12  24   2       2084.52       2331.80        29.83 o                         
  14  24   2       2613.38       2667.16        35.71 o                         
  16  24   2       1205.78       1074.37        20.10 o                         
  18  24   2       2018.52       2109.45        31.24 o                         
  20  24   2        189.48        103.10        12.10 o                         
  22  24   2        562.89        541.50        22.18 o                         
 -23  25   2        497.42        454.76        16.20 o                         
 -21  25   2       1523.00       1617.04        25.03 o                         
 -19  25   2       2566.27       2629.32        31.64 o                         
 -17  25   2       5900.59       5925.83        50.42 o                         
 -15  25   2       6889.64       7071.68        54.53 o                         
 -13  25   2       3167.98       3247.73        31.53 o                         
 -11  25   2         37.66         17.27         5.01 o                         
  -9  25   2         67.92         55.75         5.84 o                         
  -7  25   2         93.80        119.96         7.31 o                         
  -5  25   2        122.64        135.24         6.13 o                         
  -3  25   2       2450.06       2238.67        25.40 o                         
  -1  25   2      13503.81      13883.68        96.80 o                         
   1  25   2       7393.88       7996.04        60.85 o                         
   3  25   2        806.38        794.46        12.10 o                         
   5  25   2       3305.65       3947.32        42.90 o                         
   7  25   2      11152.62      10756.22        92.52 o                         
   9  25   2       3126.82       3516.07        39.02 o                         
  11  25   2       1140.03        864.75        15.32 o                         
  13  25   2          3.47          4.76         6.03 o                         
  15  25   2       1100.90       1230.17        21.46 o                         
  17  25   2        204.89        171.81        12.62 o                         
  19  25   2        208.40        245.51        13.14 o                         
  21  25   2        271.92        209.22        15.42 o                         
 -22  26   2        825.35        915.19        21.61 o                         
 -20  26   2         22.87         26.23         7.86 o                         
 -18  26   2        499.96        484.82        11.99 o                         
 -16  26   2        993.03        873.78        14.14 o                         
 -14  26   2        575.20        631.39        16.68 o                         
 -12  26   2        502.07        521.27        11.85 o                         
 -10  26   2        274.57        338.50        10.31 o                         
  -8  26   2       1308.47       1519.41        20.13 o                         
  -6  26   2       1793.15       1545.64        18.84 o                         
  -4  26   2       2576.59       2871.92        32.57 o                         
  -2  26   2         36.71         81.43         5.94 o                         
   0  26   2       3177.73       2873.15        29.61 o                         
   2  26   2        989.66       1005.33        15.03 o                         
   4  26   2        644.23        633.85        12.17 o                         
   6  26   2         85.83         91.44         8.93 o                         
   8  26   2       1908.64       1936.95        25.96 o                         
  10  26   2       3194.68       3076.48        37.37 o                         
  12  26   2       4279.89       4263.31        44.47 o                         
  14  26   2       3501.20       3330.96        38.07 o                         
  16  26   2        680.56        713.02        22.80 o                         
  18  26   2         97.51        101.29        10.52 o                         
  20  26   2         30.73         35.68        10.44 o                         
 -21  27   2        385.66        376.83        14.23 o                         
 -19  27   2       1736.25       1795.73        30.70 o                         
 -17  27   2       2095.91       2085.82        22.90 o                         
 -15  27   2       1789.88       1784.59        22.87 o                         
 -13  27   2          7.92         -4.17         5.01 o                         
 -11  27   2        233.80        288.18        10.97 o                         
  -9  27   2       1703.69       1739.72        23.91 o                         
  -7  27   2       1517.16       1505.08        19.03 o                         
  -5  27   2        775.79        727.24        12.85 o                         
  -3  27   2        657.32        641.03        12.39 o                         
  -1  27   2       1796.60       1591.82        19.45 o                         
   1  27   2       6468.96       6022.19        53.25 o                         
   3  27   2       4866.95       4961.20        46.96 o                         
   5  27   2        618.66        426.74        14.29 o                         
   7  27   2        374.68        571.74        14.13 o                         
   9  27   2        306.59        460.54        12.82 o                         
  11  27   2        111.79         77.66         8.48 o                         
  13  27   2        437.85        466.93        13.47 o                         
  15  27   2        471.39        438.64        14.22 o                         
  17  27   2        471.23        460.22        16.82 o                         
  19  27   2        194.89        162.43        13.99 o                         
  21  27   2          3.67         20.93        11.98 o                         
 -20  28   2          3.46          1.02         7.29 o                         
 -18  28   2        337.45        321.88        11.22 o                         
 -16  28   2        270.07        324.14        11.80 o                         
 -14  28   2        471.97        407.64        11.67 o                         
 -12  28   2        188.77        176.78         8.76 o                         
 -10  28   2        682.57        689.13        14.95 o                         
  -8  28   2       5679.99       5628.35        51.78 o                         
  -6  28   2       5801.25       5506.01        62.21 o                         
  -4  28   2       2624.08       2711.52        29.30 o                         
  -2  28   2        857.64        835.76        14.30 o                         
   0  28   2       1247.32       1211.31        18.79 o                         
   2  28   2        296.11        354.05        10.20 o                         
   4  28   2         15.69         30.57         6.03 o                         
   6  28   2        942.20        805.24        15.87 o                         
   8  28   2        953.24        931.53        17.49 o                         
  10  28   2       2364.57       2316.86        28.89 o                         
  12  28   2       3306.21       3014.76        35.00 o                         
  14  28   2       1155.61       1074.58        22.26 o                         
  16  28   2         21.97         12.57         7.82 o                         
  18  28   2         88.22         79.39        11.21 o                         
  20  28   2        211.08        167.15        15.09 o                         
 -21  29   2        293.00        298.30        13.71 o                         
 -19  29   2       2972.49       3139.87        39.91 o                         
 -17  29   2       3384.24       3281.91        36.58 o                         
 -15  29   2       2705.40       2861.15        34.25 o                         
 -13  29   2       3729.84       3505.12        35.83 o                         
 -11  29   2       5475.85       5090.60        46.88 o                         
  -9  29   2        781.57        822.26        14.73 o                         
  -7  29   2         70.73         65.19         6.59 o                         
  -5  29   2        357.67        452.70        11.75 o                         
  -3  29   2        897.52        725.47        13.32 o                         
  -1  29   2       2727.27       3006.70        34.04 o                         
   1  29   2       3781.12       3217.35        34.67 o                         
   3  29   2       5821.26       5881.44        53.20 o                         
   5  29   2       5951.22       5997.80        57.04 o                         
   7  29   2       1501.03       1300.69        20.44 o                         
   9  29   2        437.64        537.10        14.22 o                         
  11  29   2          9.93         12.57         6.37 o                         
  13  29   2         51.10         43.20         8.30 o                         
  15  29   2         14.02         -1.77         8.62 o                         
  17  29   2       1447.51       1650.60        30.16 o                         
  19  29   2       1909.70       1908.77        36.01 o                         
 -20  30   2        433.58        450.44        19.51 o                         
 -18  30   2          0.81         -2.26         7.38 o                         
 -16  30   2        796.37        811.04        17.84 o                         
 -14  30   2       1333.27       1284.37        22.36 o                         
 -12  30   2       4456.70       4384.50        43.79 o                         
 -10  30   2       5741.96       5486.51        58.59 o                         
  -8  30   2      10808.10      11134.00       101.92 o                         
  -6  30   2       2221.72       1907.09        25.35 o                         
  -4  30   2       2049.50       2279.09        26.82 o                         
  -2  30   2        509.66        545.57        12.21 o                         
   0  30   2        355.47        262.53         9.57 o                         
   2  30   2        766.82        728.95        16.06 o                         
   4  30   2        543.11        625.41        14.48 o                         
   6  30   2        191.28        181.50         9.37 o                         
   8  30   2        147.82        188.62        10.15 o                         
  10  30   2       1720.54       1718.55        24.62 o                         
  12  30   2       1183.87       1249.77        21.02 o                         
  14  30   2       1654.72       1617.65        28.84 o                         
  16  30   2       1044.81        974.46        23.69 o                         
  18  30   2       1411.74       1458.48        31.40 o                         
 -19  31   2       1133.85       1152.82        22.49 o                         
 -17  31   2       1402.05       1383.92        24.23 o                         
 -15  31   2        265.19        328.28        14.38 o                         
 -13  31   2          8.73         32.53         7.40 o                         
 -11  31   2        574.12        428.56        13.69 o                         
  -9  31   2       1285.57       1328.71        21.10 o                         
  -7  31   2       2496.62       2300.88        31.26 o                         
  -5  31   2       1186.81       1141.40        17.99 o                         
  -3  31   2       1736.14       1945.56        24.46 o                         
  -1  31   2        509.80        399.93        22.25 o                         
   1  31   2        915.53       1005.78        17.30 o                         
   3  31   2         38.36         69.43         6.44 o                         
   5  31   2         75.08         48.64         6.80 o                         
   7  31   2         51.35        102.77        10.38 o                         
   9  31   2          4.49         29.51         6.86 o                         
  11  31   2         19.40          4.20         6.48 o                         
  13  31   2        281.08        326.84        15.06 o                         
  15  31   2        241.38        236.45        14.22 o                         
  17  31   2        349.55        365.01        18.58 o                         
 -18  32   2         34.54         21.95         8.23 o                         
 -16  32   2        265.63        276.89        12.33 o                         
 -14  32   2          5.26         -4.77         6.72 o                         
 -12  32   2         57.43         69.52         8.43 o                         
 -10  32   2        100.98        114.80         7.96 o                         
  -8  32   2        139.12        181.67         8.63 o                         
  -6  32   2        115.55        135.83         8.48 o                         
  -4  32   2       1652.11       1538.38        20.83 o                         
  -2  32   2        430.94        445.36        12.38 o                         
   0  32   2        238.20        221.91        11.33 o                         
   2  32   2          0.23          0.90         5.94 o                         
   4  32   2        257.26        279.15        14.33 o                         
   6  32   2          3.10          4.72         6.33 o                         
   8  32   2         49.11         30.04         6.95 o                         
  10  32   2        167.41        196.45        10.47 o                         
  12  32   2        362.17        314.23        12.97 o                         
  14  32   2       1011.84        869.01        22.81 o                         
  16  32   2        379.08        379.04        18.80 o                         
 -17  33   2       1992.29       1906.88        29.38 o                         
 -15  33   2       1159.92       1253.84        23.48 o                         
 -13  33   2        424.35        360.40        13.60 o                         
 -11  33   2       1029.92       1109.90        20.01 o                         
  -9  33   2         52.77         42.91         6.72 o                         
  -7  33   2          3.22         16.70         6.68 o                         
  -5  33   2        711.18        583.20        20.02 o                         
  -3  33   2       1796.14       1844.30        22.60 o                         
  -1  33   2       1818.11       1900.23        28.24 o                         
   1  33   2        220.42        212.88        10.98 o                         
   3  33   2        178.32        285.27        12.56 o                         
   5  33   2        972.67        919.14        17.86 o                         
   7  33   2       1010.37       1026.01        19.60 o                         
   9  33   2        776.81        645.42        16.73 o                         
  11  33   2        614.39        625.12        18.16 o                         
  13  33   2        202.31        199.75        11.42 o                         
  15  33   2          4.35         -7.37         9.81 o                         
 -16  34   2        443.58        444.78        17.49 o                         
 -14  34   2       1409.30       1311.30        23.79 o                         
 -12  34   2       2166.99       2305.46        31.95 o                         
 -10  34   2       2921.37       2797.67        35.51 o                         
  -8  34   2       2525.91       2907.02        34.33 o                         
  -6  34   2       2124.79       1990.62        26.65 o                         
  -4  34   2        503.45        532.56        13.99 o                         
  -2  34   2         82.33        132.03         8.84 o                         
   0  34   2        464.85        591.99        16.86 o                         
   2  34   2       1163.86        883.39        21.45 o                         
   4  34   2         64.13        118.40         9.53 o                         
   6  34   2         46.09         36.96         7.48 o                         
   8  34   2        199.50        228.75        11.06 o                         
  10  34   2        233.86        284.06        13.10 o                         
  12  34   2        973.01        962.98        20.98 o                         
  14  34   2       1184.38       1127.00        28.81 o                         
 -13  35   2        408.87        581.50        17.34 o                         
 -11  35   2        503.94        518.75        16.17 o                         
  -9  35   2        191.71        234.11        12.79 o                         
  -7  35   2        304.79        307.75        13.33 o                         
  -5  35   2        106.35        131.80         9.11 o                         
  -3  35   2        761.84        797.46        18.43 o                         
  -1  35   2       2204.99       2137.08        32.13 o                         
   1  35   2       4726.52       5161.21        59.12 o                         
   3  35   2       2643.88       2520.15        33.40 o                         
   5  35   2        178.25        224.49        12.22 o                         
   7  35   2          5.89         -6.54         6.54 o                         
   9  35   2         28.38         61.38         8.66 o                         
  11  35   2        436.42        467.26        17.40 o                         
  13  35   2       1092.00       1123.09        24.33 o                         
 -12  36   2          0.24          3.96         7.80 o                         
 -10  36   2        255.40        296.52        13.49 o                         
  -8  36   2        390.88        344.62        13.47 o                         
  -6  36   2        531.48        639.34        16.84 o                         
  -4  36   2        203.65        232.07        11.37 o                         
  -2  36   2        200.41        162.34        11.17 o                         
   0  36   2       2500.62       2670.53        48.32 o                         
   2  36   2       2366.58       2059.54        29.64 o                         
   4  36   2         12.68          0.87         6.79 o                         
   6  36   2        499.62        513.14        17.18 o                         
   8  36   2        149.83        226.17        11.94 o                         
  10  36   2         15.45         22.18         8.24 o                         
 -11  37   2        147.09        145.80        10.47 o                         
  -9  37   2        498.68        596.77        17.70 o                         
  -7  37   2        461.64        451.32        14.94 o                         
  -5  37   2        288.95        297.65        12.69 o                         
  -3  37   2         18.62         31.55         8.39 o                         
  -1  37   2        565.86        570.81        18.48 o                         
   1  37   2        584.67        564.98        21.10 o                         
   3  37   2        568.02        507.51        17.03 o                         
   5  37   2        396.91        383.39        16.78 o                         
   7  37   2       1188.30       1206.62        25.25 o                         
   9  37   2        343.36        362.41        14.55 o                         
  -8  38   2        716.02        628.80        17.43 o                         
  -6  38   2       1505.93       1741.38        28.33 o                         
  -4  38   2        255.08        225.48        12.49 o                         
  -2  38   2        361.36        464.78        17.87 o                         
   0  38   2       1056.81        893.06        21.57 o                         
   2  38   2        397.63        398.90        18.85 o                         
   4  38   2        124.36        179.57        14.87 o                         
   6  38   2        503.56        505.76        18.25 o                         
  -5  39   2        900.42        911.46        24.58 o                         
  -3  39   2       1028.60       1071.19        24.04 o                         
  -1  39   2         69.98         59.37         9.10 o                         
   1  39   2         20.81         28.34        10.35 o                         
   3  39   2         30.18         34.89         9.45 o                         
 -29   1   3        757.69        773.43        34.76 o                         
 -27   1   3        201.11        187.11        14.61 o                         
 -25   1   3       1031.36        911.56        22.04 o                         
 -23   1   3       2741.96       2726.33        34.57 o                         
 -21   1   3       8244.86       7607.02        76.86 o                         
 -19   1   3       6196.56       6107.29        67.32 o                         
 -17   1   3       5227.67       5326.71        55.18 o                         
 -15   1   3       9237.97       8773.52        95.98 o                         
 -13   1   3       4812.17       4601.59        54.24 o                         
 -11   1   3         23.03         52.19         5.22 o                         
  -9   1   3        464.32        409.76        10.83 o                         
  -5   1   3      21686.64      19773.82       250.57 o                         
  -3   1   3      18085.68      19355.87       389.41 o                         
   1   1   3       6875.54       6737.58        48.84 o                         
   3   1   3        657.14        602.96         7.44 o                         
   5   1   3         91.09         59.72         3.38 o                         
   7   1   3        300.29        301.14         5.36 o                         
   9   1   3       2725.22       2336.85        20.36 o                         
  11   1   3       6484.79       7039.62        51.10 o                         
  13   1   3       1945.92       1718.13        17.84 o                         
  15   1   3       3721.81       3728.41        36.40 o                         
  17   1   3       1939.37       1770.69        21.04 o                         
  19   1   3       2585.63       2832.95        31.26 o                         
  21   1   3        191.47        315.78        12.27 o                         
  23   1   3         85.99         55.80         8.54 o                         
  25   1   3        131.24        203.28        12.61 o                         
  27   1   3         50.36         33.28         9.40 o                         
 -30   2   3       1493.34       1407.32        31.09 o                         
 -28   2   3       1045.62       1095.43        28.57 o                         
 -26   2   3        364.69        394.09        15.65 o                         
 -24   2   3       1866.77       1492.04        30.13 o                         
 -22   2   3       6497.84       6498.10        67.86 o                         
 -20   2   3        712.23        507.38        16.60 o                         
 -18   2   3        613.50        424.28        13.28 o                         
 -16   2   3       2646.86       2940.16        36.11 o                         
 -14   2   3      19281.39      17966.70       184.60 o                         
 -12   2   3      37032.20      36817.46      1033.27 o                         
  -2   2   3       1807.56       2428.49        21.43 o                         
   0   2   3      16132.09      16803.00       339.63 o                         
   2   2   3      13868.56      13915.14       178.33 o                         
   4   2   3      21381.82      19964.91       569.91 o                         
  10   2   3      11602.28      10731.59        79.18 o                         
  12   2   3       7458.42       8060.00        61.66 o                         
  14   2   3       8794.66       8256.58        63.74 o                         
  16   2   3        262.60        349.86         9.53 o                         
  18   2   3         15.94         30.68         5.40 o                         
  20   2   3         89.99        120.54         7.57 o                         
  22   2   3        415.12        389.37        14.52 o                         
  24   2   3       1503.61       1507.65        29.41 o                         
  26   2   3        863.83        936.43        22.76 o                         
 -29   3   3          2.68         13.96        11.47 o                         
 -27   3   3        498.02        446.77        19.56 o                         
 -25   3   3       5624.87       5461.20        67.81 o                         
 -23   3   3       2440.99       2764.73        33.91 o                         
 -21   3   3       3535.48       3480.44        43.14 o                         
 -19   3   3       6437.23       7014.31        71.02 o                         
 -17   3   3       8454.55       8492.71        88.39 o                         
 -15   3   3       6820.01       6764.27        76.48 o                         
 -13   3   3       1114.84       1144.39        19.88 o                         
 -11   3   3      10004.38      11018.82       108.96 o                         
  -9   3   3        478.98        457.87         9.63 o                         
  -7   3   3      24657.15      24378.53       486.35 o                         
  -1   3   3        931.07        496.33         7.66 o                         
   1   3   3      18861.00      17978.34       568.12 o                         
   3   3   3       3270.55       3250.49        25.10 o                         
   5   3   3       1256.81        939.57         9.80 o                         
   7   3   3       2876.20       3464.97        27.61 o                         
   9   3   3       7026.65       7010.45        53.30 o                         
  11   3   3       1033.47       1235.74        13.18 o                         
  13   3   3       2061.86       1662.99        17.64 o                         
  15   3   3         63.06        122.06         5.93 o                         
  17   3   3        431.22        533.92        12.02 o                         
  19   3   3      10997.59      10140.42        92.24 o                         
  21   3   3       1597.73       2087.17        40.37 o                         
  23   3   3       1471.42       1118.19        22.94 o                         
  25   3   3         13.27         23.16         8.77 o                         
  27   3   3        491.62        438.55        17.68 o                         
 -30   4   3        443.06        377.98        18.77 o                         
 -28   4   3        155.46        149.80        14.51 o                         
 -26   4   3        763.39        765.34        23.24 o                         
 -24   4   3       1182.63       1156.07        18.96 o                         
 -22   4   3       3566.81       3030.31        34.96 o                         
 -20   4   3          4.58          0.79         5.27 o                         
 -18   4   3       1218.75       1451.96        19.59 o                         
 -16   4   3        177.97        175.11         8.10 o                         
 -14   4   3       3205.68       3277.99        38.45 o                         
 -12   4   3        119.47        156.60         9.54 o                         
 -10   4   3       4034.15       4960.83        47.52 o                         
  -8   4   3       6669.09       6547.31        51.26 o                         
  -6   4   3       2074.77       2055.03        20.03 o                         
  -4   4   3       1242.90       1460.43        14.19 o                         
  -2   4   3         51.91        150.49         5.49 o                         
   0   4   3       2250.62       3283.54        29.58 o                         
   2   4   3        316.10        475.36         6.73 o                         
   4   4   3         35.55         30.98         2.67 o                         
   6   4   3        908.47        941.70        10.50 o                         
   8   4   3          2.00         11.30         2.48 o                         
  10   4   3       1924.75       1613.45        18.91 o                         
  12   4   3       2509.09       2953.33        26.80 o                         
  14   4   3       7669.00       6800.69        53.66 o                         
  16   4   3       8434.50       8790.45        86.73 o                         
  18   4   3        943.56        781.34        15.47 o                         
  20   4   3        872.00        900.40        20.23 o                         
  22   4   3         55.30         44.57         8.11 o                         
  24   4   3        302.78        297.09        13.58 o                         
  26   4   3        601.26        733.40        25.91 o                         
 -29   5   3       1089.84       1129.16        27.68 o                         
 -27   5   3        975.06        937.05        26.34 o                         
 -25   5   3       1731.39       1542.83        24.99 o                         
 -23   5   3        110.70        145.15         8.02 o                         
 -21   5   3       3201.75       3406.82        38.09 o                         
 -19   5   3       2499.17       2342.00        36.35 o                         
 -17   5   3       1643.72       1556.14        22.11 o                         
 -15   5   3       4753.94       4594.90        51.29 o                         
 -13   5   3      11073.53      11087.04       103.42 o                         
 -11   5   3       2320.19       2710.79        29.85 o                         
  -9   5   3       3159.47       3178.77        32.84 o                         
  -7   5   3       5237.89       4378.41        32.53 o                         
  -5   5   3      11396.45      11560.19        96.23 o                         
  -1   5   3      16201.12      16561.36       273.51 o                         
   1   5   3        297.80         95.67         4.11 o                         
   3   5   3        197.16        232.34         6.08 o                         
   5   5   3      16648.00      17162.42       162.94 o                         
   7   5   3       2419.99       3306.27        26.06 o                         
   9   5   3       6297.56       6739.66        50.22 o                         
  11   5   3       1099.67        989.18        12.84 o                         
  13   5   3      15079.13      15707.81       132.61 o                         
  15   5   3       5034.85       4712.61        44.94 o                         
  17   5   3       1205.01       1199.34        18.74 o                         
  19   5   3         41.25         19.29         6.57 o                         
  21   5   3         13.86         15.77         6.73 o                         
  23   5   3        232.75        342.68        14.20 o                         
  25   5   3         66.97         50.53         9.05 o                         
  27   5   3         38.65         20.50         9.36 o                         
 -30   6   3        816.07        897.63        26.60 o                         
 -28   6   3       2919.83       3036.74        53.56 o                         
 -26   6   3       5278.29       5208.01        59.06 o                         
 -24   6   3       4904.65       4915.54        53.74 o                         
 -22   6   3       2130.42       1965.11        25.97 o                         
 -20   6   3        799.95        746.07        16.63 o                         
 -18   6   3       3231.57       3318.37        40.41 o                         
 -16   6   3      16942.71      17815.29       173.07 o                         
 -14   6   3      14966.27      14767.77       136.64 o                         
 -12   6   3      20064.49      19494.16       196.95 o                         
 -10   6   3      26055.41      24939.90       311.70 o                         
  -8   6   3      28855.06      28113.55       535.81 o                         
  -6   6   3      28083.39      27009.76       440.55 o                         
  -4   6   3       8606.03      10061.22        73.50 o                         
  -2   6   3       5649.71       4891.98        41.85 o                         
   0   6   3      11208.78      10910.58        77.22 o                         
   2   6   3      15077.79      16501.04       211.36 o                         
   4   6   3      30317.49      29024.85       817.15 o                         
   8   6   3      13365.66      12896.69        93.91 o                         
  10   6   3      16230.53      16490.95       144.34 o                         
  12   6   3       7736.96       7674.14        65.96 o                         
  14   6   3        107.90         87.18         6.54 o                         
  16   6   3       1119.45       1090.68        17.49 o                         
  18   6   3        160.39        144.99         8.49 o                         
  20   6   3         40.17         31.02         7.39 o                         
  22   6   3        428.90        492.38        17.58 o                         
  24   6   3        207.70        206.04        13.48 o                         
  26   6   3       1206.41       1183.35        29.94 o                         
 -29   7   3         91.72        121.92        13.31 o                         
 -27   7   3        561.49        524.01        18.64 o                         
 -25   7   3        561.12        645.65        17.48 o                         
 -23   7   3       2637.72       2527.45        36.93 o                         
 -21   7   3       6422.53       6702.31        84.26 o                         
 -19   7   3       4190.13       3867.30        48.67 o                         
 -17   7   3        482.18        562.40        13.29 o                         
 -15   7   3       1538.19       1215.56        27.01 o                         
 -13   7   3       1213.08       1555.30        19.43 o                         
 -11   7   3          0.62          7.48         3.19 o                         
  -9   7   3       1792.81       1763.99        19.41 o                         
  -7   7   3      11248.60      10937.06        79.68 o                         
  -5   7   3      15008.15      17055.04       182.74 o                         
  -3   7   3      25384.18      22680.85       373.74 o                         
  -1   7   3       9465.06      10685.92        83.74 o                         
   1   7   3       8827.02       7713.64        57.49 o                         
   3   7   3       8390.41       8562.14        55.57 o                         
   5   7   3       5029.24       4284.44        36.75 o                         
   7   7   3       1513.11       1580.98        14.83 o                         
   9   7   3       1323.37       1174.04        14.29 o                         
  11   7   3       3946.74       3997.87        38.28 o                         
  13   7   3       1723.86       1783.12        21.25 o                         
  15   7   3       9747.97       9472.06        88.46 o                         
  17   7   3      11729.93      12429.33       114.32 o                         
  19   7   3       7156.61       6877.35        68.55 o                         
  21   7   3       2728.05       2909.17        38.38 o                         
  23   7   3       1385.19       1361.61        24.85 o                         
  25   7   3        696.85        665.96        19.36 o                         
  27   7   3          1.06         -8.77        11.51 o                         
 -28   8   3        107.79        184.85        12.70 o                         
 -26   8   3        252.06        230.46        13.90 o                         
 -24   8   3         28.88         28.04         8.31 o                         
 -22   8   3       2325.10       2012.09        31.61 o                         
 -20   8   3        826.71        870.87        18.02 o                         
 -18   8   3        429.97        366.42        18.38 o                         
 -16   8   3        448.85        381.71        12.62 o                         
 -14   8   3        631.89        630.84        13.07 o                         
 -12   8   3       1786.70       1626.98        22.77 o                         
 -10   8   3       3627.81       4524.71        41.80 o                         
  -8   8   3       2636.17       2185.19        21.66 o                         
  -6   8   3        918.83       1547.84        16.46 o                         
  -4   8   3          3.56          7.60         2.61 o                         
  -2   8   3       1054.27       1227.29        16.37 o                         
   0   8   3       7388.07       7198.85        56.09 o                         
   2   8   3       3325.03       3327.93        26.23 o                         
   4   8   3       1248.71       1469.37        19.66 o                         
   6   8   3       9379.55      10335.11        73.76 o                         
   8   8   3         27.97         11.63         2.72 o                         
  10   8   3       3916.28       3962.38        38.64 o                         
  12   8   3      10244.74      11021.36        92.08 o                         
  14   8   3       1319.28        995.26        16.26 o                         
  16   8   3        161.26         58.84         6.67 o                         
  18   8   3       1950.81       1935.20        31.17 o                         
  20   8   3        762.48        632.31        23.33 o                         
  22   8   3          7.21         11.28         6.93 o                         
  24   8   3       1414.24       1392.38        25.53 o                         
  26   8   3        344.59        424.57        16.56 o                         
 -29   9   3         27.24         81.97        10.09 o                         
 -27   9   3         88.75        119.39        11.31 o                         
 -25   9   3        311.95        286.36        13.30 o                         
 -23   9   3        237.11        276.30        13.73 o                         
 -21   9   3        288.47        321.03        14.80 o                         
 -19   9   3       3479.79       3609.71        45.05 o                         
 -17   9   3         10.32         15.36         6.06 o                         
 -15   9   3         11.70         23.41         5.42 o                         
 -13   9   3       1536.17       1188.38        15.43 o                         
 -11   9   3        899.30       1085.54        14.36 o                         
  -9   9   3        978.03        928.23        14.58 o                         
  -7   9   3       6103.59       5897.58        51.92 o                         
  -5   9   3      26746.99      28764.01       650.95 o                         
  -3   9   3      18099.43      18387.64       217.36 o                         
  -1   9   3      12153.42      11239.21        82.36 o                         
   1   9   3        548.97        502.37         7.51 o                         
   3   9   3        102.82         21.17         2.72 o                         
   5   9   3        162.52        378.82         6.88 o                         
   7   9   3       5079.40       5972.39        49.45 o                         
   9   9   3       3024.40       2976.19        28.17 o                         
  11   9   3       3416.08       3293.31        32.06 o                         
  13   9   3       3599.45       3783.69        40.71 o                         
  15   9   3       2108.71       2096.81        25.48 o                         
  17   9   3       1004.55        939.16        19.64 o                         
  19   9   3         20.58          7.13         6.78 o                         
  21   9   3         19.49         40.75         8.12 o                         
  23   9   3         75.71         25.79         8.44 o                         
  25   9   3          0.86          4.86         8.63 o                         
  27   9   3         53.45         90.10        12.29 o                         
 -28  10   3       1779.24       1905.47        31.33 o                         
 -26  10   3       3495.78       3698.21        44.70 o                         
 -24  10   3        767.68        817.89        19.26 o                         
 -22  10   3          7.86         17.34         7.27 o                         
 -20  10   3        191.39        247.91        12.42 o                         
 -18  10   3        256.34        338.88        12.79 o                         
 -16  10   3        150.24        187.08         9.78 o                         
 -14  10   3      11228.92      12521.36       111.76 o                         
 -12  10   3      16744.05      15592.01       130.13 o                         
 -10  10   3      14713.93      15001.27       125.07 o                         
  -8  10   3       5329.03       4718.78        41.23 o                         
  -6  10   3       3555.21       2805.09        27.44 o                         
  -4  10   3       1746.71       1646.35        17.10 o                         
  -2  10   3        138.07         69.29         4.29 o                         
   0  10   3       2403.01       2306.99        21.49 o                         
   2  10   3      21116.36      21512.23       276.28 o                         
   4  10   3      17174.96      17703.43       170.75 o                         
   6  10   3        137.22         74.50         4.55 o                         
   8  10   3      18065.31      16869.00       140.82 o                         
  10  10   3       4916.83       5573.32        49.87 o                         
  12  10   3      15094.00      14522.28       124.40 o                         
  14  10   3       4155.01       5100.23        49.86 o                         
  16  10   3       3801.55       3174.46        36.82 o                         
  18  10   3         51.89         57.97         7.35 o                         
  20  10   3        496.02        630.96        16.68 o                         
  22  10   3        649.13        662.61        18.59 o                         
  24  10   3       1312.80       1230.34        28.24 o                         
  26  10   3        716.39        635.37        24.72 o                         
 -29  11   3       1150.69       1194.40        24.01 o                         
 -27  11   3       4208.36       4486.52        52.10 o                         
 -25  11   3       3361.34       3484.79        42.52 o                         
 -23  11   3       4927.52       5094.23        57.79 o                         
 -21  11   3       4321.98       4261.76        55.05 o                         
 -19  11   3       3706.09       3740.70        43.91 o                         
 -17  11   3      11988.10      11498.74       110.83 o                         
 -15  11   3       2710.96       2616.27        30.05 o                         
 -13  11   3         84.52         66.59         5.69 o                         
 -11  11   3       2181.37       2365.47        25.17 o                         
  -9  11   3      10904.08      12040.47        97.65 o                         
  -7  11   3        586.06        379.90         7.88 o                         
  -5  11   3        797.98        798.36        10.60 o                         
  -3  11   3        200.20         60.48         4.89 o                         
  -1  11   3      13247.16      13351.10       134.61 o                         
   5  11   3      30995.90      34802.41       963.82 o                         
   7  11   3       5586.76       5325.98        42.58 o                         
   9  11   3       2458.53       2626.76        25.18 o                         
  11  11   3        363.81        412.30        12.42 o                         
  13  11   3         46.64         27.22         4.79 o                         
  15  11   3       2207.48       2247.83        27.21 o                         
  17  11   3       8348.93       8380.47        80.89 o                         
  19  11   3       7466.35       8195.24        79.58 o                         
  21  11   3       9245.76       8984.27        98.68 o                         
  23  11   3       4281.03       4528.47        53.75 o                         
  25  11   3        976.68        787.82        21.50 o                         
 -28  12   3          6.99          1.43         8.26 o                         
 -26  12   3        193.68        288.75        13.45 o                         
 -24  12   3          4.36         31.15         7.82 o                         
 -22  12   3        496.00        558.13        15.90 o                         
 -20  12   3       1225.76       1176.63        22.36 o                         
 -18  12   3       1900.96       1991.24        31.08 o                         
 -16  12   3       8155.11       7989.59        75.49 o                         
 -14  12   3       6428.54       6396.03        64.58 o                         
 -12  12   3         40.15         65.58         5.25 o                         
 -10  12   3         15.30         16.56         3.99 o                         
  -8  12   3        408.86        390.98         8.62 o                         
  -6  12   3         90.08        117.98         5.36 o                         
  -4  12   3       2874.79       3137.06        28.27 o                         
  -2  12   3       8922.31      10635.66        90.58 o                         
   0  12   3      13554.25      14388.55       133.08 o                         
   2  12   3      19473.78      23491.71       387.44 o                         
   4  12   3        800.47        843.33        11.08 o                         
   6  12   3        179.40        227.89         6.11 o                         
   8  12   3       1452.90       1224.22        15.43 o                         
  10  12   3       4008.21       4314.25        39.10 o                         
  12  12   3       1622.52       1335.87        20.96 o                         
  14  12   3       2065.71       2022.01        23.72 o                         
  16  12   3       3843.94       3528.69        39.58 o                         
  18  12   3        376.80        341.70        13.00 o                         
  20  12   3        275.20        302.07        12.53 o                         
  22  12   3        594.17        556.59        16.13 o                         
  24  12   3        251.06        224.00        12.53 o                         
  26  12   3        171.93        143.76        13.14 o                         
 -27  13   3         45.71         36.32         9.82 o                         
 -25  13   3         37.83         26.86         8.14 o                         
 -23  13   3          2.95          2.54         7.10 o                         
 -21  13   3        485.83        517.16        22.26 o                         
 -19  13   3       1195.20       1214.27        22.90 o                         
 -17  13   3       5704.84       6009.02        66.57 o                         
 -15  13   3       2292.90       2209.98        27.36 o                         
 -13  13   3       4641.78       5092.31        50.53 o                         
 -11  13   3        346.12        304.51         9.08 o                         
  -9  13   3        411.64        536.09        10.44 o                         
  -7  13   3       1874.37       2182.56        22.89 o                         
  -5  13   3       4181.58       4350.54        38.90 o                         
  -3  13   3       5398.95       4846.63        46.42 o                         
  -1  13   3       9752.39      10414.43        99.04 o                         
   1  13   3      14463.51      16090.26       135.36 o                         
   3  13   3        647.85        560.63        11.72 o                         
   5  13   3        381.32        379.19         7.59 o                         
   7  13   3       3723.57       3702.14        31.52 o                         
   9  13   3         22.23         20.76         4.01 o                         
  11  13   3       1024.00        876.31        13.10 o                         
  13  13   3        661.21        589.98        11.69 o                         
  15  13   3         12.85          4.42         5.32 o                         
  17  13   3        765.33        721.83        15.84 o                         
  19  13   3         63.69         58.38         8.51 o                         
  21  13   3         48.84         36.55         7.56 o                         
  23  13   3         10.94         20.77         8.10 o                         
  25  13   3          1.65         18.91         9.44 o                         
 -28  14   3       1342.18       1216.94        25.08 o                         
 -26  14   3        244.24        258.53        13.21 o                         
 -24  14   3        151.10        173.95        11.04 o                         
 -22  14   3        522.60        595.69        16.88 o                         
 -20  14   3         22.45         13.43         6.75 o                         
 -18  14   3        117.16        188.09        13.51 o                         
 -16  14   3       3925.29       3721.15        44.10 o                         
 -14  14   3       4462.08       4687.66        47.51 o                         
 -12  14   3       3001.64       2634.83        28.29 o                         
 -10  14   3      11320.31      12327.25       109.71 o                         
  -8  14   3      10864.85      11289.95        92.25 o                         
  -6  14   3       5482.67       5327.31        43.07 o                         
  -4  14   3         90.74         93.44         4.57 o                         
  -2  14   3       1327.19       1830.18        23.04 o                         
   0  14   3        125.21         75.49         8.79 o                         
   2  14   3        424.11        463.21        11.55 o                         
   4  14   3       9233.41       8957.18        72.77 o                         
   6  14   3       2294.60       2287.84        21.73 o                         
   8  14   3       8634.23       8135.53        67.38 o                         
  10  14   3       4354.63       4591.23        45.47 o                         
  12  14   3       1828.04       1524.13        20.06 o                         
  14  14   3       1083.70       1297.10        29.86 o                         
  16  14   3       1569.45       1466.90        24.04 o                         
  18  14   3        120.08        125.47         8.85 o                         
  20  14   3         97.79        134.33         9.68 o                         
  22  14   3        631.58        695.84        19.42 o                         
  24  14   3        381.98        419.61        17.29 o                         
 -27  15   3       2350.44       2428.46        35.09 o                         
 -25  15   3       2756.69       2682.03        36.31 o                         
 -23  15   3       4696.29       4620.63        51.93 o                         
 -21  15   3       1445.42       1463.43        24.13 o                         
 -19  15   3       2058.32       2021.14        26.36 o                         
 -17  15   3       5033.06       4602.18        46.57 o                         
 -15  15   3       1812.48       2012.51        25.55 o                         
 -13  15   3         48.78        122.55         6.76 o                         
 -11  15   3        203.18        103.21         7.10 o                         
  -9  15   3        541.00        499.38        12.33 o                         
  -7  15   3         57.08        138.74         5.55 o                         
  -5  15   3        136.88        234.23         6.69 o                         
  -3  15   3      14951.64      16331.29       136.18 o                         
  -1  15   3      12098.40      11879.51       112.16 o                         
   1  15   3      12725.15      13151.16       118.25 o                         
   3  15   3      14169.00      13127.42       118.45 o                         
   5  15   3       6820.46       7080.90        55.14 o                         
   7  15   3       2545.09       2416.13        23.65 o                         
   9  15   3        592.29        775.69        12.22 o                         
  11  15   3        149.30        240.47         8.88 o                         
  13  15   3        705.66        698.68        12.74 o                         
  15  15   3       3219.17       3534.79        38.92 o                         
  17  15   3      10997.19      10174.29       104.17 o                         
  19  15   3      11211.45      11693.51       138.72 o                         
  21  15   3       2852.83       2754.48        34.42 o                         
  23  15   3       1004.89        934.71        22.72 o                         
  25  15   3        290.76        283.85        16.42 o                         
 -26  16   3         37.50         25.26         8.58 o                         
 -24  16   3        642.18        585.68        22.59 o                         
 -22  16   3         24.12         32.48         7.68 o                         
 -20  16   3          2.14          3.41         6.78 o                         
 -18  16   3          4.56         12.74         5.64 o                         
 -16  16   3        285.90        302.11        10.84 o                         
 -14  16   3       4588.98       4417.38        43.69 o                         
 -12  16   3         25.82         25.28         4.89 o                         
 -10  16   3       1908.90       2052.61        24.78 o                         
  -8  16   3       3257.07       3123.66        30.60 o                         
  -6  16   3        780.55        767.93        11.34 o                         
  -4  16   3        333.49        495.79         8.82 o                         
  -2  16   3          8.55         10.15         3.68 o                         
   0  16   3        286.32        164.27         7.94 o                         
   2  16   3          4.11         -2.33         4.23 o                         
   4  16   3        381.19        446.41        13.16 o                         
   6  16   3       1684.83       1668.38        18.44 o                         
   8  16   3       2592.92       2392.52        22.12 o                         
  10  16   3       4086.14       4343.68        42.41 o                         
  12  16   3       5126.45       4719.35        47.90 o                         
  14  16   3       4463.32       4707.57        45.56 o                         
  16  16   3       2920.12       2806.67        36.18 o                         
  18  16   3        863.82        839.80        18.22 o                         
  20  16   3         14.25         10.96         7.85 o                         
  22  16   3        679.96        713.04        22.28 o                         
  24  16   3        510.94        481.85        17.25 o                         
 -27  17   3         17.13         32.90         9.16 o                         
 -25  17   3         34.69         84.06        11.83 o                         
 -23  17   3          1.65         12.98         7.63 o                         
 -21  17   3         74.89         36.27         7.80 o                         
 -19  17   3         53.16         35.80         6.81 o                         
 -17  17   3       1368.06       1549.37        21.23 o                         
 -15  17   3        106.00         50.58         6.32 o                         
 -13  17   3        614.96        486.33        11.25 o                         
 -11  17   3         59.20         49.83         5.85 o                         
  -9  17   3        497.11        614.36        12.37 o                         
  -7  17   3       2803.21       2815.00        25.29 o                         
  -5  17   3        634.34        554.82         9.49 o                         
  -3  17   3        816.46        688.91        11.11 o                         
  -1  17   3        418.76        361.93        10.05 o                         
   1  17   3        862.24        724.25        14.47 o                         
   3  17   3          4.92         24.14         4.10 o                         
   5  17   3        533.66        780.20        10.85 o                         
   7  17   3        408.02        588.68        10.14 o                         
   9  17   3       5569.94       4898.24        43.24 o                         
  11  17   3         38.74         10.26         4.81 o                         
  13  17   3        920.03        898.84        16.74 o                         
  15  17   3        750.11        600.41        22.56 o                         
  17  17   3        143.36        218.07        10.55 o                         
  19  17   3        180.95        107.53         9.69 o                         
  21  17   3          3.22         13.91         9.13 o                         
  23  17   3          2.73         -3.06         9.64 o                         
 -26  18   3         97.01         95.80        10.05 o                         
 -24  18   3        639.56        595.97        20.83 o                         
 -22  18   3        130.53        101.05         9.46 o                         
 -20  18   3       4507.62       4844.33        50.37 o                         
 -18  18   3       1615.10       1414.02        20.43 o                         
 -16  18   3       2980.86       3220.44        34.01 o                         
 -14  18   3       1651.78       1582.54        21.84 o                         
 -12  18   3       1162.84       1283.26        16.68 o                         
 -10  18   3       2120.08       1821.41        20.04 o                         
  -8  18   3        150.56        191.96         7.59 o                         
  -6  18   3        406.87        269.84         7.33 o                         
  -4  18   3       1447.80       1848.42        20.26 o                         
  -2  18   3       6381.57       6119.80        56.32 o                         
   0  18   3       2066.25       2539.15        31.57 o                         
   2  18   3       1631.57       1581.50        20.35 o                         
   4  18   3       1140.17       1171.88        16.56 o                         
   6  18   3       2452.11       2543.46        24.22 o                         
   8  18   3       2361.22       2569.66        24.85 o                         
  10  18   3       3906.22       3931.15        41.74 o                         
  12  18   3       1308.34       1743.37        22.43 o                         
  14  18   3       1856.86       1800.58        32.53 o                         
  16  18   3       2324.24       2409.76        30.51 o                         
  18  18   3        179.32        162.25        11.13 o                         
  20  18   3         23.09         50.70        10.20 o                         
  22  18   3        546.23        581.60        21.46 o                         
  24  18   3        398.63        426.07        21.48 o                         
 -25  19   3       1344.11       1495.90        27.12 o                         
 -23  19   3       2085.46       2035.19        30.43 o                         
 -21  19   3       1832.67       2023.35        27.97 o                         
 -19  19   3        823.01        754.51        15.95 o                         
 -17  19   3       1658.00       1782.21        23.16 o                         
 -15  19   3       1500.57       1482.03        19.40 o                         
 -13  19   3       1522.72       1427.01        20.35 o                         
 -11  19   3        308.67        251.31         8.40 o                         
  -9  19   3          3.32          9.40         3.81 o                         
  -7  19   3       1402.11       1425.01        17.52 o                         
  -5  19   3        828.17        663.23        10.58 o                         
  -3  19   3         85.99        119.36         5.32 o                         
  -1  19   3      11153.66      10576.91        97.52 o                         
   1  19   3      28576.86      29968.85       325.81 o                         
   3  19   3       9643.97       9599.85        78.94 o                         
   5  19   3      10162.81      10800.71        81.59 o                         
   7  19   3      11854.65      11626.57        87.75 o                         
   9  19   3       9551.77       9464.46        82.24 o                         
  11  19   3       1427.84       1221.50        19.76 o                         
  13  19   3       1523.21       1458.64        19.99 o                         
  15  19   3       5208.80       5309.30        57.54 o                         
  17  19   3       5389.81       5094.70        57.48 o                         
  19  19   3       7031.89       7030.61        81.93 o                         
  21  19   3       6758.67       6937.93        88.56 o                         
  23  19   3       4067.33       4096.95        61.88 o                         
 -26  20   3       2066.05       2263.08        34.08 o                         
 -24  20   3        373.14        377.69        15.08 o                         
 -22  20   3          9.30         11.16         7.37 o                         
 -20  20   3       2471.84       2444.62        30.70 o                         
 -18  20   3       5430.57       5283.79        51.03 o                         
 -16  20   3        278.22        312.65         8.98 o                         
 -14  20   3        470.22        423.53        11.48 o                         
 -12  20   3       1869.05       2015.47        21.75 o                         
 -10  20   3       1342.03       1446.45        18.43 o                         
  -8  20   3       2588.61       2637.41        25.78 o                         
  -6  20   3       1493.83       1501.86        17.91 o                         
  -4  20   3        865.86        786.77        11.54 o                         
  -2  20   3        404.48        437.29        10.03 o                         
   0  20   3       5954.76       5783.24        52.12 o                         
   2  20   3      15468.86      16000.71       130.80 o                         
   4  20   3       1815.91       1748.36        19.46 o                         
   6  20   3       1214.24       1169.01        15.61 o                         
   8  20   3       1080.02       1088.08        15.64 o                         
  10  20   3       2002.96       1850.55        24.45 o                         
  12  20   3       5286.21       5575.67        51.14 o                         
  14  20   3       2267.55       2069.98        25.63 o                         
  16  20   3         78.77        153.54        14.29 o                         
  18  20   3        289.33        209.94        14.16 o                         
  20  20   3        114.23        212.02        13.99 o                         
  22  20   3          7.72         22.56        11.93 o                         
 -25  21   3        215.73        220.51        12.20 o                         
 -23  21   3        213.14        291.43        12.90 o                         
 -21  21   3        469.44        405.04        13.54 o                         
 -19  21   3        120.38        171.74        11.10 o                         
 -17  21   3       2442.78       2220.09        23.59 o                         
 -15  21   3        103.13        148.26         7.11 o                         
 -13  21   3       2949.35       3178.05        33.81 o                         
 -11  21   3       6176.31       5359.53        44.55 o                         
  -9  21   3       1000.56       1079.78        14.67 o                         
  -7  21   3        424.34        513.85        10.83 o                         
  -5  21   3       5028.67       5008.43        44.34 o                         
  -3  21   3       2453.16       2502.88        25.15 o                         
  -1  21   3         37.95         17.22         3.66 o                         
   1  21   3      10430.33      10663.52        90.30 o                         
   3  21   3       2498.36       2396.24        24.58 o                         
   5  21   3        314.24        330.35         7.74 o                         
   7  21   3          1.62          2.19         3.60 o                         
   9  21   3          0.30         11.90         4.37 o                         
  11  21   3        162.87        114.93         7.99 o                         
  13  21   3       2066.61       1696.54        22.01 o                         
  15  21   3        523.66        483.63        15.65 o                         
  17  21   3         24.30         13.77         7.42 o                         
  19  21   3        194.10        184.74        12.62 o                         
  21  21   3         86.74        156.02        14.47 o                         
  23  21   3         22.63         29.53        14.07 o                         
 -24  22   3        243.13        199.46        13.90 o                         
 -22  22   3       1089.90       1151.71        23.59 o                         
 -20  22   3        782.43        813.17        15.97 o                         
 -18  22   3          6.84         11.41         5.07 o                         
 -16  22   3       1101.42       1030.58        15.05 o                         
 -14  22   3         59.57         52.49         5.71 o                         
 -12  22   3        263.11        364.37         8.69 o                         
 -10  22   3         17.70         23.11         4.82 o                         
  -8  22   3         43.73         77.83         5.73 o                         
  -6  22   3         65.83         91.58         5.83 o                         
  -4  22   3        519.46        649.52        15.65 o                         
  -2  22   3       1244.23       1509.04        19.13 o                         
   0  22   3       1168.05        960.32        13.34 o                         
   2  22   3       1255.85       1631.43        20.14 o                         
   4  22   3       1234.30        940.74        14.32 o                         
   6  22   3         71.95         27.87         4.27 o                         
   8  22   3       3435.43       3681.28        34.87 o                         
  10  22   3       5908.07       5131.84        49.26 o                         
  12  22   3       8434.55       8452.74        76.41 o                         
  14  22   3       5245.58       4671.81        49.04 o                         
  16  22   3       1130.62       1092.18        20.24 o                         
  18  22   3        343.03        366.91        17.13 o                         
  20  22   3        818.54        982.48        29.51 o                         
  22  22   3        802.81        868.66        30.36 o                         
 -23  23   3       1205.88       1157.96        27.48 o                         
 -21  23   3       2070.33       1982.82        29.08 o                         
 -19  23   3       3774.16       3588.04        37.43 o                         
 -17  23   3        445.13        537.45        14.75 o                         
 -15  23   3        439.52        477.30        12.21 o                         
 -13  23   3       1420.46       1406.43        17.12 o                         
 -11  23   3       1417.07       1514.31        19.74 o                         
  -9  23   3         15.94         34.10         4.99 o                         
  -7  23   3       2270.82       2286.41        27.28 o                         
  -5  23   3       4321.27       4259.77        39.32 o                         
  -3  23   3       4105.27       4434.99        42.12 o                         
  -1  23   3       4877.19       4755.08        44.53 o                         
   1  23   3       3841.05       4177.39        37.26 o                         
   3  23   3       3137.11       2959.96        31.34 o                         
   5  23   3       1575.81       1541.27        19.97 o                         
   7  23   3         23.32         30.98         4.71 o                         
   9  23   3          6.68         13.82         4.99 o                         
  11  23   3         61.68         62.42         7.81 o                         
  13  23   3       1881.10       1914.54        28.20 o                         
  15  23   3       3233.36       3030.69        38.46 o                         
  17  23   3       5728.88       5999.29        62.83 o                         
  19  23   3       6179.63       6184.54        73.27 o                         
  21  23   3       2601.79       2516.31        50.87 o                         
 -22  24   3        580.38        665.68        19.04 o                         
 -20  24   3         27.75         38.42         7.92 o                         
 -18  24   3        126.17        161.21         9.86 o                         
 -16  24   3       2985.25       2886.74        33.70 o                         
 -14  24   3       3590.47       3706.72        37.64 o                         
 -12  24   3      15178.76      15252.92       126.40 o                         
 -10  24   3      11190.55      11359.33        92.17 o                         
  -8  24   3       4638.29       4271.57        41.96 o                         
  -6  24   3       5150.73       5348.78        47.81 o                         
  -4  24   3       4636.88       4831.20        43.65 o                         
  -2  24   3        934.33        897.93        14.09 o                         
   0  24   3        319.34        434.70        12.36 o                         
   2  24   3        999.34        902.59        14.58 o                         
   4  24   3        441.22        432.22        12.82 o                         
   6  24   3      14419.21      14743.68       116.71 o                         
   8  24   3       9288.93       9984.61        80.16 o                         
  10  24   3       4289.28       4190.65        47.87 o                         
  12  24   3       1158.13       1217.02        21.92 o                         
  14  24   3       1242.12       1177.66        22.31 o                         
  16  24   3        917.09        809.66        17.89 o                         
  18  24   3        436.63        413.36        16.25 o                         
  20  24   3        108.17        101.86        13.87 o                         
 -23  25   3         99.84         63.61         9.70 o                         
 -21  25   3        134.39        198.95        10.97 o                         
 -19  25   3        986.90        944.12        23.36 o                         
 -17  25   3       1854.85       1834.02        26.18 o                         
 -15  25   3        628.00        628.75        15.77 o                         
 -13  25   3         22.41         45.63         6.93 o                         
 -11  25   3         47.92         35.24         5.24 o                         
  -9  25   3       1336.02       1148.46        17.29 o                         
  -7  25   3        755.75        765.57        15.33 o                         
  -5  25   3       1352.04       1300.85        17.83 o                         
  -3  25   3       2109.13       1920.54        22.96 o                         
  -1  25   3       2436.69       2624.24        27.85 o                         
   1  25   3       2946.59       2796.54        43.53 o                         
   3  25   3       2100.84       2238.10        26.09 o                         
   5  25   3         74.87         79.57         5.36 o                         
   7  25   3        159.88        162.89         6.97 o                         
   9  25   3        328.87        399.86        11.92 o                         
  11  25   3        633.41        675.58        17.13 o                         
  13  25   3        942.91        959.58        20.28 o                         
  15  25   3          9.15          2.32         7.60 o                         
  17  25   3        272.66        283.19        17.57 o                         
  19  25   3        792.12        667.13        24.59 o                         
 -22  26   3        177.06        227.42        11.84 o                         
 -20  26   3          6.29          7.20         8.24 o                         
 -18  26   3        313.57        334.05        14.56 o                         
 -16  26   3       1072.88        934.94        20.15 o                         
 -14  26   3          4.83          8.93         6.22 o                         
 -12  26   3        418.70        419.88        12.42 o                         
 -10  26   3        172.62        132.06         7.13 o                         
  -8  26   3        156.96        113.98         7.06 o                         
  -6  26   3       1234.32       1427.63        19.90 o                         
  -4  26   3        459.60        384.48        10.41 o                         
  -2  26   3       2465.42       2508.26        29.55 o                         
   0  26   3        279.99        230.94         9.30 o                         
   2  26   3        111.35        120.84         7.21 o                         
   4  26   3         46.34         63.25         6.00 o                         
   6  26   3       1545.88       1424.74        17.97 o                         
   8  26   3        944.03        962.38        17.61 o                         
  10  26   3       4094.82       4096.88        43.20 o                         
  12  26   3       3135.62       2783.12        41.79 o                         
  14  26   3       1348.51       1443.29        25.16 o                         
  16  26   3       2235.45       2121.97        35.30 o                         
  18  26   3       2583.93       2674.58        41.86 o                         
  20  26   3          8.61         -4.52        10.94 o                         
 -21  27   3       2351.45       2124.81        32.73 o                         
 -19  27   3       2259.75       2555.30        35.15 o                         
 -17  27   3       1227.89       1128.47        21.53 o                         
 -15  27   3        942.64       1038.88        18.14 o                         
 -13  27   3        803.26        716.97        16.19 o                         
 -11  27   3        447.57        436.48        14.76 o                         
  -9  27   3        489.00        439.04        14.19 o                         
  -7  27   3       1015.48        904.01        16.75 o                         
  -5  27   3       3189.12       3288.61        33.58 o                         
  -3  27   3       7893.32       7805.79        75.73 o                         
  -1  27   3       1939.83       2046.83        34.07 o                         
   1  27   3         86.79         95.34         6.50 o                         
   3  27   3        733.31        807.58        14.89 o                         
   5  27   3       3205.75       3011.73        31.11 o                         
   7  27   3       1051.42       1059.23        18.42 o                         
   9  27   3         59.89         93.65         7.68 o                         
  11  27   3        455.82        411.85        15.93 o                         
  13  27   3        972.53       1076.73        21.71 o                         
  15  27   3       1065.45        899.06        21.44 o                         
  17  27   3        715.07        884.99        24.05 o                         
  19  27   3        267.47        265.96        17.83 o                         
 -20  28   3        374.84        448.88        16.68 o                         
 -18  28   3        243.72        310.43        13.88 o                         
 -16  28   3       2192.47       2092.30        29.81 o                         
 -14  28   3       1622.63       1583.34        23.79 o                         
 -12  28   3       4613.37       4605.98        46.32 o                         
 -10  28   3       6614.94       6517.51        64.37 o                         
  -8  28   3       8436.86       9021.99        80.24 o                         
  -6  28   3       3924.77       4167.20        42.82 o                         
  -4  28   3       1578.21       1406.24        23.72 o                         
  -2  28   3         25.47         39.16         6.71 o                         
   0  28   3         74.56        151.15         8.68 o                         
   2  28   3       1988.05       2056.34        27.62 o                         
   4  28   3       4606.97       4565.58        47.58 o                         
   6  28   3       5709.51       5783.95        70.52 o                         
   8  28   3       5904.45       6095.78        58.80 o                         
  10  28   3       2990.33       2843.86        36.23 o                         
  12  28   3        542.64        553.98        18.10 o                         
  14  28   3        144.45        171.74        12.36 o                         
  16  28   3         26.71         51.71        10.56 o                         
  18  28   3         36.33         21.25        11.31 o                         
 -19  29   3       1286.54       1290.51        26.14 o                         
 -17  29   3       2230.44       2053.67        28.83 o                         
 -15  29   3       1607.39       1857.85        26.42 o                         
 -13  29   3        442.06        350.42        11.75 o                         
 -11  29   3        268.05        102.57         8.25 o                         
  -9  29   3       1276.71       1603.78        24.23 o                         
  -7  29   3       1233.77        926.29        16.05 o                         
  -5  29   3       2866.11       3135.52        36.60 o                         
  -3  29   3       3218.20       3021.21        43.19 o                         
  -1  29   3       3780.22       4097.21        50.74 o                         
   1  29   3        637.51        695.28        21.28 o                         
   3  29   3          3.25         -1.86         5.73 o                         
   5  29   3        120.53        107.30         6.94 o                         
   7  29   3        153.49        182.56         9.94 o                         
   9  29   3       1113.04       1293.43        20.76 o                         
  11  29   3       3164.93       3083.67        40.28 o                         
  13  29   3        734.17        903.94        25.14 o                         
  15  29   3        297.64        291.80        15.48 o                         
  17  29   3        155.82        180.57        14.04 o                         
 -18  30   3        577.01        601.67        18.53 o                         
 -16  30   3         69.59         86.73         8.35 o                         
 -14  30   3         74.60         55.54         7.71 o                         
 -12  30   3        640.71        629.31        14.73 o                         
 -10  30   3        481.44        457.60        14.02 o                         
  -8  30   3        118.14         95.34         8.28 o                         
  -6  30   3         84.49        184.33         8.68 o                         
  -4  30   3        202.16        146.54         8.70 o                         
  -2  30   3          2.17          9.61         6.65 o                         
   0  30   3         25.87         14.50         6.62 o                         
   2  30   3         98.97        185.59         9.63 o                         
   4  30   3         10.28         -1.56         5.63 o                         
   6  30   3          3.94         31.78         6.50 o                         
   8  30   3        522.63        404.17        13.27 o                         
  10  30   3        751.37        808.37        17.26 o                         
  12  30   3        785.16        815.98        20.68 o                         
  14  30   3        561.69        511.69        19.61 o                         
  16  30   3         23.47          0.71         9.26 o                         
 -17  31   3       1390.45       1522.99        28.84 o                         
 -15  31   3       1467.16       1524.12        24.59 o                         
 -13  31   3       1507.73       1593.38        24.52 o                         
 -11  31   3        242.05        246.69        11.38 o                         
  -9  31   3        490.13        445.48        14.55 o                         
  -7  31   3        495.83        555.87        13.39 o                         
  -5  31   3       3095.77       2948.23        32.67 o                         
  -3  31   3       4571.19       4495.57        49.49 o                         
  -1  31   3       5158.41       5105.94        58.28 o                         
   1  31   3       2101.37       2117.47        32.02 o                         
   3  31   3        624.52        621.26        15.09 o                         
   5  31   3        151.87        200.37        10.57 o                         
   7  31   3        278.30        333.18        12.27 o                         
   9  31   3        619.60        629.64        15.75 o                         
  11  31   3         22.35          0.03         7.68 o                         
  13  31   3        130.88        119.66        13.47 o                         
  15  31   3       1666.71       1737.52        40.20 o                         
 -16  32   3        734.68        765.64        19.40 o                         
 -14  32   3       1769.97       1853.70        32.78 o                         
 -12  32   3       5056.65       5223.22        53.19 o                         
 -10  32   3       8166.08       7895.76        73.24 o                         
  -8  32   3       9222.72       9942.74        88.53 o                         
  -6  32   3       4252.06       3851.44        42.81 o                         
  -4  32   3       1481.32       1618.72        23.69 o                         
  -2  32   3        156.94        164.92        11.20 o                         
   0  32   3        855.84        980.21        22.40 o                         
   2  32   3       2871.04       2702.92        33.46 o                         
   4  32   3       5490.57       5799.90        62.80 o                         
   6  32   3       7164.62       7551.51        73.55 o                         
   8  32   3       4577.27       4884.83        50.70 o                         
  10  32   3       1872.67       1850.23        26.65 o                         
  12  32   3        373.03        421.73        17.77 o                         
  14  32   3        212.70        256.24        15.32 o                         
 -15  33   3       1189.13       1102.26        22.29 o                         
 -13  33   3        717.73        700.37        17.68 o                         
 -11  33   3        333.14        391.42        13.87 o                         
  -9  33   3         47.01         46.98         8.07 o                         
  -7  33   3        842.56        772.16        17.14 o                         
  -5  33   3       2683.78       2899.01        34.99 o                         
  -3  33   3       5115.61       5426.62        58.11 o                         
  -1  33   3       2758.38       2581.36        35.94 o                         
   1  33   3        828.43        941.00        27.89 o                         
   3  33   3         22.57         15.65         7.65 o                         
   5  33   3        123.86        117.00         9.91 o                         
   7  33   3        742.10        834.31        18.22 o                         
   9  33   3         87.39        112.85         9.12 o                         
  11  33   3         76.54        119.59        10.71 o                         
  13  33   3         48.47         64.82        10.72 o                         
 -14  34   3        571.28        715.60        19.48 o                         
 -12  34   3        580.61        538.09        16.67 o                         
 -10  34   3        916.87        895.29        18.76 o                         
  -8  34   3        303.22        365.74        13.29 o                         
  -6  34   3        193.88        143.83         9.71 o                         
  -4  34   3        974.92       1048.24        20.76 o                         
  -2  34   3        357.03        377.05        14.94 o                         
   0  34   3        765.50        835.06        25.40 o                         
   2  34   3        536.00        422.03        15.28 o                         
   4  34   3         48.76         45.31         8.48 o                         
   6  34   3         38.50         76.38         8.17 o                         
   8  34   3        364.86        391.81        14.19 o                         
  10  34   3         90.84        105.05         9.15 o                         
  12  34   3          3.26          2.45         9.13 o                         
 -13  35   3        921.15        951.79        21.18 o                         
 -11  35   3        354.14        348.98        14.32 o                         
  -9  35   3        701.14        687.85        17.75 o                         
  -7  35   3       1899.31       1900.77        27.37 o                         
  -5  35   3       3490.32       3486.95        39.14 o                         
  -3  35   3       4363.16       4341.25        56.32 o                         
  -1  35   3       2706.27       2883.58        42.22 o                         
   1  35   3        791.58        724.38        20.18 o                         
   3  35   3        664.44        647.72        18.59 o                         
   5  35   3        205.36        245.15        13.08 o                         
   7  35   3        235.17        297.58        12.50 o                         
   9  35   3       1541.34       1680.07        26.83 o                         
 -10  36   3       4112.33       3980.82        46.74 o                         
  -8  36   3       3068.25       3229.24        39.73 o                         
  -6  36   3       1741.90       1765.16        26.94 o                         
  -4  36   3        310.17        340.33        14.26 o                         
  -2  36   3         49.06         48.23         9.32 o                         
   0  36   3       1578.73       1441.09        28.15 o                         
   2  36   3       3649.45       3884.63        51.94 o                         
   4  36   3       4080.71       3964.48        48.76 o                         
   6  36   3       2901.62       3077.88        41.25 o                         
   8  36   3        686.04        675.22        17.89 o                         
  -7  37   3       1110.33       1170.94        22.30 o                         
  -5  37   3        987.13        990.33        27.90 o                         
  -3  37   3       1177.94       1400.15        26.88 o                         
  -1  37   3       3814.97       3488.83        51.78 o                         
   1  37   3       3965.84       4069.96        57.46 o                         
   3  37   3        729.36        702.67        24.85 o                         
   5  37   3         26.81         36.82         9.53 o                         
  -4  38   3         46.32         42.70         9.54 o                         
  -2  38   3        697.02        679.51        21.50 o                         
   0  38   3       1601.21       1658.18        31.17 o                         
   2  38   3         22.14         -1.19        11.35 o                         
 -28   0   4          7.26        -11.39        15.46 o                         
 -26   0   4        179.83        255.61        32.92 o                         
 -24   0   4         95.22        168.89        19.96 o                         
 -22   0   4         16.62         -8.55        12.15 o                         
 -20   0   4       1039.02       1032.94        26.42 o                         
 -18   0   4         30.65         28.24        11.15 o                         
 -16   0   4       4820.26       5042.67        87.07 o                         
 -14   0   4       1634.98       1442.78        35.06 o                         
 -12   0   4      17306.03      17976.88       261.82 o                         
 -10   0   4       7962.85       7513.20       116.57 o                         
  -8   0   4      36880.52      35747.07      1033.27 o                         
  -4   0   4      13361.22      12935.47       168.26 o                         
  -2   0   4         57.35        238.88        10.63 o                         
   0   0   4       1658.71       1683.41        30.97 o                         
   2   0   4      18953.64      19134.47       387.10 o                         
   4   0   4      20669.28      20237.24       575.60 o                         
   8   0   4      23080.08      24355.63       402.17 o                         
  10   0   4      22822.61      23322.26       251.87 o                         
  12   0   4       3720.08       3565.43        43.10 o                         
  14   0   4       4178.82       4749.38        56.72 o                         
  16   0   4       1092.05       1330.16        25.49 o                         
  18   0   4        177.11        314.09        15.13 o                         
  20   0   4        149.83        243.83        15.42 o                         
  22   0   4       6058.18       6322.74        96.65 o                         
  24   0   4       6363.98       6279.87       207.83 o                         
  26   0   4       2429.58       2909.24        82.69 o                         
 -29   1   4        779.79        826.02        28.62 o                         
 -27   1   4       2660.55       2542.48        44.19 o                         
 -25   1   4       1871.63       1739.20        34.26 o                         
 -23   1   4       1120.78        912.95        24.18 o                         
 -21   1   4        749.50        829.52        20.74 o                         
 -19   1   4       6139.71       5823.61        64.57 o                         
 -17   1   4         25.73         60.97         8.69 o                         
 -15   1   4         27.52         16.62         6.48 o                         
 -13   1   4        503.12        473.95        14.09 o                         
 -11   1   4        235.63        185.06         9.01 o                         
  -9   1   4      20226.66      22279.20       449.98 o                         
  -3   1   4      13270.67      14157.73       129.95 o                         
  -1   1   4       9870.50       8917.84        66.60 o                         
   1   1   4      10110.35      10558.44        75.38 o                         
   3   1   4       5814.17       6085.26        47.09 o                         
   5   1   4        145.06        247.31         7.42 o                         
   7   1   4       1218.04       1286.30        16.20 o                         
   9   1   4       9257.19       9254.57        72.26 o                         
  11   1   4      10435.03      10159.61        72.48 o                         
  13   1   4      11098.20      11716.38        87.86 o                         
  15   1   4       7430.60       7180.09        59.20 o                         
  17   1   4       3497.43       3773.05        41.30 o                         
  19   1   4       4448.28       4236.00        49.54 o                         
  21   1   4       1365.72       1226.67        22.17 o                         
  23   1   4         83.58         46.37         9.47 o                         
  25   1   4        210.85        268.11        13.92 o                         
 -28   2   4          3.11          1.07        11.39 o                         
 -26   2   4        136.52        172.53        14.81 o                         
 -24   2   4        260.74        251.52        15.54 o                         
 -22   2   4         16.60         13.35         7.63 o                         
 -20   2   4       1102.22       1160.06        22.24 o                         
 -18   2   4        458.65        412.04        22.59 o                         
 -16   2   4        362.46        302.58        17.99 o                         
 -14   2   4        401.22        317.14        13.03 o                         
 -12   2   4        790.36        989.45        18.02 o                         
 -10   2   4          1.15         36.85         5.76 o                         
  -8   2   4      10095.53      10307.72        96.00 o                         
  -6   2   4       1016.23       1395.59        24.98 o                         
  -4   2   4        218.71        363.35         9.12 o                         
  -2   2   4      11790.92      12032.65       106.16 o                         
   0   2   4          9.05         30.69         3.48 o                         
   2   2   4        466.40        419.38         7.56 o                         
   4   2   4       1025.32       1306.76        16.60 o                         
   6   2   4        750.96        771.73        10.51 o                         
   8   2   4       3870.92       4319.82        37.51 o                         
  10   2   4        426.93        429.97         8.88 o                         
  12   2   4        837.51        637.43        10.40 o                         
  14   2   4       1433.36       1783.00        19.46 o                         
  16   2   4        804.35       1017.14        15.07 o                         
  18   2   4       2343.32       1916.13        32.40 o                         
  20   2   4       1820.45       2021.31        36.75 o                         
  22   2   4        172.94        221.51        12.84 o                         
  24   2   4        942.03       1077.68        23.95 o                         
  26   2   4        318.10        454.35        18.89 o                         
 -29   3   4         54.73         56.35        13.18 o                         
 -27   3   4        358.13        272.59        17.31 o                         
 -25   3   4          9.65          7.49         7.78 o                         
 -23   3   4       1305.44       1172.86        23.62 o                         
 -21   3   4        196.28        199.71        11.50 o                         
 -19   3   4          7.96         20.72         8.42 o                         
 -17   3   4       2531.17       2447.16        36.61 o                         
 -15   3   4          3.98          1.32         6.27 o                         
 -13   3   4        877.91        806.97        16.47 o                         
 -11   3   4       1489.53       1439.27        23.32 o                         
  -9   3   4       3434.29       3965.53        47.46 o                         
  -7   3   4       5965.34       6986.73        71.14 o                         
  -5   3   4       4727.66       3733.79        37.65 o                         
  -3   3   4      23656.16      25310.00       557.64 o                         
  -1   3   4      18677.17      17488.68       204.62 o                         
   1   3   4      15197.93      15764.66       131.05 o                         
   3   3   4       7767.24       7710.94        62.43 o                         
   5   3   4        463.34        376.41         7.29 o                         
   7   3   4       1915.68       1987.58        18.90 o                         
   9   3   4      18564.32      19266.05       153.72 o                         
  11   3   4       1392.64       1494.01        18.01 o                         
  13   3   4       3640.07       3410.90        31.36 o                         
  15   3   4       5520.43       5544.17        49.66 o                         
  17   3   4       3967.39       3820.94        52.19 o                         
  19   3   4       4845.41       5115.08        57.36 o                         
  21   3   4       1104.40        921.04        21.17 o                         
  23   3   4        393.90        325.89        14.91 o                         
  25   3   4        365.18        539.20        19.37 o                         
 -28   4   4         80.64         43.81        12.76 o                         
 -26   4   4        230.60        143.74        11.26 o                         
 -24   4   4        114.44        207.43        12.44 o                         
 -22   4   4        196.91        132.87        10.59 o                         
 -20   4   4        371.91        506.22        16.68 o                         
 -18   4   4        151.58        104.28        10.58 o                         
 -16   4   4        153.20        122.22         8.25 o                         
 -14   4   4        321.42        266.50        14.06 o                         
 -12   4   4      12348.36      13232.17       130.91 o                         
 -10   4   4       8993.57       8184.30        88.94 o                         
  -8   4   4       1893.28       1772.72        23.36 o                         
  -6   4   4       3915.35       3498.61        35.63 o                         
  -4   4   4        205.63        145.11         6.30 o                         
  -2   4   4       2692.89       2697.40        26.33 o                         
   0   4   4       1903.12       1788.30        19.40 o                         
   2   4   4      11747.57      11694.28        95.44 o                         
   4   4   4       7805.63       7034.27        55.70 o                         
   6   4   4       9351.59       7988.13        60.75 o                         
   8   4   4      21230.99      20985.23       173.72 o                         
  10   4   4      15211.84      15419.90       120.67 o                         
  12   4   4       2733.26       2667.41        26.84 o                         
  14   4   4          9.93         31.62         4.44 o                         
  16   4   4       5579.26       5929.78        63.66 o                         
  18   4   4       3617.42       3346.95        43.40 o                         
  20   4   4       4360.05       4439.06        52.03 o                         
  22   4   4       1971.28       1896.49        39.60 o                         
  24   4   4       1413.47       1189.88        26.99 o                         
  26   4   4        799.22        783.60        24.79 o                         
 -29   5   4        252.58        318.93        19.98 o                         
 -27   5   4        585.20        668.87        20.23 o                         
 -25   5   4       2563.83       2560.29        42.54 o                         
 -23   5   4       2035.88       2038.30        34.61 o                         
 -21   5   4       3882.29       4036.36        76.58 o                         
 -19   5   4        605.68        456.80        17.86 o                         
 -17   5   4       2624.10       2780.81        36.10 o                         
 -15   5   4       2063.60       1649.69        24.86 o                         
 -13   5   4         28.95          6.91         4.95 o                         
 -11   5   4       4102.27       4269.54        51.24 o                         
  -9   5   4       9702.22       9117.51        91.22 o                         
  -7   5   4       4027.91       3669.90        41.03 o                         
  -5   5   4        451.10        222.18         7.91 o                         
  -3   5   4      10140.88       9972.61        82.36 o                         
  -1   5   4      13438.16      13423.04       112.37 o                         
   1   5   4       4207.06       4379.90        42.74 o                         
   3   5   4       1774.74       1569.86        16.88 o                         
   5   5   4        252.02        370.15         8.05 o                         
   7   5   4       1682.22       1711.79        18.32 o                         
   9   5   4         51.24         37.55         4.37 o                         
  11   5   4       6068.80       6058.77        56.46 o                         
  13   5   4        194.24        312.64         9.34 o                         
  15   5   4        737.00        552.68        17.54 o                         
  17   5   4       4156.34       4436.83        50.82 o                         
  19   5   4        532.84        454.82        16.53 o                         
  21   5   4        232.63        342.47        14.14 o                         
  23   5   4        418.70        381.89        19.52 o                         
  25   5   4          4.21         17.84         9.13 o                         
 -28   6   4         88.55        152.76        12.29 o                         
 -26   6   4        719.08        611.34        22.77 o                         
 -24   6   4         85.14         37.05         9.16 o                         
 -22   6   4         22.90          1.34         7.65 o                         
 -20   6   4        153.15        238.55        12.25 o                         
 -18   6   4        329.66        246.47        20.69 o                         
 -16   6   4       3685.27       3950.92        46.83 o                         
 -14   6   4       4726.60       4266.74        46.49 o                         
 -12   6   4        327.71        371.11         9.68 o                         
 -10   6   4        154.16        154.59         6.76 o                         
  -8   6   4         44.61         66.35         4.82 o                         
  -6   6   4       1606.24       1768.67        25.04 o                         
  -4   6   4         26.68        102.35         5.65 o                         
  -2   6   4        263.97        308.29         9.12 o                         
   0   6   4       3706.37       3271.98        31.32 o                         
   2   6   4       2268.96       2541.13        26.66 o                         
   4   6   4       1191.06       1502.90        17.64 o                         
   6   6   4          4.27          3.05         3.16 o                         
   8   6   4       1539.05       1395.05        16.59 o                         
  10   6   4        360.00        406.16        11.49 o                         
  12   6   4        337.54        274.11         8.98 o                         
  14   6   4         73.93        186.70        10.45 o                         
  16   6   4       1267.66        960.23        18.47 o                         
  18   6   4        352.69        167.13         9.88 o                         
  20   6   4        152.77        254.00        16.82 o                         
  22   6   4          1.01          0.90         8.59 o                         
  24   6   4         62.45         83.22        10.43 o                         
 -29   7   4        159.23        179.22        13.19 o                         
 -27   7   4        668.26        812.98        23.25 o                         
 -25   7   4        228.31        220.36        13.73 o                         
 -23   7   4        181.12        215.22        14.12 o                         
 -21   7   4        717.17        569.34        21.38 o                         
 -19   7   4        485.06        612.91        19.19 o                         
 -17   7   4        259.67        235.97        12.71 o                         
 -15   7   4       2782.03       3094.61        38.22 o                         
 -13   7   4       1015.42        803.90        14.08 o                         
 -11   7   4        584.80        636.51        11.16 o                         
  -9   7   4       1747.41       1713.28        21.48 o                         
  -7   7   4       1028.02        924.16        16.08 o                         
  -5   7   4      13417.17      13376.16       112.55 o                         
  -3   7   4       3027.41       3050.10        28.49 o                         
  -1   7   4      14442.12      13655.30       110.23 o                         
   3   7   4      29746.11      31161.43       887.80 o                         
   5   7   4       2119.55       2265.08        23.84 o                         
   7   7   4         38.66         41.32         4.12 o                         
   9   7   4       4919.97       4962.18        45.21 o                         
  11   7   4       5084.76       5035.72        44.97 o                         
  13   7   4      20570.37      20159.72       186.31 o                         
  15   7   4       5266.20       5651.31        57.69 o                         
  17   7   4       3165.88       3228.32        38.28 o                         
  19   7   4        204.16        156.56        10.70 o                         
  21   7   4       1011.44        874.82        20.09 o                         
  23   7   4          2.48         -2.94         9.63 o                         
  25   7   4        826.54        848.69        26.62 o                         
 -28   8   4        912.13        926.71        24.44 o                         
 -26   8   4        374.50        300.27        17.65 o                         
 -24   8   4         67.01         54.91        10.55 o                         
 -22   8   4         83.27         94.93         9.99 o                         
 -20   8   4        692.85        813.11        19.66 o                         
 -18   8   4       5174.52       5412.64        67.59 o                         
 -16   8   4      10913.92      11396.43       115.38 o                         
 -14   8   4      11538.24      11810.57       106.43 o                         
 -12   8   4      12243.19      12015.17       106.87 o                         
 -10   8   4       9588.73      10083.98        90.44 o                         
  -8   8   4      16741.79      17568.28       160.13 o                         
  -6   8   4         10.43         91.36         5.43 o                         
  -4   8   4        626.74        829.38        11.81 o                         
  -2   8   4        117.86         99.26         4.95 o                         
   0   8   4       6383.08       5769.09        48.60 o                         
   2   8   4       5261.89       5277.61        46.78 o                         
   4   8   4      32031.85      32659.25       909.35 o                         
   6   8   4      29599.51      30217.39       602.80 o                         
   8   8   4      10363.63      10366.21        90.13 o                         
  10   8   4      13323.25      13481.66       106.84 o                         
  12   8   4       1112.75       1146.34        18.01 o                         
  14   8   4          3.53         19.55         6.97 o                         
  16   8   4         28.71         23.60         6.14 o                         
  18   8   4       2001.15       2102.17        30.32 o                         
  20   8   4       2488.12       2399.11        34.14 o                         
  22   8   4       2386.32       2359.11        37.42 o                         
  24   8   4       1497.77       1605.88        31.29 o                         
 -27   9   4       3329.70       3219.26        46.92 o                         
 -25   9   4       4989.14       5149.75        64.00 o                         
 -23   9   4       5703.66       5878.77        69.94 o                         
 -21   9   4       1592.41       1575.45        31.95 o                         
 -19   9   4       1808.67       1763.20        31.05 o                         
 -17   9   4       6057.49       6201.07        79.48 o                         
 -15   9   4       1577.35       1217.19        18.99 o                         
 -13   9   4       3603.46       2884.13        30.06 o                         
 -11   9   4        515.69        623.34        11.62 o                         
  -9   9   4       3512.89       2869.44        31.04 o                         
  -7   9   4       8258.41       8024.27        73.55 o                         
  -5   9   4       1191.91        978.65        16.02 o                         
  -3   9   4       5008.66       4308.67        40.47 o                         
  -1   9   4       7233.30       7239.41        64.03 o                         
   1   9   4       1248.61       1454.49        16.94 o                         
   3   9   4       1416.40       1125.25        14.88 o                         
   5   9   4          1.85         40.38         3.82 o                         
   7   9   4        193.48        230.25         8.34 o                         
   9   9   4       1103.97       1083.95        14.40 o                         
  11   9   4       5754.00       5637.17        54.19 o                         
  13   9   4       8581.41       8860.95        84.24 o                         
  15   9   4       3390.16       3605.42        41.36 o                         
  17   9   4        647.70        715.76        19.99 o                         
  19   9   4       1193.14       1189.47        30.79 o                         
  21   9   4        907.49        934.52        26.74 o                         
  23   9   4        234.04        213.43        14.53 o                         
  25   9   4         63.78         72.31        11.73 o                         
 -28  10   4        341.20        299.78        15.74 o                         
 -26  10   4        245.15        271.39        15.08 o                         
 -24  10   4          0.01         10.47         8.80 o                         
 -22  10   4        644.92        536.01        17.97 o                         
 -20  10   4       2484.80       2502.50        33.36 o                         
 -18  10   4       9995.98       9832.75       102.95 o                         
 -16  10   4      28689.32      29696.45       299.48 o                         
 -14  10   4      12808.12      12159.40       104.23 o                         
 -12  10   4        159.52        178.29         8.73 o                         
 -10  10   4       2315.43       2976.67        33.99 o                         
  -8  10   4       5195.00       5286.32        53.98 o                         
  -6  10   4        645.34        711.55        11.94 o                         
  -4  10   4        791.30        466.85         9.82 o                         
  -2  10   4       3631.68       3955.97        41.04 o                         
   0  10   4      22527.01      23788.80       303.64 o                         
   4  10   4       2152.00       2162.34        22.23 o                         
   6  10   4        557.55        432.41        14.25 o                         
   8  10   4          4.13          6.90         3.69 o                         
  10  10   4        185.15        178.62         8.68 o                         
  12  10   4       2629.07       2697.59        32.11 o                         
  14  10   4         85.07         91.13         7.88 o                         
  16  10   4         45.50         39.17         6.94 o                         
  18  10   4          4.61          1.36         6.38 o                         
  20  10   4         46.67         91.68         9.11 o                         
  22  10   4         63.39         36.42         9.65 o                         
  24  10   4          2.99          0.69         9.13 o                         
 -27  11   4        232.30        301.37        15.45 o                         
 -25  11   4        175.22        221.07        14.78 o                         
 -23  11   4         84.36         40.31         7.50 o                         
 -21  11   4         11.08          5.80         6.65 o                         
 -19  11   4         48.48         14.62         7.00 o                         
 -17  11   4        442.85        257.72        13.63 o                         
 -15  11   4        856.21        958.60        15.93 o                         
 -13  11   4         89.39         64.04         6.09 o                         
 -11  11   4       2849.22       3029.02        31.16 o                         
  -9  11   4          3.15          6.18         4.35 o                         
  -7  11   4       1204.09       1112.06        15.12 o                         
  -5  11   4       2889.37       3197.51        36.30 o                         
  -3  11   4      16035.87      16014.04       146.52 o                         
  -1  11   4       3667.28       3661.45        37.63 o                         
   1  11   4       3061.31       3680.35        35.81 o                         
   3  11   4        258.49        153.06         6.47 o                         
   5  11   4         95.06        143.11         5.70 o                         
   7  11   4        108.55        139.27         5.85 o                         
   9  11   4        619.69        676.10        17.08 o                         
  11  11   4       3119.56       2904.78        32.46 o                         
  13  11   4       7785.53       7831.08        77.49 o                         
  15  11   4       4691.74       4223.98        46.70 o                         
  17  11   4       3200.20       2987.61        37.37 o                         
  19  11   4       1267.59       1077.76        22.61 o                         
  21  11   4        148.21         87.05         9.49 o                         
  23  11   4        319.07        455.84        18.59 o                         
  25  11   4        596.33        496.05        20.59 o                         
 -28  12   4        275.24        270.67        15.62 o                         
 -26  12   4         69.73         38.35        10.06 o                         
 -24  12   4         51.38         88.97         9.13 o                         
 -22  12   4        206.86        281.25        12.44 o                         
 -20  12   4       2928.15       2558.20        34.27 o                         
 -18  12   4       5224.18       5883.22        66.26 o                         
 -16  12   4       9355.72       8732.16        86.76 o                         
 -14  12   4       9701.51      10864.51        94.29 o                         
 -12  12   4       2880.53       2208.52        24.90 o                         
 -10  12   4      10385.84      12277.95       115.42 o                         
  -8  12   4       5679.79       4967.35        48.95 o                         
  -6  12   4          6.27         36.54         4.12 o                         
  -4  12   4          5.66         14.53         3.94 o                         
  -2  12   4       5070.52       4732.34        45.80 o                         
   0  12   4      14387.77      15560.12       143.83 o                         
   2  12   4       6776.06       6639.89        59.72 o                         
   4  12   4       4612.78       4558.25        40.19 o                         
   6  12   4      10329.19      10468.27        87.98 o                         
   8  12   4       5504.79       5372.58        50.76 o                         
  10  12   4        918.35       1002.52        17.80 o                         
  12  12   4       1128.85       1206.42        18.80 o                         
  14  12   4          3.89          9.97         6.45 o                         
  16  12   4        209.50        191.94        10.19 o                         
  18  12   4        617.57        636.35        22.33 o                         
  20  12   4       1584.56       1507.77        35.62 o                         
  22  12   4        308.76        260.86        16.74 o                         
  24  12   4        520.15        568.43        20.78 o                         
 -27  13   4       1205.76       1188.10        26.20 o                         
 -25  13   4       2119.02       2154.92        36.85 o                         
 -23  13   4       5844.10       6137.45        67.79 o                         
 -21  13   4       7661.54       7490.94        78.70 o                         
 -19  13   4       3118.45       3193.71        40.45 o                         
 -17  13   4        464.35        389.32        12.78 o                         
 -15  13   4       1074.67       1150.88        22.40 o                         
 -13  13   4       1867.52       1752.27        21.41 o                         
 -11  13   4       7511.49       7841.71        73.67 o                         
  -9  13   4      20521.79      20321.39       195.58 o                         
  -7  13   4      16845.87      17492.41       152.27 o                         
  -5  13   4      24089.95      25685.89       326.67 o                         
  -3  13   4       6082.13       6174.91        64.30 o                         
  -1  13   4       4938.15       5257.93        61.52 o                         
   1  13   4       7052.12       7137.71        80.31 o                         
   3  13   4        371.69        498.92         9.67 o                         
   5  13   4        371.31        322.34        10.43 o                         
   7  13   4        448.49        310.26        15.35 o                         
   9  13   4       1276.30       1475.19        21.00 o                         
  11  13   4        293.53        227.47        10.46 o                         
  13  13   4        286.00        355.76        15.35 o                         
  15  13   4       2218.49       2087.65        28.40 o                         
  17  13   4       4383.97       4118.06        47.60 o                         
  19  13   4       1623.98       1600.99        30.10 o                         
  21  13   4        884.14        869.47        27.06 o                         
  23  13   4        939.38        857.46        26.65 o                         
 -26  14   4        887.25        788.01        23.12 o                         
 -24  14   4        142.38        228.41        12.45 o                         
 -22  14   4        965.48        988.86        21.03 o                         
 -20  14   4       1171.60       1081.83        21.21 o                         
 -18  14   4       9093.12       9662.53        93.61 o                         
 -16  14   4       4501.56       3949.42        42.82 o                         
 -14  14   4       2564.76       2796.58        32.10 o                         
 -12  14   4       4661.25       4262.33        47.08 o                         
 -10  14   4        179.15        272.35         9.56 o                         
  -8  14   4         30.60         34.81         4.77 o                         
  -6  14   4        102.80         78.61         5.95 o                         
  -4  14   4       2707.09       2757.27        31.40 o                         
  -2  14   4       1789.63       1759.36        30.17 o                         
   0  14   4       8904.49       8691.68       103.81 o                         
   2  14   4       6202.59       6177.38        69.49 o                         
   4  14   4       3641.70       3203.19        33.34 o                         
   6  14   4         20.87          7.93         3.83 o                         
   8  14   4       2664.42       2371.59        23.98 o                         
  10  14   4        253.83        274.93        14.33 o                         
  12  14   4          2.34          1.69         5.44 o                         
  14  14   4       2671.57       2301.29        32.28 o                         
  16  14   4        433.16        524.30        18.30 o                         
  18  14   4          3.38          5.87         6.61 o                         
  20  14   4         34.04         34.93        11.75 o                         
  22  14   4         23.24         34.96        11.29 o                         
  24  14   4         67.91         88.26        13.60 o                         
 -27  15   4         17.56          8.17         8.33 o                         
 -25  15   4         42.24         34.19         8.75 o                         
 -23  15   4        418.89        383.44        14.42 o                         
 -21  15   4        637.41        622.18        17.59 o                         
 -19  15   4         36.18         28.16         6.91 o                         
 -17  15   4        797.73        815.33        16.36 o                         
 -15  15   4         15.02         16.64         5.84 o                         
 -13  15   4         33.85         28.87         5.46 o                         
 -11  15   4        725.42        666.73        13.68 o                         
  -9  15   4        433.43        586.21        13.35 o                         
  -7  15   4        563.42        610.87        12.86 o                         
  -5  15   4        231.53        260.96         8.43 o                         
  -3  15   4        117.02         78.78         6.30 o                         
  -1  15   4       3838.56       4125.07        56.38 o                         
   1  15   4       2854.13       2929.11        44.09 o                         
   3  15   4        351.30        269.62        13.65 o                         
   5  15   4         36.86         70.05         4.75 o                         
   7  15   4        297.34        292.78        10.07 o                         
   9  15   4        681.92        628.87        14.59 o                         
  11  15   4         13.73         23.51         6.02 o                         
  13  15   4         59.28        169.86         9.82 o                         
  15  15   4        162.72        166.04        11.26 o                         
  17  15   4        102.75        142.82        10.78 o                         
  19  15   4         64.04         19.98         8.83 o                         
  21  15   4         11.62         32.07        10.63 o                         
  23  15   4        136.24        109.20        14.22 o                         
 -26  16   4        549.93        563.20        18.02 o                         
 -24  16   4         16.50          5.82         7.91 o                         
 -22  16   4        706.87        800.47        19.84 o                         
 -20  16   4        278.56        284.49        11.96 o                         
 -18  16   4       4766.77       5038.80        52.77 o                         
 -16  16   4       8471.38       8194.85        78.20 o                         
 -14  16   4       8572.71       9385.18        88.32 o                         
 -12  16   4       6036.51       5824.60        57.79 o                         
 -10  16   4        390.99        458.58        13.56 o                         
  -8  16   4        158.48        195.33         6.57 o                         
  -6  16   4       1259.61       1573.99        21.58 o                         
  -4  16   4       1999.03       1596.02        21.01 o                         
  -2  16   4       2351.02       2481.45        38.24 o                         
   0  16   4      10220.98      10175.52       112.25 o                         
   2  16   4      23684.79      23928.99       312.74 o                         
   4  16   4      11201.04      11890.02       109.59 o                         
   6  16   4        310.76        327.86        13.26 o                         
   8  16   4         39.17         60.41         4.70 o                         
  10  16   4        148.68        197.18        10.59 o                         
  12  16   4       1372.01       1354.18        22.95 o                         
  14  16   4       2923.04       2506.43        39.18 o                         
  16  16   4        206.06        246.71        13.90 o                         
  18  16   4          2.20         14.12         7.90 o                         
  20  16   4        644.07        622.23        22.19 o                         
  22  16   4       1395.71       1546.77        38.11 o                         
 -25  17   4       2307.24       2427.10        34.88 o                         
 -23  17   4       1125.92       1078.71        22.32 o                         
 -21  17   4        617.60        665.13        16.74 o                         
 -19  17   4       1767.18       1694.03        24.32 o                         
 -17  17   4        936.48        839.75        16.94 o                         
 -15  17   4        407.60        355.74        14.66 o                         
 -13  17   4       3390.73       3734.52        41.83 o                         
 -11  17   4       5430.33       5282.71        53.31 o                         
  -9  17   4       5536.50       5932.15        61.43 o                         
  -7  17   4       7901.05       7738.14        72.73 o                         
  -5  17   4       9393.69       9337.15        89.73 o                         
  -3  17   4       3010.87       2851.12        36.01 o                         
  -1  17   4        950.88       1029.56        20.61 o                         
   1  17   4       2343.58       2358.88        36.38 o                         
   3  17   4        445.48        402.81        16.81 o                         
   5  17   4        347.29        378.23        14.56 o                         
   7  17   4         17.31         22.90         4.81 o                         
   9  17   4        220.62        263.12        13.75 o                         
  11  17   4        158.54        116.36         8.98 o                         
  13  17   4        431.16        427.55        13.45 o                         
  15  17   4       1578.29       1493.10        27.81 o                         
  17  17   4       2024.74       1931.53        33.49 o                         
  19  17   4       1243.58       1126.35        25.86 o                         
  21  17   4       1003.67       1043.34        28.28 o                         
  23  17   4       1332.25       1328.33        33.83 o                         
 -24  18   4         85.20         85.29         9.82 o                         
 -22  18   4         57.12         48.11         8.82 o                         
 -20  18   4        339.18        313.24        12.09 o                         
 -18  18   4       2496.47       2575.97        31.08 o                         
 -16  18   4       6890.21       6828.68        71.33 o                         
 -14  18   4       6305.00       6109.63        64.20 o                         
 -12  18   4       1199.52       1229.51        22.18 o                         
 -10  18   4       3490.49       3149.80        33.46 o                         
  -8  18   4        286.68        329.02        10.36 o                         
  -6  18   4        308.24        352.75        13.88 o                         
  -4  18   4       3750.30       3830.99        39.67 o                         
  -2  18   4       2691.39       2606.43        37.70 o                         
   0  18   4       2606.30       2545.00        39.06 o                         
   2  18   4        913.77        939.70        20.07 o                         
   4  18   4         30.84         58.86         7.40 o                         
   6  18   4        435.42        407.24        12.99 o                         
   8  18   4       1045.85        987.16        15.40 o                         
  10  18   4         21.62         24.06         6.71 o                         
  12  18   4         12.11         -0.87         6.26 o                         
  14  18   4        232.99        322.89        14.39 o                         
  16  18   4         32.75          8.73         8.16 o                         
  18  18   4         32.58          2.03        10.12 o                         
  20  18   4         39.29         24.77         9.57 o                         
  22  18   4        458.74        477.38        23.22 o                         
 -25  19   4        143.78        164.67        11.82 o                         
 -23  19   4        543.24        446.38        16.22 o                         
 -21  19   4       2083.58       2348.00        33.09 o                         
 -19  19   4       2168.12       1974.88        25.77 o                         
 -17  19   4          0.23         17.80         7.10 o                         
 -15  19   4        705.71        739.98        17.26 o                         
 -13  19   4        496.60        492.93        14.41 o                         
 -11  19   4        121.59         83.86         8.95 o                         
  -9  19   4        596.11        654.65        16.14 o                         
  -7  19   4         98.32        118.28         7.09 o                         
  -5  19   4         18.30          6.53         4.35 o                         
  -3  19   4          9.53          5.04         5.36 o                         
  -1  19   4        541.74        737.48        16.95 o                         
   1  19   4        905.36        813.04        19.76 o                         
   3  19   4       1259.19       1032.28        19.09 o                         
   5  19   4         47.91         56.38         5.28 o                         
   7  19   4        232.61        262.03         7.95 o                         
   9  19   4         49.97         28.89         7.78 o                         
  11  19   4          0.38          4.12         6.08 o                         
  13  19   4        377.69        392.19        14.72 o                         
  15  19   4        499.75        500.32        15.00 o                         
  17  19   4         29.97         20.44         7.78 o                         
  19  19   4         84.16         95.13        12.97 o                         
  21  19   4         64.85         60.54        14.60 o                         
 -24  20   4         12.09         35.09         9.07 o                         
 -22  20   4       1329.65       1364.49        25.25 o                         
 -20  20   4       6960.35       6912.35        64.62 o                         
 -18  20   4       4891.92       5096.51        52.75 o                         
 -16  20   4      13229.87      13341.53       117.68 o                         
 -14  20   4      14430.34      14569.02       126.75 o                         
 -12  20   4       4744.74       5221.21        51.90 o                         
 -10  20   4        746.95        592.64        16.75 o                         
  -8  20   4        644.10        472.82        12.25 o                         
  -6  20   4         10.51          0.43         4.41 o                         
  -4  20   4        688.46        573.79        12.46 o                         
  -2  20   4       6501.95       6788.58        74.75 o                         
   0  20   4       9814.98      10033.06        99.73 o                         
   2  20   4       7088.41       7162.50        75.00 o                         
   4  20   4       1067.06       1111.88        21.10 o                         
   6  20   4       5092.48       5150.93        55.67 o                         
   8  20   4       4385.32       4347.36        40.04 o                         
  10  20   4        757.93        665.94        16.56 o                         
  12  20   4        296.34        250.09        18.43 o                         
  14  20   4        275.42        228.13        12.50 o                         
  16  20   4         15.23          6.91         6.88 o                         
  18  20   4         23.04         32.49         9.74 o                         
  20  20   4        136.51        137.04        16.50 o                         
 -23  21   4       5668.58       5748.70        63.25 o                         
 -21  21   4       4518.34       4453.19        46.15 o                         
 -19  21   4       5320.81       5611.90        57.74 o                         
 -17  21   4       1715.03       1527.43        23.84 o                         
 -15  21   4        185.55        282.70        11.47 o                         
 -13  21   4        571.08        727.99        16.58 o                         
 -11  21   4       3792.64       3946.30        43.03 o                         
  -9  21   4       5454.36       6063.17        61.83 o                         
  -7  21   4       9446.10       9314.42        80.09 o                         
  -5  21   4       3399.79       3517.19        36.48 o                         
  -3  21   4       7164.75       7181.49        73.33 o                         
  -1  21   4       6583.15       7029.44        73.89 o                         
   1  21   4         17.44         15.73         7.03 o                         
   3  21   4        331.83        352.60        13.86 o                         
   5  21   4        187.86        206.09         8.09 o                         
   7  21   4        300.53        292.26        10.26 o                         
   9  21   4       1490.27       1443.60        21.80 o                         
  11  21   4       4079.45       3795.84        46.73 o                         
  13  21   4       4509.77       4199.69        47.65 o                         
  15  21   4       1035.78        936.90        21.51 o                         
  17  21   4       1209.89       1353.69        33.35 o                         
  19  21   4       2194.91       2277.19        40.38 o                         
  21  21   4        621.86        539.93        26.91 o                         
 -24  22   4         92.97         89.63        10.30 o                         
 -22  22   4        208.14        190.05        11.13 o                         
 -20  22   4       2029.00       1849.06        27.23 o                         
 -18  22   4        688.03        733.29        20.84 o                         
 -16  22   4        244.03        291.49        11.31 o                         
 -14  22   4       7504.34       7586.03        71.77 o                         
 -12  22   4      15888.27      16107.49       139.34 o                         
 -10  22   4       6380.58       5837.15        62.29 o                         
  -8  22   4       1263.54       1172.99        18.44 o                         
  -6  22   4          8.09          7.67         5.04 o                         
  -4  22   4        960.86        926.16        16.01 o                         
  -2  22   4       3647.50       3978.51        49.79 o                         
   0  22   4       1364.96       1297.12        25.90 o                         
   2  22   4        184.03        185.93        11.44 o                         
   4  22   4       4990.77       5202.06        55.79 o                         
   6  22   4       9390.69       9336.54        90.02 o                         
   8  22   4       4182.73       4176.13        38.87 o                         
  10  22   4       1147.56       1111.91        19.07 o                         
  12  22   4         83.31        100.23         8.06 o                         
  14  22   4          5.93         11.29         6.03 o                         
  16  22   4          4.45         14.09         7.91 o                         
  18  22   4        508.20        659.39        23.63 o                         
  20  22   4        327.40        313.84        20.17 o                         
 -23  23   4          8.23         22.77         8.25 o                         
 -21  23   4        258.67        255.02        11.86 o                         
 -19  23   4         84.61        108.29         9.08 o                         
 -17  23   4        331.55        313.71        12.56 o                         
 -15  23   4          2.20         -5.20         5.35 o                         
 -13  23   4        481.94        564.04        13.87 o                         
 -11  23   4        163.27        238.94        11.12 o                         
  -9  23   4        295.19        216.35         9.53 o                         
  -7  23   4        638.68        617.88        17.27 o                         
  -5  23   4        676.87        589.46        12.33 o                         
  -3  23   4       3137.23       3394.87        39.31 o                         
  -1  23   4       8751.79       8438.79       103.05 o                         
   1  23   4       8427.77       8703.61        94.59 o                         
   3  23   4       2086.99       2041.34        30.29 o                         
   5  23   4         51.28         54.22         5.42 o                         
   7  23   4         41.77         42.24         5.11 o                         
   9  23   4        555.97        644.62        21.61 o                         
  11  23   4       2718.10       2501.77        31.87 o                         
  13  23   4       1315.21       1380.96        22.17 o                         
  15  23   4        407.19        418.29        16.83 o                         
  17  23   4        891.63       1047.15        27.63 o                         
  19  23   4        366.72        389.81        21.71 o                         
 -22  24   4         22.66         39.58         8.40 o                         
 -20  24   4        407.97        476.87        17.02 o                         
 -18  24   4       1392.07       1393.80        21.95 o                         
 -16  24   4       1898.31       1914.13        24.02 o                         
 -14  24   4        284.66        342.32        12.97 o                         
 -12  24   4         23.97         29.07         7.59 o                         
 -10  24   4        674.21        717.90        17.26 o                         
  -8  24   4        208.02        152.27         9.23 o                         
  -6  24   4        999.28        694.85        14.15 o                         
  -4  24   4       1542.94       1862.53        24.13 o                         
  -2  24   4        211.41        350.57        15.53 o                         
   0  24   4       1361.08       1065.06        22.46 o                         
   2  24   4         16.32         34.10         8.23 o                         
   4  24   4        297.43        384.69        13.54 o                         
   6  24   4        313.74        281.66        11.37 o                         
   8  24   4        202.68        225.71        11.11 o                         
  10  24   4         76.12        110.59         7.37 o                         
  12  24   4          2.01         13.68         5.82 o                         
  14  24   4        172.73        219.08        12.95 o                         
  16  24   4        315.23        269.53        15.59 o                         
  18  24   4         15.30         18.04        10.69 o                         
 -21  25   4       4761.87       4613.48        54.58 o                         
 -19  25   4       2460.25       2661.54        33.19 o                         
 -17  25   4        250.42        181.58         9.45 o                         
 -15  25   4         67.59         30.91         7.10 o                         
 -13  25   4       1780.84       1813.20        22.49 o                         
 -11  25   4       3794.72       3497.64        38.95 o                         
  -9  25   4       6286.32       6123.04        62.41 o                         
  -7  25   4       6965.59       7386.42        69.24 o                         
  -5  25   4       6696.57       6546.95        65.72 o                         
  -3  25   4       2802.64       3261.08        37.39 o                         
  -1  25   4        129.61        123.00        13.04 o                         
   1  25   4        293.80        309.16        14.00 o                         
   3  25   4         61.67         81.78         9.22 o                         
   5  25   4        521.76        619.76        14.95 o                         
   7  25   4        664.41        617.54        15.84 o                         
   9  25   4        266.86        352.77        11.80 o                         
  11  25   4       1096.63       1134.86        19.68 o                         
  13  25   4       1857.46       1888.97        25.18 o                         
  15  25   4       1342.37       1186.35        24.28 o                         
  17  25   4        517.69        459.41        19.40 o                         
 -20  26   4        812.52        743.94        19.83 o                         
 -18  26   4        559.25        630.12        18.03 o                         
 -16  26   4         41.79         58.84         8.22 o                         
 -14  26   4        549.21        490.91        12.01 o                         
 -12  26   4         34.83         32.47         6.33 o                         
 -10  26   4        713.90        917.29        17.74 o                         
  -8  26   4       2352.91       1975.91        26.22 o                         
  -6  26   4        884.25       1120.27        18.28 o                         
  -4  26   4         15.47          7.67         6.77 o                         
  -2  26   4        190.58        108.11         8.44 o                         
   0  26   4        390.51        220.60        12.73 o                         
   2  26   4        637.50        478.66        18.45 o                         
   4  26   4       6343.00       7061.21        75.93 o                         
   6  26   4       7171.21       7059.51        62.38 o                         
   8  26   4       4988.68       5296.94        51.76 o                         
  10  26   4       1702.52       1726.57        26.47 o                         
  12  26   4        945.91        882.95        15.91 o                         
  14  26   4         36.55         32.56         8.45 o                         
  16  26   4        413.32        463.87        22.39 o                         
  18  26   4          8.85         -6.10        11.53 o                         
 -19  27   4         11.51         20.93         9.17 o                         
 -17  27   4          0.58         -7.73         7.73 o                         
 -15  27   4        320.90        262.23        11.61 o                         
 -13  27   4        177.84        141.41         9.12 o                         
 -11  27   4       1253.50       1360.90        20.52 o                         
  -9  27   4        786.81        652.37        15.64 o                         
  -7  27   4         24.49         15.38         6.99 o                         
  -5  27   4        713.15        799.66        17.22 o                         
  -3  27   4        514.99        521.09        15.65 o                         
  -1  27   4        490.28        529.59        18.57 o                         
   1  27   4        851.16        898.69        21.39 o                         
   3  27   4       1438.66       1279.70        25.40 o                         
   5  27   4        476.47        480.36        13.37 o                         
   7  27   4        300.10        278.68         9.96 o                         
   9  27   4       1663.27       1927.54        30.60 o                         
  11  27   4       1328.96       1079.50        21.43 o                         
  13  27   4       1643.93       1833.67        29.21 o                         
  15  27   4       1206.98       1065.17        25.08 o                         
  17  27   4        266.76        277.16        18.32 o                         
 -18  28   4        671.23        593.05        19.05 o                         
 -16  28   4        590.04        739.12        19.54 o                         
 -14  28   4       1039.31        906.09        20.92 o                         
 -12  28   4       3491.53       3630.58        42.51 o                         
 -10  28   4       1022.14        943.24        17.13 o                         
  -8  28   4         96.02        107.45         8.42 o                         
  -6  28   4        535.23        516.86        13.39 o                         
  -4  28   4        983.46        950.70        18.24 o                         
  -2  28   4       2772.15       2890.18        42.40 o                         
   0  28   4       1797.34       1667.49        33.48 o                         
   2  28   4        603.32        706.28        28.24 o                         
   4  28   4         28.78         71.98         7.42 o                         
   6  28   4        391.52        285.48        13.55 o                         
   8  28   4        115.63        195.49         9.86 o                         
  10  28   4          2.72         -3.87         6.64 o                         
  12  28   4         37.75         75.60        12.58 o                         
  14  28   4        136.22        203.01        13.97 o                         
  16  28   4         33.79         62.26        11.54 o                         
 -17  29   4         66.14         90.53        10.15 o                         
 -15  29   4          1.43         10.85         7.93 o                         
 -13  29   4        387.28        370.89        14.58 o                         
 -11  29   4       1962.13       1859.33        33.75 o                         
  -9  29   4       3064.78       3089.25        38.55 o                         
  -7  29   4       2345.10       2452.46        30.95 o                         
  -5  29   4       7727.70       7661.26        76.26 o                         
  -3  29   4      11792.04      12189.12       113.72 o                         
  -1  29   4       6721.15       6394.54        69.51 o                         
   1  29   4       2359.08       2297.83        34.50 o                         
   3  29   4        849.89        771.89        17.88 o                         
   5  29   4         19.46         35.31         6.86 o                         
   7  29   4       2538.52       2317.36        28.67 o                         
   9  29   4       2867.04       2979.30        40.37 o                         
  11  29   4       1037.57       1000.63        20.97 o                         
  13  29   4       1145.61       1205.40        23.91 o                         
  15  29   4       1982.25       2092.45        35.34 o                         
 -16  30   4        423.15        488.17        16.69 o                         
 -14  30   4       2041.35       1992.63        29.52 o                         
 -12  30   4       4592.63       4742.74        51.05 o                         
 -10  30   4       3793.53       3932.40        44.14 o                         
  -8  30   4       1696.38       1574.08        23.83 o                         
  -6  30   4       1740.72       1935.52        29.45 o                         
  -4  30   4       2433.40       2273.08        30.80 o                         
  -2  30   4        239.37        277.15        14.84 o                         
   0  30   4        169.43        233.29        11.68 o                         
   2  30   4       2863.33       2790.59        37.68 o                         
   4  30   4       3806.52       3743.17        50.79 o                         
   6  30   4      10658.58      10937.72       100.83 o                         
   8  30   4       7485.75       7532.12        78.38 o                         
  10  30   4       2381.71       2536.13        39.32 o                         
  12  30   4        490.84        442.38        15.67 o                         
  14  30   4          0.87          9.90         9.83 o                         
 -15  31   4         72.47        179.49        12.29 o                         
 -13  31   4         14.69         13.69         8.09 o                         
 -11  31   4         65.46         36.00         8.20 o                         
  -9  31   4          4.44          1.35         7.05 o                         
  -7  31   4        161.47        167.96         9.81 o                         
  -5  31   4        748.78        805.34        18.49 o                         
  -3  31   4       3362.44       3141.26        42.30 o                         
  -1  31   4       2954.26       2726.66        37.48 o                         
   1  31   4       1703.20       1682.57        30.68 o                         
   3  31   4        254.32        287.33        14.72 o                         
   5  31   4          3.40          9.00         7.49 o                         
   7  31   4        136.00        179.84        10.94 o                         
   9  31   4        110.34        148.31        13.94 o                         
  11  31   4        410.32        425.38        17.97 o                         
  13  31   4        788.68        761.14        22.82 o                         
 -14  32   4        556.77        525.87        22.05 o                         
 -12  32   4        438.47        510.71        16.07 o                         
 -10  32   4         81.80         66.03         9.17 o                         
  -8  32   4         40.92         46.29         8.47 o                         
  -6  32   4         90.64         71.88         8.37 o                         
  -4  32   4          0.06         19.77         7.15 o                         
  -2  32   4         99.27        163.91        11.08 o                         
   0  32   4         29.24          7.42         8.81 o                         
   2  32   4          2.44         30.89         8.62 o                         
   4  32   4         53.31         17.46         8.65 o                         
   6  32   4       1029.98       1123.05        23.05 o                         
   8  32   4        350.30        370.53        15.50 o                         
  10  32   4        108.56        107.91        11.69 o                         
  12  32   4         31.00         14.53         7.79 o                         
 -13  33   4          4.79         -5.70         8.19 o                         
 -11  33   4          9.55         -2.35         7.32 o                         
  -9  33   4        293.98        220.35        11.67 o                         
  -7  33   4       1619.54       1719.99        28.06 o                         
  -5  33   4       4753.82       4867.18        59.83 o                         
  -3  33   4       3906.46       4017.62        55.42 o                         
  -1  33   4       3038.68       2930.83        41.64 o                         
   1  33   4       1778.45       1809.58        32.31 o                         
   3  33   4        873.69        837.24        22.81 o                         
   5  33   4          0.30         -6.35         6.35 o                         
   7  33   4        177.47        259.94        13.33 o                         
   9  33   4        505.78        488.91        16.23 o                         
 -12  34   4       1739.76       2045.40        30.32 o                         
 -10  34   4       2989.99       2839.84        36.24 o                         
  -8  34   4       2342.94       2595.55        33.60 o                         
  -6  34   4        644.77        552.04        16.63 o                         
  -4  34   4          6.74          5.90         8.25 o                         
  -2  34   4        257.30        331.69        15.50 o                         
   0  34   4        549.73        480.79        18.54 o                         
   2  34   4       2054.90       2159.59        35.89 o                         
   4  34   4       3229.04       3000.90        42.35 o                         
   6  34   4       2115.59       2163.17        33.94 o                         
   8  34   4       3155.38       2942.53        40.15 o                         
  -9  35   4         21.69          9.93         7.77 o                         
  -7  35   4        287.15        352.71        13.27 o                         
  -5  35   4        292.22        205.10        12.36 o                         
  -3  35   4       1121.61       1245.89        24.92 o                         
  -1  35   4       1349.71       1253.90        27.64 o                         
   1  35   4       1498.51       1632.05        32.02 o                         
   3  35   4        171.83        147.50        11.57 o                         
   5  35   4        168.33        252.77        16.59 o                         
  -6  36   4         20.58         38.49         8.51 o                         
  -4  36   4         18.75         12.79         8.56 o                         
  -2  36   4          2.74          1.73         9.24 o                         
   0  36   4         77.34         91.78        11.26 o                         
   2  36   4          4.50         12.16         9.14 o                         
   4  36   4        115.86        128.57        13.66 o                         
 -27   1   5       1806.51       1957.80        40.69 o                         
 -25   1   5       2372.62       2475.30        42.94 o                         
 -23   1   5        558.71        485.74        16.76 o                         
 -21   1   5          7.54         18.75         7.61 o                         
 -19   1   5        104.42         48.01         9.67 o                         
 -17   1   5        794.26        640.55        20.64 o                         
 -15   1   5        629.04        566.48        17.36 o                         
 -13   1   5        815.81        757.58        18.68 o                         
 -11   1   5       6877.77       7056.61        85.63 o                         
  -9   1   5       5457.55       5613.60        60.39 o                         
  -7   1   5        794.45        667.95        12.23 o                         
  -5   1   5        409.28        469.20        13.17 o                         
  -3   1   5        528.10        449.55        11.58 o                         
  -1   1   5         87.99         99.09         6.48 o                         
   1   1   5       2957.67       2850.25        31.92 o                         
   3   1   5         35.79        105.68         6.48 o                         
   5   1   5        223.07        363.07        12.31 o                         
   7   1   5       1623.64       1402.30        18.24 o                         
   9   1   5        368.46        470.64        10.47 o                         
  11   1   5       1637.21       1465.53        20.40 o                         
  13   1   5       3370.93       3510.98        40.93 o                         
  15   1   5        684.92        607.43        13.38 o                         
  17   1   5       5500.09       5416.86        48.77 o                         
  19   1   5       1142.16       1223.42        30.49 o                         
  21   1   5          2.33         26.76         8.58 o                         
  23   1   5         63.62        100.14        10.61 o                         
 -28   2   5       1424.74       1517.48        35.34 o                         
 -26   2   5        879.61        798.29        27.09 o                         
 -24   2   5       2870.28       3128.22        44.26 o                         
 -22   2   5       5318.55       5238.50        63.12 o                         
 -20   2   5       6447.31       6315.69        77.91 o                         
 -18   2   5       1760.97       1825.37        37.76 o                         
 -16   2   5        934.83        822.06        21.03 o                         
 -14   2   5        149.37        136.07        11.19 o                         
 -12   2   5         35.76         53.71         8.67 o                         
 -10   2   5        156.39        124.88         7.08 o                         
  -8   2   5        591.50        594.10        11.89 o                         
  -6   2   5        506.93        393.88        12.68 o                         
  -4   2   5      10042.82      11239.85       111.67 o                         
  -2   2   5       8441.20       8104.00        72.39 o                         
   0   2   5        446.74        437.35        10.62 o                         
   2   2   5       5151.35       5060.13        50.69 o                         
   4   2   5       7813.47       7657.19        72.19 o                         
   6   2   5       2775.63       2820.78        31.33 o                         
   8   2   5       1242.84        882.64        12.82 o                         
  10   2   5       9085.36       9790.59        84.12 o                         
  12   2   5       4919.44       4587.83        45.95 o                         
  14   2   5        385.80        444.36        12.27 o                         
  16   2   5       2030.20       2092.21        26.81 o                         
  18   2   5       5535.59       5860.26        65.07 o                         
  20   2   5       8205.37       7707.28        82.95 o                         
  22   2   5       4727.80       5522.82        72.39 o                         
  24   2   5       2716.61       2288.20        37.87 o                         
 -27   3   5       3039.15       3070.40        51.62 o                         
 -25   3   5       1101.52       1116.82        24.80 o                         
 -23   3   5       1512.02       1366.03        26.66 o                         
 -21   3   5       1301.60       1391.50        29.26 o                         
 -19   3   5         21.60         19.31         7.54 o                         
 -17   3   5         55.20         22.95         8.62 o                         
 -15   3   5        291.27        228.80        12.58 o                         
 -13   3   5        622.30        719.40        16.88 o                         
 -11   3   5       9131.96       8789.56        96.98 o                         
  -9   3   5      12185.09      12777.10       125.26 o                         
  -7   3   5      10145.26       9673.42        92.53 o                         
  -5   3   5        124.57        141.56        10.83 o                         
  -3   3   5       2205.05       1781.47        22.70 o                         
  -1   3   5       2314.57       2803.31        31.25 o                         
   1   3   5        112.48         48.64         5.95 o                         
   3   3   5       1401.65       1318.99        19.81 o                         
   5   3   5       1312.75       1382.87        18.09 o                         
   7   3   5       3357.58       3237.13        31.83 o                         
   9   3   5       3725.04       3632.17        36.35 o                         
  11   3   5       3934.94       3887.03        38.45 o                         
  13   3   5        678.72        713.99        16.33 o                         
  15   3   5       3585.93       3385.69        36.00 o                         
  17   3   5       1314.75       1259.81        41.38 o                         
  19   3   5       2191.97       2234.66        35.00 o                         
  21   3   5        294.41        240.64        18.21 o                         
  23   3   5         66.04         87.82        11.65 o                         
 -28   4   5        842.92        832.20        28.35 o                         
 -26   4   5        205.90        222.78        13.50 o                         
 -24   4   5          5.05         23.84         8.97 o                         
 -22   4   5        748.36        766.89        20.66 o                         
 -20   4   5         20.82         12.02         6.68 o                         
 -18   4   5        117.01         61.84         8.26 o                         
 -16   4   5       4182.38       4435.20        80.81 o                         
 -14   4   5      10612.47      10106.05       105.34 o                         
 -12   4   5         48.81         29.02         6.88 o                         
 -10   4   5        419.30        580.79        13.27 o                         
  -8   4   5       1777.97       1215.35        21.84 o                         
  -6   4   5          0.41         78.80         7.18 o                         
  -4   4   5       1256.19       1185.68        18.43 o                         
  -2   4   5       1078.87        792.15        14.70 o                         
   0   4   5        708.56        720.96        13.22 o                         
   2   4   5       2579.32       2254.17        26.02 o                         
   4   4   5         12.88         54.99         5.42 o                         
   6   4   5       1295.80       1106.47        17.11 o                         
   8   4   5       2877.62       3280.36        33.55 o                         
  10   4   5       1491.54       1518.95        20.54 o                         
  12   4   5       3432.78       3188.24        37.24 o                         
  14   4   5          3.06         -0.44         4.89 o                         
  16   4   5        210.57        236.46        10.55 o                         
  18   4   5        391.91        406.02        17.59 o                         
  20   4   5       1041.44       1189.24        24.76 o                         
  22   4   5         14.18          1.84         8.97 o                         
  24   4   5        246.77        222.94        15.13 o                         
 -27   5   5       1725.42       2110.90        57.08 o                         
 -25   5   5       1760.78       1665.62        31.02 o                         
 -23   5   5         51.28         68.45        10.25 o                         
 -21   5   5       2792.20       2776.30        43.89 o                         
 -19   5   5       1519.91       1466.39        27.63 o                         
 -17   5   5         18.55         66.11         8.44 o                         
 -15   5   5        296.24        243.50        11.96 o                         
 -13   5   5       2960.66       2825.96        36.84 o                         
 -11   5   5       1512.05       1342.20        23.51 o                         
  -9   5   5         27.56         35.44         5.67 o                         
  -7   5   5        183.90        300.61        11.83 o                         
  -5   5   5         10.01         38.64         5.39 o                         
  -3   5   5         41.97         32.07         5.26 o                         
  -1   5   5         63.52         27.41         4.73 o                         
   1   5   5       6418.70       7052.41        61.84 o                         
   3   5   5      16354.37      17455.69       160.99 o                         
   5   5   5       1091.38       1310.26        18.07 o                         
   7   5   5        127.78        138.63         7.08 o                         
   9   5   5       1321.36       1269.42        19.49 o                         
  11   5   5       1567.41       1638.30        21.30 o                         
  13   5   5       2818.52       2732.91        29.55 o                         
  15   5   5       1466.51       1550.73        27.79 o                         
  17   5   5       2571.28       2497.33        36.89 o                         
  19   5   5       5464.32       5425.47        69.79 o                         
  21   5   5       3060.34       3038.24        55.75 o                         
  23   5   5         35.18         19.20         9.49 o                         
 -26   6   5        725.55        808.68        24.16 o                         
 -24   6   5       2427.47       2534.78        42.93 o                         
 -22   6   5       4981.01       4967.57        61.30 o                         
 -20   6   5       9004.58       9276.08       106.98 o                         
 -18   6   5       6961.23       6913.50        76.58 o                         
 -16   6   5       6733.73       6946.32        76.75 o                         
 -14   6   5       5951.38       5478.05        58.66 o                         
 -12   6   5         13.96         18.88         6.47 o                         
 -10   6   5          6.37         26.69         6.01 o                         
  -8   6   5       1262.29       1036.51        19.05 o                         
  -6   6   5        175.62        238.27        10.63 o                         
  -4   6   5         27.63        126.89         7.38 o                         
  -2   6   5       2885.93       3004.64        33.42 o                         
   0   6   5       7560.85       7542.82        67.94 o                         
   2   6   5       7706.14       7832.54        70.38 o                         
   4   6   5       4345.58       4464.95        43.83 o                         
   6   6   5       9281.73       8957.73        76.60 o                         
   8   6   5       9307.57       9960.40        88.53 o                         
  10   6   5          8.28         14.83         4.68 o                         
  12   6   5       1422.49       1417.93        19.73 o                         
  14   6   5       4515.14       4281.11        44.74 o                         
  16   6   5        396.35        482.73        18.22 o                         
  18   6   5        257.45        290.86        14.20 o                         
  20   6   5        758.39        844.82        26.35 o                         
  22   6   5       2236.20       2118.22        45.12 o                         
 -27   7   5        654.55        599.39        21.00 o                         
 -25   7   5       1283.43       1225.94        30.25 o                         
 -23   7   5       1516.07       1302.20        26.85 o                         
 -21   7   5        754.39        684.90        22.23 o                         
 -19   7   5         38.95         57.69        10.11 o                         
 -17   7   5         62.20         97.11         8.87 o                         
 -15   7   5       3786.14       3409.02        50.64 o                         
 -13   7   5       5647.48       5912.00        65.36 o                         
 -11   7   5       8334.90       8311.29        81.28 o                         
  -9   7   5      11099.65      11385.50       120.76 o                         
  -7   7   5      16071.31      16455.09       160.08 o                         
  -5   7   5      13172.02      13428.61       132.80 o                         
  -3   7   5       3425.76       3346.99        37.79 o                         
  -1   7   5        453.25        511.41        11.31 o                         
   1   7   5        186.32        237.92        11.59 o                         
   3   7   5        130.59        152.56         7.09 o                         
   5   7   5        732.83        485.74        13.76 o                         
   7   7   5       9116.73       9992.75        88.57 o                         
   9   7   5       5901.88       5537.31        55.55 o                         
  11   7   5       3082.73       3227.30        34.12 o                         
  13   7   5       1546.89       1496.41        22.76 o                         
  15   7   5       1165.47       1189.65        21.25 o                         
  17   7   5        227.50        278.35        13.43 o                         
  19   7   5        142.22        151.56        12.22 o                         
  21   7   5        161.25        169.19        19.99 o                         
  23   7   5        262.77        255.82        17.72 o                         
 -26   8   5        367.59        427.87        18.30 o                         
 -24   8   5        173.75        178.51        13.07 o                         
 -22   8   5        437.40        453.82        17.76 o                         
 -20   8   5          6.75         34.80        10.84 o                         
 -18   8   5       1078.84        874.25        18.92 o                         
 -16   8   5        942.81       1110.40        20.07 o                         
 -14   8   5        634.99        505.45        14.32 o                         
 -12   8   5       2717.15       2695.90        34.90 o                         
 -10   8   5       3806.26       4142.37        47.74 o                         
  -8   8   5       2463.59       2214.48        29.62 o                         
  -6   8   5         22.57         20.10         5.75 o                         
  -4   8   5        663.74        777.56        16.02 o                         
  -2   8   5       4476.08       4450.73        47.72 o                         
   0   8   5       9443.43       9831.39        89.77 o                         
   2   8   5       4325.86       4159.36        48.05 o                         
   4   8   5       1658.09       1595.64        20.22 o                         
   6   8   5       1072.00        977.83        15.09 o                         
   8   8   5        334.52        355.05        12.02 o                         
  10   8   5        652.47        624.68        17.90 o                         
  12   8   5       4226.04       4334.05        46.03 o                         
  14   8   5       2964.39       2570.28        34.79 o                         
  16   8   5       1083.10       1030.90        24.09 o                         
  18   8   5        524.64        528.26        17.76 o                         
  20   8   5         46.01         32.17        10.56 o                         
  22   8   5          3.29          3.22         9.86 o                         
 -27   9   5        888.96        921.88        25.15 o                         
 -25   9   5          4.08         19.22         9.95 o                         
 -23   9   5        510.15        478.49        18.37 o                         
 -21   9   5         10.12          2.72         9.30 o                         
 -19   9   5       1611.27       1602.10        31.18 o                         
 -17   9   5       2374.67       2329.31        31.48 o                         
 -15   9   5       3118.23       3316.51        44.71 o                         
 -13   9   5       2255.68       2173.71        30.37 o                         
 -11   9   5        450.28        461.84        16.05 o                         
  -9   9   5        244.87        301.89         9.81 o                         
  -7   9   5        130.38        189.12         9.16 o                         
  -5   9   5         16.19         11.09         5.13 o                         
  -3   9   5         17.17         12.83         4.82 o                         
  -1   9   5       2907.15       3212.43        34.50 o                         
   1   9   5       5079.44       5385.19        55.69 o                         
   3   9   5       3383.45       3625.41        35.38 o                         
   5   9   5         41.08         27.98         4.87 o                         
   7   9   5         90.91        124.48         6.80 o                         
   9   9   5         64.97         75.19         7.03 o                         
  11   9   5        858.73        879.29        21.18 o                         
  13   9   5       1950.46       1817.38        29.22 o                         
  15   9   5       1955.34       1844.63        28.97 o                         
  17   9   5        951.24       1011.41        21.40 o                         
  19   9   5        516.65        435.41        19.64 o                         
  21   9   5        289.45        355.15        20.98 o                         
  23   9   5          8.76         19.11        10.77 o                         
 -26  10   5        474.17        550.77        20.45 o                         
 -24  10   5        357.81        312.60        16.03 o                         
 -22  10   5       1698.10       1828.55        31.98 o                         
 -20  10   5       2557.78       2594.85        41.87 o                         
 -18  10   5       6245.51       6463.13        78.48 o                         
 -16  10   5       5516.02       5310.85        57.67 o                         
 -14  10   5       3108.37       3183.13        36.51 o                         
 -12  10   5       1401.66       1423.97        21.73 o                         
 -10  10   5        181.73        246.85         9.24 o                         
  -8  10   5          3.82          6.88         4.73 o                         
  -6  10   5        331.33        401.89        17.88 o                         
  -4  10   5       2751.34       2388.72        27.86 o                         
  -2  10   5       3447.06       3677.28        40.58 o                         
   0  10   5      13357.10      13037.73       111.68 o                         
   2  10   5       3500.03       3514.00        40.26 o                         
   4  10   5      10051.92      10315.93        86.73 o                         
   6  10   5       2999.97       2750.69        32.13 o                         
   8  10   5       1958.16       2261.12        29.57 o                         
  10  10   5        962.81        848.60        19.54 o                         
  12  10   5        387.33        445.94        14.40 o                         
  14  10   5         82.35         57.07         7.11 o                         
  16  10   5        470.84        575.45        16.22 o                         
  18  10   5       3075.18       2931.25        47.21 o                         
  20  10   5        768.32        883.46        28.52 o                         
  22  10   5        884.95        651.22        24.21 o                         
 -25  11   5       2062.67       2042.78        41.21 o                         
 -23  11   5        742.89        727.39        21.71 o                         
 -21  11   5       1909.60       1854.39        38.14 o                         
 -19  11   5        464.19        425.58        17.08 o                         
 -17  11   5        554.00        494.81        12.02 o                         
 -15  11   5       1124.83       1242.88        19.51 o                         
 -13  11   5       5294.74       5214.58        64.84 o                         
 -11  11   5       5060.46       5069.32        53.61 o                         
  -9  11   5      11937.25      12170.72       115.73 o                         
  -7  11   5      15794.16      15797.47       147.00 o                         
  -5  11   5      11151.68      11652.66       116.32 o                         
  -3  11   5      13627.41      13534.43       120.76 o                         
  -1  11   5       4911.30       5524.00        52.40 o                         
   1  11   5       1561.23       1689.53        22.01 o                         
   3  11   5       1823.63       1779.86        25.06 o                         
   5  11   5       4353.40       4105.77        39.39 o                         
   7  11   5       7351.76       7628.00        81.93 o                         
   9  11   5      10420.96      10452.49       101.75 o                         
  11  11   5       5860.80       6115.44        69.92 o                         
  13  11   5       4815.26       4734.36        57.01 o                         
  15  11   5       1891.47       1987.32        32.57 o                         
  17  11   5        269.06        277.29        14.16 o                         
  19  11   5        112.80        109.43        11.56 o                         
  21  11   5         21.32         -0.80        11.06 o                         
 -26  12   5        466.81        463.29        19.55 o                         
 -24  12   5         97.70        120.19        15.07 o                         
 -22  12   5        132.83        131.11        11.76 o                         
 -20  12   5        268.23        225.49        16.27 o                         
 -18  12   5       3196.96       3342.07        43.53 o                         
 -16  12   5       3692.13       3451.72        38.44 o                         
 -14  12   5       2821.88       2946.63        36.70 o                         
 -12  12   5       1031.13        779.23        16.31 o                         
 -10  12   5       1875.65       1969.68        25.24 o                         
  -8  12   5       1742.13       1719.72        24.35 o                         
  -6  12   5       1375.69       1587.41        26.54 o                         
  -4  12   5        962.82       1031.75        16.77 o                         
  -2  12   5       5052.81       4673.59        49.12 o                         
   0  12   5      11887.04      12764.09       114.56 o                         
   2  12   5       8172.23       8173.49        80.38 o                         
   4  12   5        692.69        633.28        11.70 o                         
   6  12   5       1783.78       1808.83        23.60 o                         
   8  12   5        455.80        455.89        15.36 o                         
  10  12   5       1053.63       1045.32        17.03 o                         
  12  12   5         20.09         41.69         7.28 o                         
  14  12   5       1161.15       1278.85        23.81 o                         
  16  12   5       1116.62       1134.92        23.48 o                         
  18  12   5       1095.29       1048.34        24.68 o                         
  20  12   5          4.57         -2.97         9.18 o                         
  22  12   5         46.50         38.59        13.31 o                         
 -25  13   5          4.61         15.60        10.10 o                         
 -23  13   5          2.22         -0.38         8.99 o                         
 -21  13   5        795.82        765.21        24.16 o                         
 -19  13   5        119.02        142.27        10.24 o                         
 -17  13   5          0.83         21.78         6.48 o                         
 -15  13   5         25.25         43.04         6.64 o                         
 -13  13   5        156.17        163.94         9.89 o                         
 -11  13   5         76.01         61.60         7.35 o                         
  -9  13   5        320.47        287.56        10.31 o                         
  -7  13   5        196.77        222.89        11.23 o                         
  -5  13   5        302.64        326.10        15.26 o                         
  -3  13   5          1.74         12.08         4.62 o                         
  -1  13   5         60.68        111.19         6.57 o                         
   1  13   5       2289.44       2360.78        29.70 o                         
   3  13   5       2265.27       2062.53        28.69 o                         
   5  13   5        217.72        294.28         8.61 o                         
   7  13   5         89.08         96.75         8.78 o                         
   9  13   5         11.70          9.73         5.15 o                         
  11  13   5         80.16         79.64         7.80 o                         
  13  13   5         12.26         19.89         7.82 o                         
  15  13   5        771.51        667.26        26.66 o                         
  17  13   5        211.76        197.63        12.17 o                         
  19  13   5        162.81        139.61        12.28 o                         
  21  13   5          7.34         -9.64         9.64 o                         
 -26  14   5          5.08         25.61        11.01 o                         
 -24  14   5          5.72          3.05         9.55 o                         
 -22  14   5         67.75        124.54        12.55 o                         
 -20  14   5        792.09        793.78        19.47 o                         
 -18  14   5       5087.14       5253.06        58.04 o                         
 -16  14   5       3780.53       3683.86        43.01 o                         
 -14  14   5       8248.82       8358.19        87.92 o                         
 -12  14   5       9053.59       9287.07        91.91 o                         
 -10  14   5       6455.25       7005.46        67.88 o                         
  -8  14   5         34.43         45.44         7.14 o                         
  -6  14   5       4463.22       4631.24        49.97 o                         
  -4  14   5       9890.97      10174.97        97.41 o                         
  -2  14   5       5201.55       5171.62        58.84 o                         
   0  14   5      16945.11      17022.75       149.95 o                         
   2  14   5       6995.39       7090.95        67.78 o                         
   4  14   5       1900.75       1830.77        23.52 o                         
   6  14   5       2417.43       2339.90        27.99 o                         
   8  14   5       1340.18       1450.50        24.82 o                         
  10  14   5          1.43         22.10         7.22 o                         
  12  14   5          0.22         13.89         6.88 o                         
  14  14   5       1044.75       1169.47        27.04 o                         
  16  14   5        771.72        754.39        22.51 o                         
  18  14   5        782.16        751.29        25.82 o                         
  20  14   5        559.40        572.11        22.27 o                         
  22  14   5        548.43        505.07        25.78 o                         
 -25  15   5       1740.06       1757.77        41.91 o                         
 -23  15   5       1780.71       1758.93        32.43 o                         
 -21  15   5       1350.65       1305.18        23.96 o                         
 -19  15   5       1170.51        973.24        19.73 o                         
 -17  15   5         54.86        126.60        10.34 o                         
 -15  15   5        593.82        734.87        15.22 o                         
 -13  15   5        764.08        597.66        14.85 o                         
 -11  15   5       2155.33       2450.48        31.76 o                         
  -9  15   5       2093.36       1979.36        25.74 o                         
  -7  15   5      13405.30      13799.52       130.10 o                         
  -5  15   5      19178.97      19811.90       192.50 o                         
  -3  15   5       7917.89       8001.27        78.53 o                         
  -1  15   5       1125.27       1062.90        19.88 o                         
   1  15   5      14484.49      14970.79       148.93 o                         
   3  15   5      29588.32      30538.66       306.49 o                         
   5  15   5      12195.09      12872.69       111.43 o                         
   7  15   5       8800.67       8720.54        92.68 o                         
   9  15   5       4407.16       4566.91        46.07 o                         
  11  15   5       7272.86       7188.47        76.98 o                         
  13  15   5       8866.66       8458.11        87.97 o                         
  15  15   5       5571.74       5438.05        62.25 o                         
  17  15   5         10.30          9.70         9.65 o                         
  19  15   5        455.76        433.78        18.09 o                         
  21  15   5        755.63        787.62        30.04 o                         
 -24  16   5        356.65        333.46        16.99 o                         
 -22  16   5        192.43        215.76        12.42 o                         
 -20  16   5         54.88         36.66         7.81 o                         
 -18  16   5       2572.53       2829.04        36.52 o                         
 -16  16   5       3088.08       2756.31        35.65 o                         
 -14  16   5       3562.11       3902.52        44.94 o                         
 -12  16   5       9668.16       9489.76        89.81 o                         
 -10  16   5       6127.48       5580.30        61.36 o                         
  -8  16   5        209.01        279.79        11.01 o                         
  -6  16   5       2904.03       3198.89        37.48 o                         
  -4  16   5       5785.46       5842.32        57.40 o                         
  -2  16   5       5038.60       5224.60        62.09 o                         
   0  16   5       7986.21       8153.98        86.24 o                         
   2  16   5       7721.16       8335.33        93.40 o                         
   4  16   5       4216.05       4284.72        50.19 o                         
   6  16   5        539.38        602.02        12.03 o                         
   8  16   5        193.26        183.29         8.27 o                         
  10  16   5          0.82          7.78         6.90 o                         
  12  16   5        349.30        272.48        15.49 o                         
  14  16   5        403.59        453.76        16.55 o                         
  16  16   5        743.82        662.65        18.52 o                         
  18  16   5        534.24        585.46        21.11 o                         
  20  16   5        211.67        205.89        18.09 o                         
 -23  17   5        339.98        368.39        18.92 o                         
 -21  17   5        392.27        391.29        15.01 o                         
 -19  17   5        130.66        149.02         9.76 o                         
 -17  17   5         81.07        111.42        10.19 o                         
 -15  17   5        355.60        393.35        16.32 o                         
 -13  17   5         99.40        117.87         8.43 o                         
 -11  17   5        108.21        220.67        10.07 o                         
  -9  17   5       1232.47       1226.64        20.52 o                         
  -7  17   5         74.26        180.89        12.89 o                         
  -5  17   5        457.76        294.11        11.84 o                         
  -3  17   5         54.11        133.30         8.53 o                         
  -1  17   5          2.48         32.50         7.36 o                         
   1  17   5      14749.63      14349.48       180.25 o                         
   3  17   5       8513.47       9488.23       103.58 o                         
   5  17   5        993.84       1065.89        18.99 o                         
   7  17   5        404.45        398.34        10.81 o                         
   9  17   5          7.52          7.78         4.68 o                         
  11  17   5       1647.44       1349.26        24.57 o                         
  13  17   5        713.71        733.91        30.99 o                         
  15  17   5       1033.68        881.29        22.17 o                         
  17  17   5          5.63          5.39         8.09 o                         
  19  17   5          9.62         -2.19        12.37 o                         
 -24  18   5        136.07        142.27        13.45 o                         
 -22  18   5        349.71        426.80        17.19 o                         
 -20  18   5        273.62        237.96        13.48 o                         
 -18  18   5       2391.84       2581.25        35.05 o                         
 -16  18   5       3514.68       3584.00        43.59 o                         
 -14  18   5       6558.09       6501.71        69.20 o                         
 -12  18   5       4057.98       4169.39        45.55 o                         
 -10  18   5       2458.55       1976.64        26.52 o                         
  -8  18   5       1224.56       1297.61        20.14 o                         
  -6  18   5          6.79         10.01         5.28 o                         
  -4  18   5       3371.54       3254.73        45.26 o                         
  -2  18   5       4658.07       4999.57        80.58 o                         
   0  18   5       8626.54       8674.04       144.47 o                         
   2  18   5       7548.53       8207.56       112.46 o                         
   4  18   5       7840.26       7979.46        84.43 o                         
   6  18   5       4838.86       5240.36        51.75 o                         
   8  18   5        676.01        686.07        16.98 o                         
  10  18   5       1553.22       1307.48        31.28 o                         
  12  18   5        602.27        584.00        19.93 o                         
  14  18   5        506.57        514.55        20.22 o                         
  16  18   5        268.61        242.84        14.40 o                         
  18  18   5        286.76        346.20        18.95 o                         
  20  18   5        526.18        496.47        33.30 o                         
 -23  19   5        297.32        352.16        15.60 o                         
 -21  19   5        749.32        861.39        20.71 o                         
 -19  19   5       2299.51       2188.40        31.97 o                         
 -17  19   5        502.76        584.20        17.18 o                         
 -15  19   5          8.74         20.83         7.47 o                         
 -13  19   5       1166.30       1031.40        19.10 o                         
 -11  19   5       5396.45       5666.21        58.46 o                         
  -9  19   5      15904.61      15745.30       147.98 o                         
  -7  19   5      13825.68      13965.12       132.64 o                         
  -5  19   5       9531.21       9779.97       101.43 o                         
  -3  19   5       9499.26       9905.82       119.61 o                         
  -1  19   5        588.29        515.96        22.59 o                         
   1  19   5        731.96        877.26        27.27 o                         
   3  19   5        169.92        175.33        15.46 o                         
   5  19   5        226.40        256.66        12.73 o                         
   7  19   5       1793.52       1735.25        21.62 o                         
   9  19   5       7504.84       7763.79        76.04 o                         
  11  19   5       5817.87       5934.42        70.29 o                         
  13  19   5       1329.78       1254.31        27.40 o                         
  15  19   5        492.17        490.50        17.56 o                         
  17  19   5        614.14        554.18        22.82 o                         
  19  19   5          3.85        -11.21        11.21 o                         
 -22  20   5       2488.33       2431.80        34.94 o                         
 -20  20   5       2263.14       2436.27        32.10 o                         
 -18  20   5       1639.19       1432.99        27.44 o                         
 -16  20   5       4919.49       5233.66        58.75 o                         
 -14  20   5       2374.56       2000.07        30.00 o                         
 -12  20   5       1523.87       1806.89        30.34 o                         
 -10  20   5        110.14         47.58         7.18 o                         
  -8  20   5         95.40         36.58         6.63 o                         
  -6  20   5        111.76        181.56         8.68 o                         
  -4  20   5       4568.21       4336.47        53.42 o                         
  -2  20   5      10481.30      11113.64       143.15 o                         
   0  20   5       8144.69       8076.76       102.80 o                         
   2  20   5       4272.15       4294.67        65.95 o                         
   4  20   5       5616.37       5620.14        77.66 o                         
   6  20   5        753.76        771.46        20.49 o                         
   8  20   5          4.90          9.11         4.56 o                         
  10  20   5         15.45         33.21         8.00 o                         
  12  20   5       2161.46       1901.34        30.81 o                         
  14  20   5        371.08        427.78        16.97 o                         
  16  20   5        520.42        443.61        21.71 o                         
  18  20   5        687.29        623.06        23.66 o                         
 -21  21   5       1520.82       1508.93        27.03 o                         
 -19  21   5        881.74        826.97        19.28 o                         
 -17  21   5        496.07        467.86        15.20 o                         
 -15  21   5       1423.53       1392.24        24.07 o                         
 -13  21   5         33.46         26.16         7.94 o                         
 -11  21   5         30.66         73.33         7.77 o                         
  -9  21   5          1.34          2.83         6.13 o                         
  -7  21   5        606.93        517.53        13.27 o                         
  -5  21   5        713.52        905.17        18.04 o                         
  -3  21   5       3805.70       3693.39        59.84 o                         
  -1  21   5        752.29        906.08        25.05 o                         
   1  21   5         29.62         49.89         9.63 o                         
   3  21   5       3556.02       3314.00        52.56 o                         
   5  21   5       2128.05       2154.40        40.73 o                         
   7  21   5       1022.59        838.61        15.94 o                         
   9  21   5          2.71         17.07         4.61 o                         
  11  21   5         25.32         38.80         8.58 o                         
  13  21   5        161.79        139.93        11.37 o                         
  15  21   5        242.83        322.38        20.59 o                         
  17  21   5        564.64        576.02        22.36 o                         
 -22  22   5         10.28         15.91         8.96 o                         
 -20  22   5         30.12         27.51         8.05 o                         
 -18  22   5        745.22        837.67        19.41 o                         
 -16  22   5       3606.50       3570.45        42.81 o                         
 -14  22   5       1155.77       1241.48        19.75 o                         
 -12  22   5       3008.64       3005.56        39.17 o                         
 -10  22   5       2635.95       2608.18        34.47 o                         
  -8  22   5         54.85         64.09         7.15 o                         
  -6  22   5          1.27         12.41         6.79 o                         
  -4  22   5       1314.99       1364.86        22.40 o                         
  -2  22   5       1867.24       1840.05        42.30 o                         
   0  22   5       3685.64       3624.64        56.19 o                         
   2  22   5       4126.11       4292.15        58.15 o                         
   4  22   5       6482.58       6284.80        84.07 o                         
   6  22   5        727.13        837.09        24.11 o                         
   8  22   5         72.11         51.24         8.14 o                         
  10  22   5         29.70         26.30         7.55 o                         
  12  22   5        782.69        870.03        22.24 o                         
  14  22   5        683.86        764.26        21.26 o                         
  16  22   5       1910.81       1990.05        38.98 o                         
  18  22   5       1153.16       1326.82        35.08 o                         
 -21  23   5       3024.57       2890.28        36.92 o                         
 -19  23   5        676.44        686.06        17.57 o                         
 -17  23   5        282.19        391.02        13.94 o                         
 -15  23   5       3620.10       3252.05        36.30 o                         
 -13  23   5       3764.37       3924.38        45.65 o                         
 -11  23   5       5215.66       4985.48        53.81 o                         
  -9  23   5       7314.38       7252.57        68.88 o                         
  -7  23   5       8211.19       8730.10        80.57 o                         
  -5  23   5       8022.39       8067.56       106.74 o                         
  -3  23   5      11892.48      12767.74       161.56 o                         
  -1  23   5       5733.04       5904.32        91.47 o                         
   1  23   5        282.11        279.66        15.20 o                         
   3  23   5       1577.64       1587.43        30.70 o                         
   5  23   5       6179.28       6642.21        81.65 o                         
   7  23   5       5159.42       5030.77        56.78 o                         
   9  23   5       5044.76       5295.84        61.46 o                         
  11  23   5       3838.14       3621.17        49.18 o                         
  13  23   5       1287.16       1332.27        26.84 o                         
  15  23   5        534.26        563.61        21.36 o                         
  17  23   5         70.00         65.63        13.49 o                         
 -20  24   5       1145.92       1266.35        23.07 o                         
 -18  24   5        362.66        320.11        13.81 o                         
 -16  24   5       1287.79       1313.78        21.52 o                         
 -14  24   5       4275.93       4141.83        45.51 o                         
 -12  24   5        183.51        222.70        11.48 o                         
 -10  24   5        197.17        180.33        10.04 o                         
  -8  24   5          6.88         14.13         6.63 o                         
  -6  24   5        561.40        564.18        15.70 o                         
  -4  24   5        103.23        150.18        10.76 o                         
  -2  24   5        376.52        341.19        21.54 o                         
   0  24   5        262.13        338.99        17.54 o                         
   2  24   5       2316.24       2020.26        33.63 o                         
   4  24   5       3254.85       3416.33        47.28 o                         
   6  24   5       2834.92       2685.01        37.86 o                         
   8  24   5        944.54        905.06        29.62 o                         
  10  24   5        255.52        262.94        15.61 o                         
  12  24   5          4.38         -2.36         9.08 o                         
  14  24   5        981.01       1101.61        24.83 o                         
  16  24   5        700.82        751.40        25.16 o                         
 -19  25   5        566.59        566.55        16.67 o                         
 -17  25   5       1096.48       1046.48        21.94 o                         
 -15  25   5        467.21        549.04        15.98 o                         
 -13  25   5        211.00        194.33        11.42 o                         
 -11  25   5         12.60         37.45         7.69 o                         
  -9  25   5        217.45        256.36        11.26 o                         
  -7  25   5       1058.66        967.56        20.13 o                         
  -5  25   5         83.28        127.72         8.46 o                         
  -3  25   5          3.02         -2.28         9.46 o                         
  -1  25   5       2498.20       2204.41        39.64 o                         
   1  25   5        488.82        554.89        18.85 o                         
   3  25   5        478.99        423.04        17.33 o                         
   5  25   5        459.90        451.56        17.14 o                         
   7  25   5        352.62        326.47        14.51 o                         
   9  25   5         12.24          6.86         7.56 o                         
  11  25   5        114.10        104.53         9.86 o                         
  13  25   5        305.17        305.33        17.47 o                         
  15  25   5        538.92        509.15        20.87 o                         
 -18  26   5        474.21        516.84        16.67 o                         
 -16  26   5       2130.10       1963.05        29.66 o                         
 -14  26   5       3734.28       4193.75        48.35 o                         
 -12  26   5       2372.12       2224.13        32.78 o                         
 -10  26   5       1424.78       1586.86        25.02 o                         
  -8  26   5         13.25          9.54         6.98 o                         
  -6  26   5         25.56         20.83         8.93 o                         
  -4  26   5         63.04         48.98         7.74 o                         
  -2  26   5        722.17        722.05        22.38 o                         
   0  26   5       3311.01       3451.27        51.11 o                         
   2  26   5       3935.05       4001.14        53.31 o                         
   4  26   5       1950.21       1885.99        32.83 o                         
   6  26   5       1880.13       1980.74        30.16 o                         
   8  26   5       1071.92        990.30        18.91 o                         
  10  26   5         43.47         35.28         9.52 o                         
  12  26   5        681.25        695.74        18.87 o                         
  14  26   5        188.71        187.72        14.84 o                         
 -17  27   5        775.67        683.59        25.10 o                         
 -15  27   5        265.36        201.93        11.09 o                         
 -13  27   5        412.49        452.33        15.72 o                         
 -11  27   5       3086.13       3263.88        40.54 o                         
  -9  27   5       3196.32       3165.28        39.14 o                         
  -7  27   5       5290.85       5605.78        62.31 o                         
  -5  27   5       3471.91       3564.28        47.42 o                         
  -3  27   5        277.47        339.14        16.90 o                         
  -1  27   5        137.73        168.03        14.37 o                         
   1  27   5        175.92        140.13        12.66 o                         
   3  27   5         82.79         88.69        11.03 o                         
   5  27   5       1083.18       1200.49        25.88 o                         
   7  27   5       3341.47       3382.73        47.58 o                         
   9  27   5       1837.44       2008.77        31.04 o                         
  11  27   5       1780.24       1727.32        30.10 o                         
  13  27   5       1298.81       1399.99        28.16 o                         
 -16  28   5        475.86        421.30        15.26 o                         
 -14  28   5        686.44        688.77        17.66 o                         
 -12  28   5          6.32          5.44         8.00 o                         
 -10  28   5         93.07         34.08         8.00 o                         
  -8  28   5         46.40        133.55         9.01 o                         
  -6  28   5       1415.89       1167.52        21.83 o                         
  -4  28   5       1251.61       1429.89        26.24 o                         
  -2  28   5        781.45        844.64        23.98 o                         
   0  28   5        483.98        479.26        19.31 o                         
   2  28   5       1859.70       1956.48        34.06 o                         
   4  28   5       1541.55       1383.46        28.13 o                         
   6  28   5        319.24        321.82        15.39 o                         
   8  28   5         22.20         44.61         8.32 o                         
  10  28   5        147.90        152.81        11.02 o                         
  12  28   5        241.48        246.25        13.53 o                         
 -15  29   5        672.85        502.05        15.83 o                         
 -13  29   5        526.01        567.11        16.17 o                         
 -11  29   5        352.56        373.94        14.78 o                         
  -9  29   5         10.50         16.49         7.04 o                         
  -7  29   5        159.50        165.99        10.62 o                         
  -5  29   5         17.82         40.19         8.60 o                         
  -3  29   5        109.20        167.94        13.41 o                         
  -1  29   5         75.34         77.73        11.47 o                         
   1  29   5         54.38         30.26         9.88 o                         
   3  29   5        134.19        189.58        13.25 o                         
   5  29   5          0.41          9.22         8.52 o                         
   7  29   5        154.19         79.00        10.09 o                         
   9  29   5         55.30         81.82         9.11 o                         
  11  29   5        118.76         64.56         9.18 o                         
 -14  30   5        470.38        463.31        15.06 o                         
 -12  30   5        566.97        586.17        18.07 o                         
 -10  30   5        175.05        255.77        12.11 o                         
  -8  30   5         24.61          3.43         7.83 o                         
  -6  30   5        495.20        488.30        24.92 o                         
  -4  30   5       2513.78       2312.88        34.46 o                         
  -2  30   5       3429.44       3682.41        51.32 o                         
   0  30   5       1717.48       1570.75        32.06 o                         
   2  30   5        798.39        844.15        24.16 o                         
   4  30   5        509.21        520.45        19.57 o                         
   6  30   5        106.83        141.02        11.95 o                         
   8  30   5         22.58          8.39         7.63 o                         
  10  30   5         58.60         95.08         9.38 o                         
 -13  31   5        384.71        361.39        13.42 o                         
 -11  31   5       1274.15       1406.22        24.87 o                         
  -9  31   5       1103.28       1025.62        24.63 o                         
  -7  31   5        885.90        997.12        21.58 o                         
  -5  31   5       1101.17        972.30        22.09 o                         
  -3  31   5        169.92        212.29        14.39 o                         
  -1  31   5         50.44         36.44         9.98 o                         
   1  31   5        165.19        161.12        13.39 o                         
   3  31   5         22.17          7.73         9.34 o                         
   5  31   5         25.99         19.82         9.08 o                         
   7  31   5         70.96         97.18        13.16 o                         
   9  31   5        137.88         74.72        10.75 o                         
 -12  32   5        257.31        286.55        12.30 o                         
 -10  32   5          5.45          5.83         7.58 o                         
  -8  32   5         75.44         76.67         9.61 o                         
  -6  32   5        508.00        551.74        16.47 o                         
  -4  32   5        467.57        471.07        18.50 o                         
  -2  32   5        283.27        299.57        17.89 o                         
   0  32   5        137.03        114.34        12.13 o                         
   2  32   5        521.28        641.11        23.08 o                         
   4  32   5       1469.33       1427.53        29.46 o                         
   6  32   5       3235.94       3330.26        48.33 o                         
  -9  33   5         22.73         22.23        10.38 o                         
  -7  33   5         95.37        135.93        10.53 o                         
  -5  33   5          6.20         18.39         8.68 o                         
  -3  33   5          2.04         -2.20         6.97 o                         
  -1  33   5         21.59         34.97        10.17 o                         
   1  33   5        264.66        253.58        15.27 o                         
   3  33   5         47.28         55.49        11.35 o                         
   5  33   5        231.88        276.87        15.18 o                         
  -6  34   5         54.22         43.19         8.21 o                         
  -4  34   5         78.62         74.89        10.78 o                         
  -2  34   5         31.56         20.99        10.46 o                         
   0  34   5         37.25         64.74        11.29 o                         
   2  34   5         34.77         16.70         9.38 o                         
 -26   0   6       1404.74       1572.97        50.97 o                         
 -24   0   6       4595.13       4934.61        74.17 o                         
 -22   0   6       6780.37       6494.99       117.04 o                         
 -20   0   6       8502.38       8695.88       145.56 o                         
 -18   0   6       6710.06       7197.22       123.35 o                         
 -16   0   6      15679.61      15776.53       239.73 o                         
 -14   0   6       8082.86       9284.60       149.33 o                         
 -10   0   6       8195.23       7058.16       134.19 o                         
  -8   0   6       5452.90       5863.51        86.91 o                         
  -6   0   6      18126.05      17850.34       234.18 o                         
  -4   0   6       1387.38       1168.99        28.30 o                         
  -2   0   6       3653.75       3592.57        76.04 o                         
   0   0   6       6562.48       6592.94       107.19 o                         
   2   0   6       7253.97       8098.32       116.21 o                         
   4   0   6        915.48        841.20        20.56 o                         
   6   0   6          1.93         22.78         8.30 o                         
   8   0   6         34.09         11.77         8.41 o                         
  10   0   6        484.26        635.55        24.87 o                         
  12   0   6       1383.30       1423.14        34.13 o                         
  14   0   6       1263.32       1243.47        32.55 o                         
  16   0   6        504.82        473.33        22.86 o                         
  18   0   6         25.61         60.01        21.69 o                         
  20   0   6       2215.93       2090.97        68.32 o                         
 -25   1   6        498.43        515.08        19.54 o                         
 -23   1   6       1466.61       1347.70        24.38 o                         
 -21   1   6         93.16         79.85        12.22 o                         
 -19   1   6        965.96        944.59        24.76 o                         
 -17   1   6        600.20        570.79        22.45 o                         
 -15   1   6        833.11       1035.75        26.23 o                         
 -13   1   6      15453.62      15813.29       180.88 o                         
 -11   1   6      42541.08      43334.34      1218.85 o                         
  -9   1   6      38343.88      39941.15       699.15 o                         
  -7   1   6       3502.58       3402.64        56.16 o                         
  -5   1   6        416.52        433.14        15.23 o                         
  -3   1   6        775.79        884.99        17.09 o                         
  -1   1   6       1207.60        981.98        18.07 o                         
   1   1   6       7625.29       8052.66        80.95 o                         
   3   1   6       3531.84       3503.52        39.42 o                         
   5   1   6       3181.85       3174.70        38.60 o                         
   7   1   6       2004.76       1723.27        25.18 o                         
   9   1   6       3058.10       3336.18        39.32 o                         
  11   1   6       1183.78       1048.98        20.33 o                         
  13   1   6        179.44        244.53        12.85 o                         
  15   1   6         26.75         21.52         6.98 o                         
  17   1   6        129.71        120.39        10.31 o                         
  19   1   6        460.80        434.75        25.91 o                         
  21   1   6        825.33        868.27        31.26 o                         
 -26   2   6        398.15        407.86        21.03 o                         
 -24   2   6        101.77         96.09        11.32 o                         
 -22   2   6        137.26        175.23        14.87 o                         
 -20   2   6        134.24        140.01        13.41 o                         
 -18   2   6        120.21        139.88        12.88 o                         
 -16   2   6       1863.92       1983.66        45.96 o                         
 -14   2   6       4005.24       4047.27        54.47 o                         
 -12   2   6        226.76        290.56        16.38 o                         
 -10   2   6         23.40         44.77         8.21 o                         
  -8   2   6         24.63         19.76         5.97 o                         
  -6   2   6         63.95         55.22         6.73 o                         
  -4   2   6        453.38        489.34        14.90 o                         
  -2   2   6       1439.32       1610.19        24.16 o                         
   0   2   6        692.58        645.61        14.21 o                         
   2   2   6       1044.32       1194.19        19.50 o                         
   4   2   6          4.77         18.29         6.06 o                         
   6   2   6        509.49        570.42        17.06 o                         
   8   2   6        756.53        703.07        16.60 o                         
  10   2   6         27.69         13.24         5.89 o                         
  12   2   6         34.25         28.21         6.59 o                         
  14   2   6        114.57        167.38        10.34 o                         
  16   2   6        904.65        701.54        19.80 o                         
  18   2   6        993.41       1065.86        25.89 o                         
  20   2   6       1122.24       1080.74        29.20 o                         
 -25   3   6       1239.60       1015.01        24.75 o                         
 -23   3   6        265.85        321.41        18.15 o                         
 -21   3   6         49.21         88.69        12.38 o                         
 -19   3   6       1051.21        985.96        22.74 o                         
 -17   3   6        376.94        391.82        17.52 o                         
 -15   3   6       3057.30       3350.06        47.72 o                         
 -13   3   6       3647.34       3359.92        49.85 o                         
 -11   3   6        715.02        712.93        35.86 o                         
  -9   3   6        145.48        346.72        12.20 o                         
  -7   3   6       1109.56       1140.95        20.07 o                         
  -5   3   6        509.48        557.77        16.04 o                         
  -3   3   6       3422.95       3256.02        38.82 o                         
  -1   3   6       2527.56       2812.12        33.29 o                         
   1   3   6       1893.47       1554.54        22.79 o                         
   3   3   6       1696.08       1847.11        25.20 o                         
   5   3   6       3603.63       3487.16        44.78 o                         
   7   3   6         24.69         17.43         7.36 o                         
   9   3   6       3199.46       2966.67        37.81 o                         
  11   3   6        438.32        576.35        17.24 o                         
  13   3   6         19.37         40.32         7.23 o                         
  15   3   6         24.63         32.63         6.54 o                         
  17   3   6          2.21         -7.83         7.83 o                         
  19   3   6        537.20        510.96        22.25 o                         
  21   3   6         30.64         42.25        12.32 o                         
 -26   4   6       1119.89       1017.69        25.74 o                         
 -24   4   6       1792.65       1943.44        38.09 o                         
 -22   4   6       2507.63       2414.32        63.59 o                         
 -20   4   6       4264.95       4425.14        63.53 o                         
 -18   4   6       5556.28       5613.81        66.49 o                         
 -16   4   6       6102.00       5789.12        67.59 o                         
 -14   4   6        430.11        423.01        15.89 o                         
 -12   4   6       1764.95       1797.03        35.69 o                         
 -10   4   6       2663.17       2398.16        33.38 o                         
  -8   4   6       3946.03       3996.17        65.31 o                         
  -6   4   6      11735.83      11410.44       121.72 o                         
  -4   4   6      14024.54      14230.35       150.41 o                         
  -2   4   6      12978.80      13531.99       128.19 o                         
   0   4   6       4734.05       4561.22        47.97 o                         
   2   4   6        645.60        685.25        15.25 o                         
   4   4   6        281.87        258.01        11.34 o                         
   6   4   6        125.93         77.08         8.18 o                         
   8   4   6       1331.02       1460.12        23.83 o                         
  10   4   6         65.54         40.01         7.39 o                         
  12   4   6       1244.83       1286.60        22.35 o                         
  14   4   6       1016.98        957.14        20.12 o                         
  16   4   6       1601.15       1612.38        29.24 o                         
  18   4   6       2530.54       2522.60        45.67 o                         
  20   4   6       1987.23       1706.58        37.85 o                         
 -25   5   6        686.77        747.77        23.32 o                         
 -23   5   6         16.74         18.70        11.17 o                         
 -21   5   6         36.32         61.46         9.30 o                         
 -19   5   6          5.65         21.21         8.47 o                         
 -17   5   6       1646.74       1926.99        31.98 o                         
 -15   5   6       7886.31       7256.66        76.24 o                         
 -13   5   6       3592.67       3677.14        47.95 o                         
 -11   5   6       4091.00       3813.12        49.18 o                         
  -9   5   6        533.97        525.87        15.38 o                         
  -7   5   6       3286.72       3128.31        44.50 o                         
  -5   5   6       3135.35       3408.88        42.78 o                         
  -3   5   6        738.42        742.73        15.29 o                         
  -1   5   6        374.85        364.75        12.14 o                         
   1   5   6        164.88        176.10         8.98 o                         
   3   5   6       1862.56       1668.63        24.89 o                         
   5   5   6       6308.86       6293.46        66.40 o                         
   7   5   6       5024.61       5322.62        58.97 o                         
   9   5   6       2713.17       2708.38        35.29 o                         
  11   5   6         38.43         39.65         7.11 o                         
  13   5   6        354.56        329.51        14.86 o                         
  15   5   6        824.07        839.76        21.24 o                         
  17   5   6         27.37         23.13         8.04 o                         
  19   5   6        537.47        606.65        23.90 o                         
  21   5   6         48.22         64.44        14.85 o                         
 -26   6   6         39.64         32.06        10.93 o                         
 -24   6   6         26.38         25.64        10.25 o                         
 -22   6   6        376.11        419.14        20.16 o                         
 -20   6   6       1587.14       1370.57        30.16 o                         
 -18   6   6        465.82        485.68        16.87 o                         
 -16   6   6       2696.91       2493.31        34.36 o                         
 -14   6   6        620.46        595.54        19.03 o                         
 -12   6   6        302.53        403.28        17.01 o                         
 -10   6   6       1042.82       1145.03        21.67 o                         
  -8   6   6       1728.05       1567.16        31.78 o                         
  -6   6   6        354.37        545.46        17.16 o                         
  -4   6   6          6.70         15.08         6.06 o                         
  -2   6   6        530.21        492.62        13.02 o                         
   0   6   6        973.09       1227.36        19.43 o                         
   2   6   6        268.52        354.47        13.19 o                         
   4   6   6       1009.91        823.14        23.13 o                         
   6   6   6       2307.91       2438.41        34.76 o                         
   8   6   6       4606.03       4672.92        52.58 o                         
  10   6   6        119.51        111.50         8.47 o                         
  12   6   6          6.92         22.04         6.29 o                         
  14   6   6       1199.41       1215.21        26.57 o                         
  16   6   6       1193.99        984.52        22.52 o                         
  18   6   6          2.18         23.69        10.37 o                         
  20   6   6         12.52         41.46        12.18 o                         
 -25   7   6        455.37        509.69        23.41 o                         
 -23   7   6        472.07        482.64        22.47 o                         
 -21   7   6        312.63        280.87        16.80 o                         
 -19   7   6         82.07        118.64        12.66 o                         
 -17   7   6       2240.42       2226.94        32.74 o                         
 -15   7   6       2623.83       2550.09        34.47 o                         
 -13   7   6       6700.57       6763.62        74.61 o                         
 -11   7   6       2093.41       1988.60        26.54 o                         
  -9   7   6       2348.92       2501.92        38.89 o                         
  -7   7   6        295.25        270.93        12.75 o                         
  -5   7   6        644.48        629.05        16.57 o                         
  -3   7   6       1033.68        898.42        18.39 o                         
  -1   7   6       1103.72       1127.63        23.94 o                         
   1   7   6       1551.60       1485.05        23.20 o                         
   3   7   6        119.80        140.30         9.34 o                         
   5   7   6       2470.09       2342.21        33.68 o                         
   7   7   6         55.03        102.66         8.87 o                         
   9   7   6       1131.17       1123.91        19.92 o                         
  11   7   6         10.67         21.67         5.98 o                         
  13   7   6         31.50         20.66         7.32 o                         
  15   7   6        890.62        815.90        23.61 o                         
  17   7   6        225.89        236.49        16.40 o                         
  19   7   6        406.32        407.75        20.07 o                         
  21   7   6         56.51         60.96        15.37 o                         
 -24   8   6       1527.26       1493.87        30.43 o                         
 -22   8   6       5445.21       5633.66        74.36 o                         
 -20   8   6      10267.63       9907.78       106.57 o                         
 -18   8   6       6918.48       6856.87        73.58 o                         
 -16   8   6       1568.26       1612.69        26.00 o                         
 -14   8   6         87.19         49.71         8.25 o                         
 -12   8   6         93.25        171.02         9.58 o                         
 -10   8   6       1179.43       1280.99        22.40 o                         
  -8   8   6       4404.76       4076.66        51.52 o                         
  -6   8   6       4629.16       4730.52        52.75 o                         
  -4   8   6      12444.57      12940.77       123.55 o                         
  -2   8   6      16449.17      17259.43       153.12 o                         
   0   8   6      12600.46      13396.58       121.23 o                         
   2   8   6      14159.62      14635.98       131.79 o                         
   4   8   6       1688.67       1808.82        27.53 o                         
   6   8   6       1213.88       1069.56        20.49 o                         
   8   8   6        281.74        217.14        11.98 o                         
  10   8   6       2453.95       2584.41        32.25 o                         
  12   8   6        435.33        438.77        16.14 o                         
  14   8   6         71.34        112.17        10.79 o                         
  16   8   6        342.35        382.22        17.88 o                         
  18   8   6       1001.27        990.32        29.93 o                         
  20   8   6        925.80        962.67        27.97 o                         
 -25   9   6        371.88        373.90        18.27 o                         
 -23   9   6         37.17         58.67        12.27 o                         
 -21   9   6        152.78        171.92        14.34 o                         
 -19   9   6        620.34        609.81        21.64 o                         
 -17   9   6       1821.29       1880.92        28.67 o                         
 -15   9   6       1422.09       1090.70        20.88 o                         
 -13   9   6        433.26        568.71        20.00 o                         
 -11   9   6       2842.61       2484.47        34.00 o                         
  -9   9   6        954.27       1052.21        22.15 o                         
  -7   9   6        908.25        946.26        21.29 o                         
  -5   9   6       5692.97       5526.44        65.35 o                         
  -3   9   6        745.23        887.95        17.33 o                         
  -1   9   6        610.67        507.96        12.81 o                         
   1   9   6       2035.86       1704.14        24.42 o                         
   3   9   6       9023.98       9606.93        99.51 o                         
   5   9   6       6375.05       5970.51        67.46 o                         
   7   9   6       9045.82       9584.56       113.57 o                         
   9   9   6      12547.62      12037.20       111.89 o                         
  11   9   6       5996.71       6404.52       134.06 o                         
  13   9   6       1581.31       1491.01        25.42 o                         
  15   9   6        884.38        951.65        24.47 o                         
  17   9   6         34.31         40.65         9.39 o                         
  19   9   6          6.00         -9.35         9.35 o                         
 -24  10   6        120.85        113.14        12.65 o                         
 -22  10   6         14.50         21.51        11.01 o                         
 -20  10   6        513.61        413.11        18.69 o                         
 -18  10   6        579.30        576.74        17.64 o                         
 -16  10   6        745.22        854.00        18.40 o                         
 -14  10   6        373.79        306.10        15.01 o                         
 -12  10   6        120.73         65.71        12.76 o                         
 -10  10   6       1011.14       1057.44        20.35 o                         
  -8  10   6       3272.74       2976.38        48.95 o                         
  -6  10   6        498.78        586.55        15.62 o                         
  -4  10   6         36.55         71.08         7.86 o
[truncated: 102,952 more chars]
